# Supplementary material for: Development of a Multi-Target Strategy for the Treatment of Vitiligo via Machine Learning and Network Analysis Methods
Source: Front Pharmacol. 2021 Sep 15;12:754175. doi: 10.3389/fphar.2021.754175 (PMC8479195; doi:10.3389/fphar.2021.754175)
Supplement: Supplementary file 2 [file DataSheet1.XLSX]

## Sheet: Content
Supporting Information (tables)
Development of a Multi-Target Strategy for the Treatment of Vitiligo via Machine Learning and Network Analysis Methods
Jiye Wang, Lin Luo, Qiong Ding, Zengrui Wu, Yayuan Peng, Jie Li, Xiaoqin Wang, Weihua Li, Guixia Liu, Bo Zhang*, Yun Tang*
* Correspondence: Yun Tang (ytang234@ecust.edu.cn) and Bo Zhang (bozhang_lzu@126.com)
Tables	Description
S1	The forward and reverse primer sequences of genes
S2	The details of gene expression dataset for vitiligo and normal skin samples
S3	Human protein-protein interactome dataset
S4	Important transcriptomic features for vitiligo prioritized by random forest analysis
S5	The vitiligo protein-protein interaction subnetwork (VitNet)
S6	The details of network analysis for the VitNet
S7	Dysregulated articulation proteins in vitiligo
S8	The proteomic profiling of kaempferide in B16F10 cells
S9	The union of differentially expressed proteins (DEPs) for each groups

## Sheet: Table S1
Gene	Forward primer sequence	Reverse primer sequence	Product length
Mitf	5′-CCCGCTTCTGGAAACTTGATCG-3′	5′-CTGTACTCTGAGCAGCAGGTG-3′	414 bp
Tyr	5′-TGACAAATGGCTGCGAAGGC-3′	5′-GGCTTGTTCCAAGTAAGGATC-3′	223 bp
Gsr	5'-TGGCACTTGCGTGAATGTTG-3'	5'-CGAATGTTGCATAGCCGTGG-3'	233 bp
Gapdh	5′-GGTTGTCTCCTGCGACTTCA-3′	5′-TGGTCCAGGGTTTCTTACTCC-3′	183 bp

## Sheet: Table S2
GEO_Data	Sample_ID	Sample_Type	Sample_Class	platform_id
GSE53146	GSM1283004	Control	Healthy Skin	GPL14951
GSE53146	GSM1283005	Control	Healthy Skin	GPL14951
GSE53146	GSM1283006	Control	Healthy Skin	GPL14951
GSE53146	GSM1283007	Control	Healthy Skin	GPL14951
GSE53146	GSM1283008	Control	Healthy Skin	GPL14951
GSE53146	GSM1283009	Vitiligo	Lesional Skin	GPL14951
GSE53146	GSM1283010	Vitiligo	Lesional Skin	GPL14951
GSE53146	GSM1283011	Vitiligo	Lesional Skin	GPL14951
GSE53146	GSM1283012	Vitiligo	Lesional Skin	GPL14951
GSE53146	GSM1283013	Vitiligo	Lesional Skin	GPL14951
GSE65127	GSM1587709	Control	Healthy Skin	GPL570
GSE65127	GSM1587710	Control	Healthy Skin	GPL570
GSE65127	GSM1587711	Control	Healthy Skin	GPL570
GSE65127	GSM1587712	Control	Healthy Skin	GPL570
GSE65127	GSM1587713	Control	Healthy Skin	GPL570
GSE65127	GSM1587714	Control	Healthy Skin	GPL570
GSE65127	GSM1587715	Control	Healthy Skin	GPL570
GSE65127	GSM1587716	Control	Healthy Skin	GPL570
GSE65127	GSM1587717	Control	Healthy Skin	GPL570
GSE65127	GSM1587718	Control	Healthy Skin	GPL570
GSE65127	GSM1587719	Vitiligo	Lesional Skin	GPL570
GSE65127	GSM1587720	Vitiligo	Lesional Skin	GPL570
GSE65127	GSM1587721	Vitiligo	Lesional Skin	GPL570
GSE65127	GSM1587722	Vitiligo	Lesional Skin	GPL570
GSE65127	GSM1587723	Vitiligo	Lesional Skin	GPL570
GSE65127	GSM1587724	Vitiligo	Lesional Skin	GPL570
GSE65127	GSM1587725	Vitiligo	Lesional Skin	GPL570
GSE65127	GSM1587726	Vitiligo	Lesional Skin	GPL570
GSE65127	GSM1587727	Vitiligo	Lesional Skin	GPL570
GSE65127	GSM1587728	Vitiligo	Lesional Skin	GPL570
GSE65127	GSM1587729	Control	Non-Lesional Skin	GPL570
GSE65127	GSM1587730	Control	Non-Lesional Skin	GPL570
GSE65127	GSM1587731	Control	Non-Lesional Skin	GPL570
GSE65127	GSM1587732	Control	Non-Lesional Skin	GPL570
GSE65127	GSM1587733	Control	Non-Lesional Skin	GPL570
GSE65127	GSM1587734	Control	Non-Lesional Skin	GPL570
GSE65127	GSM1587735	Control	Non-Lesional Skin	GPL570
GSE65127	GSM1587736	Control	Non-Lesional Skin	GPL570
GSE65127	GSM1587737	Control	Non-Lesional Skin	GPL570
GSE65127	GSM1587738	Control	Non-Lesional Skin	GPL570
GSE75819	GSM1968435	Vitiligo	Lesional Skin	GPL6884
GSE75819	GSM1968437	Vitiligo	Lesional Skin	GPL6884
GSE75819	GSM1968439	Vitiligo	Lesional Skin	GPL6884
GSE75819	GSM1968441	Vitiligo	Lesional Skin	GPL6884
GSE75819	GSM1968443	Vitiligo	Lesional Skin	GPL6884
GSE75819	GSM1968445	Vitiligo	Lesional Skin	GPL6884
GSE75819	GSM1968447	Vitiligo	Lesional Skin	GPL6884
GSE75819	GSM1968449	Vitiligo	Lesional Skin	GPL6884
GSE75819	GSM1968451	Vitiligo	Lesional Skin	GPL6884
GSE75819	GSM1968453	Vitiligo	Lesional Skin	GPL6884
GSE75819	GSM1968455	Vitiligo	Lesional Skin	GPL6884
GSE75819	GSM1968457	Vitiligo	Lesional Skin	GPL6884
GSE75819	GSM1968459	Vitiligo	Lesional Skin	GPL6884
GSE75819	GSM1968461	Vitiligo	Lesional Skin	GPL6884
GSE75819	GSM1968463	Vitiligo	Lesional Skin	GPL6884
GSE75819	GSM1968434	Control	Non-Lesional Skin	GPL6884
GSE75819	GSM1968436	Control	Non-Lesional Skin	GPL6884
GSE75819	GSM1968438	Control	Non-Lesional Skin	GPL6884
GSE75819	GSM1968440	Control	Non-Lesional Skin	GPL6884
GSE75819	GSM1968442	Control	Non-Lesional Skin	GPL6884
GSE75819	GSM1968444	Control	Non-Lesional Skin	GPL6884
GSE75819	GSM1968446	Control	Non-Lesional Skin	GPL6884
GSE75819	GSM1968448	Control	Non-Lesional Skin	GPL6884
GSE75819	GSM1968450	Control	Non-Lesional Skin	GPL6884
GSE75819	GSM1968452	Control	Non-Lesional Skin	GPL6884
GSE75819	GSM1968454	Control	Non-Lesional Skin	GPL6884
GSE75819	GSM1968456	Control	Non-Lesional Skin	GPL6884
GSE75819	GSM1968458	Control	Non-Lesional Skin	GPL6884
GSE75819	GSM1968460	Control	Non-Lesional Skin	GPL6884
GSE75819	GSM1968462	Control	Non-Lesional Skin	GPL6884

## Sheet: Table S3
Protein_A	Protein_B
1	310
1	368
1	1026
1	2886
1	3958
1	4899
1	6606
1	6622
1	7083
1	10321
1	10549
1	80854
2	60
2	250
2	259
2	292
2	293
2	309
2	310
2	347
2	348
2	351
2	354
2	412
2	427
2	476
2	498
2	506
2	523
2	526
2	566
2	567
2	827
2	950
2	998
2	1022
2	1026
2	1080
2	1200
2	1361
2	1508
2	1510
2	1511
2	1558
2	1562
2	1583
2	1588
2	1650
2	1743
2	1990
2	1995
2	2026
2	2193
2	2597
2	2629
2	2639
2	2669
2	2720
2	2885
2	2990
2	3014
2	3163
2	3309
2	3329
2	3337
2	3437
2	3553
2	3565
2	3586
2	3817
2	3931
2	3952
2	3958
2	3964
2	4035
2	4069
2	4128
2	4313
2	4353
2	4653
2	4803
2	4846
2	5047
2	5154
2	5155
2	5309
2	5597
2	5657
2	5864
2	5886
2	5908
2	6009
2	6462
2	6468
2	6606
2	7001
2	7045
2	7050
2	7052
2	7083
2	7276
2	7301
2	7353
2	7372
2	7416
2	8626
2	8728
2	8764
2	8848
2	9114
2	9361
2	9510
2	10053
2	10263
2	10376
2	10724
2	10944
2	11051
2	11102
2	11140
2	11173
2	22976
2	22983
2	23154
2	23176
2	24138
2	26085
2	26270
2	51013
2	51295
2	54850
2	55207
2	55729
2	56729
2	57559
2	64223
2	81792
2	84106
2	93185
2	112398
2	115704
2	124912
2	126003
2	126074
2	140545
2	204851
2	548596
2	728642
9	7316
9	8260
9	113000
9	120892
10	324
10	351
10	472
10	999
10	1029
10	1031
10	2064
10	3161
10	3480
10	4353
10	4683
10	5888
10	6790
10	6794
10	7490
10	8260
10	8493
10	9530
10	79728
12	125
12	351
12	354
12	523
12	525
12	1215
12	1504
12	1506
12	1511
12	1990
12	1991
12	2064
12	2153
12	3211
12	3817
12	4001
12	4312
12	4485
12	4790
12	5309
12	5422
12	5684
12	6444
12	9507
12	9622
12	10057
12	10319
12	11330
12	30834
12	64215
14	1725
14	3297
14	5664
14	6293
14	6726
14	6915
14	7083
14	7158
14	7316
14	8553
14	10226
14	10537
14	11345
14	22976
14	27250
14	51497
14	64127
14	64782
14	65265
14	81631
15	2147
15	4188
15	5566
15	8553
16	59
16	440
16	813
16	1017
16	1933
16	2113
16	2335
16	3297
16	3320
16	3326
16	3676
16	4234
16	4677
16	5529
16	6301
16	6726
16	6777
16	7163
16	7165
16	7316
16	7317
16	7412
16	7453
16	7534
16	9775
16	10040
16	10055
16	10095
16	10537
16	27101
16	29904
16	51194
16	51547
16	54878
16	54888
16	55611
16	57037
16	60491
16	91039
18	217
18	219
18	220
18	222
18	223
18	224
18	316
18	1398
18	1962
18	2571
18	2572
18	2752
18	6652
18	7915
18	9531
18	11112
18	51733
18	55748
18	64902
18	84735
18	339896
19	316
19	335
19	348
19	998
19	1387
19	1457
19	1459
19	1740
19	1741
19	1956
19	2168
19	3984
19	4008
19	4609
19	5174
19	5469
19	5566
19	5567
19	5987
19	6257
19	6390
19	6604
19	6640
19	6641
19	6645
19	6907
19	7052
19	7074
19	7316
19	7360
19	7376
19	7402
19	7508
19	8517
19	8572
19	8772
19	8777
19	8825
19	8841
19	9146
19	9231
19	9318
19	9611
19	9699
19	9826
19	10211
19	10498
19	10558
19	10594
19	10987
19	23365
19	23673
19	25814
19	26154
19	27295
19	50944
19	51366
19	51678
19	51735
19	55327
19	57120
19	64130
19	84708
19	96764
19	284723
20	773
20	1213
20	3914
20	4609
20	5097
20	5395
20	7316
20	7533
20	10058
20	10981
20	23131
20	54949
20	55069
20	55755
20	64240
20	64241
20	79621
21	821
21	4899
21	7316
21	27074
22	351
22	2307
22	3396
22	4609
22	4712
22	5105
22	7316
22	7384
22	10016
22	23787
22	51382
22	124995
23	351
23	752
23	1457
23	1653
23	1781
23	1965
23	1968
23	2287
23	2335
23	2869
23	3068
23	3181
23	3192
23	3608
23	3692
23	3725
23	4133
23	4361
23	4670
23	4836
23	4899
23	5564
23	5705
23	5706
23	5713
23	5714
23	5719
23	5725
23	5984
23	6045
23	6059
23	6132
23	6142
23	6143
23	6157
23	6169
23	6228
23	6613
23	6732
23	7316
23	8453
23	8726
23	8891
23	8892
23	9694
23	10528
23	10643
23	10949
23	10987
23	22938
23	23019
23	23421
23	23644
23	27292
23	51547
23	51637
23	54984
23	55611
23	55646
23	55781
23	64210
23	79718
23	81789
23	285527
24	1258
25	29
25	58
25	142
25	160
25	163
25	197
25	274
25	301
25	322
25	326
25	351
25	367
25	472
25	545
25	573
25	580
25	595
25	598
25	610
25	613
25	640
25	656
25	663
25	675
25	695
25	718
25	729
25	831
25	842
25	847
25	857
25	861
25	867
25	868
25	887
25	890
25	894
25	898
25	930
25	983
25	987
25	996
25	1000
25	1013
25	1017
25	1019
25	1021
25	1027
25	1051
25	1058
25	1173
25	1195
25	1271
25	1326
25	1385
25	1398
25	1399
25	1432
25	1495
25	1499
25	1501
25	1642
25	1643
25	1655
25	1748
25	1759
25	1775
25	1785
25	1795
25	1796
25	1869
25	1937
25	1946
25	1951
25	1956
25	2010
25	2017
25	2033
25	2042
25	2048
25	2059
25	2060
25	2064
25	2065
25	2066
25	2074
25	2099
25	2100
25	2130
25	2151
25	2295
25	2316
25	2318
25	2335
25	2475
25	2521
25	2533
25	2534
25	2547
25	2550
25	2571
25	2799
25	2810
25	2876
25	2887
25	2889
25	2906
25	2954
25	2971
25	3066
25	3071
25	3073
25	3224
25	3265
25	3308
25	3312
25	3320
25	3326
25	3329
25	3336
25	3609
25	3636
25	3689
25	3716
25	3717
25	3725
25	3726
25	3815
25	3927
25	3932
25	3958
25	3980
25	4007
25	4036
25	4053
25	4137
25	4193
25	4194
25	4205
25	4208
25	4209
25	4233
25	4253
25	4288
25	4438
25	4439
25	4582
25	4609
25	4638
25	4670
25	4683
25	4690
25	4733
25	4734
25	4739
25	4792
25	4854
25	4926
25	4969
25	4998
25	5027
25	5052
25	5062
25	5071
25	5077
25	5111
25	5144
25	5155
25	5159
25	5163
25	5203
25	5295
25	5296
25	5310
25	5335
25	5359
25	5424
25	5430
25	5530
25	5580
25	5587
25	5591
25	5600
25	5685
25	5688
25	5710
25	5770
25	5775
25	5777
25	5782
25	5829
25	5879
25	5883
25	5893
25	5901
25	5921
25	5925
25	5989
25	6098
25	6176
25	6227
25	6300
25	6452
25	6461
25	6549
25	6581
25	6585
25	6655
25	6667
25	6700
25	6708
25	6709
25	6733
25	6764
25	6776
25	6777
25	6788
25	6789
25	6792
25	6929
25	7013
25	7015
25	7080
25	7112
25	7150
25	7157
25	7189
25	7272
25	7275
25	7316
25	7409
25	7441
25	7454
25	7529
25	7531
25	7532
25	7533
25	7534
25	7535
25	7536
25	7804
25	7874
25	8202
25	8470
25	8482
25	8506
25	8529
25	8601
25	8626
25	8646
25	8651
25	8724
25	8751
25	8871
25	8933
25	8976
25	9021
25	9043
25	9046
25	9054
25	9187
25	9228
25	9229
25	9282
25	9472
25	9564
25	9569
25	9610
25	9744
25	9757
25	9784
25	9793
25	9820
25	9826
25	9908
25	9991
25	10021
25	10075
25	10152
25	10174
25	10236
25	10262
25	10273
25	10278
25	10399
25	10458
25	10486
25	10524
25	10557
25	10558
25	10580
25	10598
25	10618
25	10725
25	10728
25	10750
25	10787
25	10810
25	10923
25	10970
25	10971
25	11073
25	11116
25	11176
25	11183
25	11184
25	11248
25	11250
25	11315
25	22839
25	22999
25	23002
25	23114
25	23136
25	23230
25	23327
25	23332
25	23385
25	23429
25	23607
25	23616
25	25920
25	26052
25	26469
25	26524
25	26960
25	27120
25	27154
25	28996
25	29886
25	29934
25	30009
25	30011
25	50807
25	51428
25	51466
25	51517
25	55014
25	55114
25	55321
25	55379
25	55589
25	55740
25	55824
25	56141
25	56658
25	56897
25	56955
25	56961
25	56995
25	57142
25	57190
25	57396
25	57506
25	57716
25	58512
25	60385
25	64111
25	64714
25	64780
25	64857
25	65268
25	79577
25	79705
25	79723
25	79890
25	79930
25	80725
25	80831
25	80852
25	81857
25	81928
25	83541
25	83660
25	83939
25	84287
25	84959
25	85021
25	85358
25	85439
25	90990
25	91179
25	91746
25	91768
25	92591
25	114784
25	114879
25	118788
25	120892
25	126669
25	127933
25	128853
25	139716
25	170825
25	284086
25	344148
26	30
26	217
26	219
26	223
26	224
26	383
26	501
26	671
26	820
26	1509
26	1522
26	1644
26	3067
26	3176
26	3240
26	3934
26	4069
26	4953
26	5777
26	5806
26	6303
26	6590
26	6723
26	7414
26	8836
26	8993
26	10321
26	10562
26	11185
26	56729
26	56954
26	57554
26	79814
26	84514
26	84766
26	112483
26	116844
27	25
27	367
27	613
27	847
27	867
27	1051
27	1398
27	1399
27	1956
27	2017
27	2048
27	2064
27	2065
27	2066
27	2534
27	2876
27	2885
27	3055
27	3141
27	3265
27	3688
27	3716
27	3815
27	3958
27	4137
27	4233
27	4294
27	4690
27	4734
27	5159
27	5175
27	5295
27	5335
27	5688
27	5879
27	6091
27	6714
27	7164
27	7536
27	8470
27	8832
27	9353
27	9610
27	10006
27	10152
27	10486
27	10487
27	10572
27	10787
27	11140
27	11339
27	23122
27	23327
27	23332
27	26469
27	51564
27	57091
27	80306
27	81545
27	120892
28	2523
28	2524
28	2525
28	2526
28	2527
28	2528
28	10690
28	57520
28	65983
28	84283
29	148
29	351
29	388
29	389
29	1894
29	5880
29	7316
29	23433
29	54509
29	84708
29	171177
30	33
30	35
30	38
30	51
30	671
30	1509
30	1522
30	1962
30	3028
30	3157
30	4057
30	4695
30	4701
30	4790
30	5004
30	5191
30	5192
30	5194
30	5199
30	5264
30	5479
30	6223
30	6233
30	6342
30	7077
30	7314
30	7414
30	7419
30	8520
30	8540
30	8566
30	8836
30	10262
30	10562
30	23071
30	25921
30	51061
30	51119
30	54472
30	57794
30	58477
30	84324
30	116540
30	116844
30	124583
30	126003
30	219743
31	38
31	39
31	47
31	156
31	408
31	648
31	672
31	768
31	867
31	1017
31	1019
31	1020
31	1025
31	1114
31	1173
31	1315
31	1445
31	1452
31	1454
31	1457
31	1459
31	1737
31	2036
31	2194
31	2335
31	2932
31	3065
31	3141
31	3434
31	3611
31	3636
31	3799
31	4163
31	4298
31	4300
31	4329
31	4609
31	4790
31	4869
31	5261
31	5296
31	5562
31	5563
31	5564
31	5565
31	5566
31	5567
31	5571
31	5580
31	5610
31	5695
31	6045
31	6195
31	6310
31	6464
31	6788
31	6789
31	7203
31	7316
31	7334
31	7415
31	8518
31	9391
31	9943
31	10494
31	10762
31	11337
31	23411
31	23512
31	26270
31	27349
31	29904
31	51422
31	51547
31	54821
31	55671
31	55781
31	55827
31	55872
31	55902
31	57016
31	84532
31	84959
31	112858
31	134526
32	38
32	47
32	156
32	919
32	1374
32	1452
32	1737
32	1994
32	2194
32	3065
32	4609
32	5261
32	6667
32	7316
32	10494
32	23243
32	23417
32	27349
32	55781
32	55902
32	84532
32	134526
33	1962
33	7316
34	30
34	33
34	38
34	39
34	51
34	801
34	1387
34	1629
34	1892
34	1962
34	2109
34	2168
34	2639
34	3032
34	3065
34	3725
34	4899
34	5469
34	6604
34	7316
34	8192
34	8452
34	10449
34	10498
34	10537
34	10868
34	11171
34	23710
34	55902
34	56922
34	64087
34	84532
34	373509
34	387082
35	1871
35	1962
35	2639
35	3665
36	30
36	38
36	39
36	593
36	594
36	1738
36	1892
36	1962
36	2639
36	3032
36	7316
36	8192
36	10449
36	10537
36	10869
36	23322
36	26123
36	57096
36	57187
36	85302
37	30
37	51
37	213
37	983
37	999
37	1376
37	1386
37	1892
37	1962
37	3030
37	3032
37	3396
37	3796
37	3921
37	5036
37	7316
37	8562
37	9021
37	9775
37	9793
37	10243
37	10449
37	10632
37	10988
37	23409
37	29904
37	55756
37	79072
38	35
38	47
38	50
38	189
38	1434
38	1962
38	2305
38	2688
38	3028
38	3106
38	3107
38	3676
38	4141
38	4163
38	4350
38	5019
38	5191
38	5885
38	6294
38	6389
38	6390
38	6742
38	7316
38	7341
38	7381
38	7412
38	8266
38	8452
38	8454
38	8458
38	9898
38	10014
38	10211
38	10289
38	10469
38	10985
38	10987
38	11073
38	11345
38	23043
38	23409
38	23417
38	26270
38	51547
38	54543
38	55611
38	55902
38	79072
38	81027
38	100128525
39	30
39	32
39	35
39	38
39	51
39	191
39	223
39	1045
39	1431
39	1457
39	1737
39	1962
39	2271
39	2778
39	3028
39	3032
39	3073
39	3106
39	3149
39	3157
39	4163
39	4899
39	5019
39	5315
39	5564
39	7013
39	7189
39	7316
39	7408
39	7416
39	8310
39	8900
39	9039
39	9061
39	9474
39	9531
39	10289
39	10381
39	10449
39	23043
39	23417
39	24140
39	26007
39	29101
39	29789
39	29968
39	55611
39	55902
39	65985
39	84532
39	84708
39	125488
39	134526
40	9311
40	9399
40	9463
41	4287
41	5566
41	9399
41	9463
41	26123
43	351
43	821
43	1119
43	1277
43	1282
43	2023
43	2801
43	3912
43	8292
43	9421
43	10399
43	11016
43	145270
43	284217
43	100529141
47	50
47	351
47	382
47	718
47	1029
47	1075
47	2335
47	2896
47	2932
47	3065
47	3066
47	3276
47	3725
47	3838
47	3840
47	4171
47	4175
47	4353
47	4691
47	4831
47	5106
47	5537
47	5564
47	5566
47	5594
47	5834
47	6464
47	7013
47	7014
47	7022
47	7030
47	7276
47	7316
47	7428
47	7706
47	8412
47	8452
47	8453
47	8793
47	8841
47	8900
47	9146
47	9531
47	9636
47	9641
47	10014
47	10537
47	10916
47	22926
47	51547
47	51593
47	51741
47	55611
47	55832
47	56729
47	57122
47	120892
47	142685
48	47
48	207
48	351
48	1213
48	1503
48	3419
48	3421
48	3956
48	4604
48	4703
48	4882
48	4904
48	5578
48	5829
48	6445
48	7316
48	8335
48	8624
48	8880
48	11171
48	26112
48	26234
48	28960
48	51564
48	113246
49	1874
49	5104
49	7158
49	7783
49	7784
50	351
50	1017
50	3676
50	4292
50	5009
50	5710
50	7316
50	7412
50	8192
50	10449
50	23524
50	25942
50	26517
50	56993
50	140462
50	150274
50	342371
50	387082
51	33
51	38
51	335
51	570
51	847
51	1340
51	1374
51	1387
51	1610
51	1632
51	1891
51	1962
51	2033
51	2639
51	3416
51	4074
51	5192
51	5830
51	6182
51	6191
51	6233
51	6517
51	7317
51	7334
51	7335
51	9380
51	10005
51	10449
51	10891
51	10965
51	11001
51	23022
51	23205
51	23710
51	26063
51	54732
51	55825
51	83752
51	196743
51	219743
51	283927
52	580
52	1017
52	1499
52	2035
52	2047
52	2048
52	2167
52	2335
52	2534
52	2908
52	3643
52	3676
52	3692
52	3791
52	3932
52	4899
52	5062
52	6136
52	6709
52	7316
52	7412
52	7428
52	7535
52	9641
52	10289
52	10987
52	23043
52	51460
52	54874
52	55052
52	55110
53	4074
53	7316
53	7386
53	10951
53	26270
53	51726
53	60491
54	645
54	1513
54	1959
54	2239
54	5167
54	5169
54	5516
54	5601
54	6118
54	6696
54	7316
54	7704
54	8600
54	8743
54	9141
54	9410
54	54978
54	80308
55	719
55	2064
55	6462
55	7316
55	8673
55	8904
55	9342
55	23385
55	54918
55	55004
58	60
58	71
58	81
58	159
58	199
58	207
58	408
58	695
58	826
58	836
58	867
58	881
58	919
58	999
58	1000
58	1017
58	1029
58	1128
58	1134
58	1264
58	1399
58	1432
58	1445
58	1452
58	1495
58	1499
58	1500
58	1660
58	1739
58	1756
58	1773
58	1837
58	1956
58	2033
58	2035
58	2037
58	2059
58	2120
58	2321
58	2324
58	2620
58	2626
58	2638
58	3059
58	3065
58	3315
58	3672
58	3673
58	3706
58	3791
58	3909
58	3910
58	3911
58	3915
58	3918
58	3927
58	3958
58	3984
58	4130
58	4208
58	4306
58	4632
58	4638
58	4646
58	4647
58	4650
58	4892
58	5058
58	5062
58	5063
58	5071
58	5201
58	5216
58	5290
58	5337
58	5460
58	5499
58	5578
58	5580
58	5581
58	5747
58	5770
58	5781
58	5829
58	5879
58	5913
58	5970
58	6198
58	6271
58	6275
58	6464
58	6525
58	6598
58	6602
58	6622
58	6624
58	6698
58	6708
58	6712
58	6876
58	6950
58	7082
58	7094
58	7135
58	7137
58	7145
58	7157
58	7168
58	7205
58	7248
58	7273
58	7337
58	7408
58	7409
58	7414
58	7429
58	7431
58	7534
58	7564
58	7791
58	8202
58	8266
58	8454
58	8522
58	8826
58	8976
58	9026
58	9087
58	9111
58	9267
58	9468
58	9493
58	9562
58	9636
58	9643
58	9712
58	9759
58	9788
58	9815
58	10120
58	10297
58	10319
58	10391
58	10524
58	10575
58	10576
58	10580
58	10787
58	10933
58	11034
58	22885
58	22948
58	23191
58	23214
58	23268
58	23406
58	23499
58	26001
58	26136
58	26146
58	26191
58	27252
58	27429
58	29109
58	29761
58	29895
58	51086
58	53405
58	54434
58	54700
58	55257
58	55742
58	55845
58	55860
58	55869
58	55929
58	56259
58	57591
58	57787
58	60312
58	64750
58	79083
58	84172
58	84448
58	84676
58	84687
58	84859
58	85477
58	91624
58	120892
58	121512
58	137735
58	142678
58	165904
58	221692
58	345651
58	100506658
59	70
59	72
59	88
59	369
59	800
59	1072
59	1265
59	1387
59	1773
59	1956
59	2033
59	2638
59	2648
59	2950
59	3516
59	3672
59	3693
59	3725
59	3778
59	4627
59	4628
59	4629
59	4632
59	4636
59	4638
59	4641
59	4653
59	4736
59	4790
59	4851
59	4853
59	4855
59	5071
59	5580
59	5829
59	6117
59	6118
59	6119
59	6130
59	6139
59	6141
59	6191
59	6210
59	6217
59	6231
59	6462
59	6624
59	6640
59	6709
59	7094
59	7114
59	7168
59	7169
59	7170
59	7171
59	7248
59	7273
59	7316
59	7414
59	7529
59	7531
59	7534
59	7791
59	8266
59	8450
59	8452
59	8453
59	8454
59	8725
59	8850
59	9045
59	9468
59	10174
59	10398
59	10528
59	10575
59	10580
59	10627
59	10971
59	10987
59	11345
59	22938
59	22948
59	23710
59	25802
59	29895
59	50488
59	51081
59	51116
59	51271
59	55832
59	55850
59	57129
59	58498
59	64750
59	81631
59	84557
59	93408
59	120892
59	653361
60	70
60	81
60	89
60	207
60	240
60	301
60	302
60	309
60	310
60	351
60	367
60	389
60	408
60	409
60	467
60	498
60	582
60	585
60	598
60	752
60	829
60	836
60	857
60	867
60	908
60	920
60	975
60	1017
60	1026
60	1029
60	1058
60	1073
60	1080
60	1104
60	1173
60	1207
60	1265
60	1386
60	1387
60	1398
60	1452
60	1460
60	1490
60	1536
60	1601
60	1636
60	1642
60	1643
60	1654
60	1655
60	1660
60	1773
60	1785
60	1837
60	1915
60	1933
60	1962
60	1974
60	1994
60	2010
60	2023
60	2033
60	2060
60	2064
60	2078
60	2091
60	2099
60	2100
60	2167
60	2275
60	2314
60	2316
60	2319
60	2335
60	2357
60	2516
60	2597
60	2648
60	2768
60	2771
60	2885
60	2908
60	2932
60	2934
60	2960
60	3013
60	3014
60	3055
60	3071
60	3146
60	3178
60	3181
60	3182
60	3184
60	3187
60	3192
60	3295
60	3312
60	3320
60	3326
60	3329
60	3363
60	3383
60	3385
60	3575
60	3646
60	3659
60	3663
60	3676
60	3837
60	3842
60	3921
60	3927
60	3932
60	3983
60	4000
60	4067
60	4088
60	4093
60	4116
60	4130
60	4131
60	4133
60	4137
60	4170
60	4193
60	4255
60	4311
60	4323
60	4599
60	4607
60	4609
60	4627
60	4629
60	4637
60	4643
60	4653
60	4688
60	4691
60	4736
60	4738
60	4790
60	4843
60	4846
60	4869
60	4892
60	4899
60	4904
60	4907
60	5027
60	5071
60	5105
60	5130
60	5201
60	5216
60	5217
60	5245
60	5296
60	5309
[truncated: 425,998+ more rows]

## Sheet: Table S4
Variables	ENTREZ_ID	Symbol	MeanDecreaseAccuracy
ENTREZ_1638	1638	DCT	3.49118
ENTREZ_6490	6490	PMEL	3.4086
ENTREZ_2907	2907	GRINA	2.47044
ENTREZ_401115	401115	C4orf48	2.31284
ENTREZ_103910	103910	MYL12B	2.19418
ENTREZ_27257	27257	LSM1	2.14971
ENTREZ_152404	152404	IGSF11	2.13331
ENTREZ_5339	5339	PLEC	2.11132
ENTREZ_6811	6811	STX5	2.0352
ENTREZ_55863	55863	TMEM126B	2.02288
ENTREZ_55055	55055	ZWILCH	2.01259
ENTREZ_4085	4085	MAD2L1	1.98375
ENTREZ_7392	7392	USF2	1.89472
ENTREZ_4935	4935	GPR143	1.8708
ENTREZ_93210	93210	PGAP3	1.84774
ENTREZ_79959	79959	CEP76	1.84295
ENTREZ_54996	54996	MARC2	1.83731
ENTREZ_83541	83541	FAM110A	1.83442
ENTREZ_51382	51382	ATP6V1D	1.82955
ENTREZ_84365	84365	NIFK	1.80744
ENTREZ_65109	65109	UPF3B	1.78271
ENTREZ_125058	125058	TBC1D16	1.78269
ENTREZ_3927	3927	LASP1	1.73682
ENTREZ_9961	9961	MVP	1.73403
ENTREZ_51574	51574	LARP7	1.73196
ENTREZ_63827	63827	BCAN	1.7313
ENTREZ_2618	2618	GART	1.72817
ENTREZ_55109	55109	AGGF1	1.72678
ENTREZ_9249	9249	DHRS3	1.72087
ENTREZ_51639	51639	SF3B6	1.71743
ENTREZ_90231	90231	KIAA2013	1.69172
ENTREZ_6293	6293	VPS52	1.68966
ENTREZ_9933	9933	PUM3	1.65815
ENTREZ_1428	1428	CRYM	1.65684
ENTREZ_126321	126321	MFSD12	1.64444
ENTREZ_9781	9781	RNF144A	1.64439
ENTREZ_23646	23646	PLD3	1.63733
ENTREZ_415117	415117	STX19	1.63264
ENTREZ_10594	10594	PRPF8	1.63079
ENTREZ_4157	4157	MC1R	1.63051
ENTREZ_5962	5962	RDX	1.62513
ENTREZ_7419	7419	VDAC3	1.6244
ENTREZ_64135	64135	IFIH1	1.62195
ENTREZ_6637	6637	SNRPG	1.6111
ENTREZ_5283	5283	PIGH	1.60801
ENTREZ_80110	80110	ZNF614	1.60337
ENTREZ_79009	79009	DDX50	1.60079
ENTREZ_23412	23412	COMMD3	1.59009
ENTREZ_221692	221692	PHACTR1	1.57433
ENTREZ_51013	51013	EXOSC1	1.56698
ENTREZ_4948	4948	OCA2	1.56303
ENTREZ_155066	155066	ATP6V0E2	1.54354
ENTREZ_79657	79657	RPAP3	1.52672
ENTREZ_51199	51199	NIN	1.5155
ENTREZ_8970	8970	HIST1H2BJ	1.50891
ENTREZ_11178	11178	LZTS1	1.47667
ENTREZ_5595	5595	MAPK3	1.47417
ENTREZ_6829	6829	SUPT5H	1.46742
ENTREZ_1622	1622	DBI	1.41705
ENTREZ_2771	2771	GNAI2	1.41701
ENTREZ_8662	8662	EIF3B	1.4167
ENTREZ_514	514	ATP5F1E	1.41663
ENTREZ_83879	83879	CDCA7	1.41663
ENTREZ_30817	30817	ADGRE2	1.41658
ENTREZ_6419	6419	SETMAR	1.41658
ENTREZ_825	825	CAPN3	1.4139
ENTREZ_4137	4137	MAPT	1.41326
ENTREZ_8631	8631	SKAP1	1.4124
ENTREZ_84876	84876	ORAI1	1.41156
ENTREZ_55759	55759	WDR12	1.41156
ENTREZ_6210	6210	RPS15A	1.41121
ENTREZ_5351	5351	PLOD1	1.41057
ENTREZ_9114	9114	ATP6V0D1	1.41026
ENTREZ_388962	388962	BOLA3	1.40923
ENTREZ_1454	1454	CSNK1E	1.40731
ENTREZ_79411	79411	GLB1L	1.40606
ENTREZ_55558	55558	PLXNA3	1.4055
ENTREZ_10694	10694	CCT8	1.40424
ENTREZ_56924	56924	PAK6	1.40275
ENTREZ_6194	6194	RPS6	1.40275
ENTREZ_6902	6902	TBCA	1.40275
ENTREZ_58190	58190	CTDSP1	1.40153
ENTREZ_5018	5018	OXA1L	1.39964
ENTREZ_406	406	ARNTL	1.39569
ENTREZ_51241	51241	COX16	1.39193
ENTREZ_57020	57020	VPS35L	1.39026
ENTREZ_220002	220002	CYB561A3	1.38943
ENTREZ_51029	51029	DESI2	1.38943
ENTREZ_8521	8521	GCM1	1.38943
ENTREZ_9289	9289	ADGRG1	1.38702
ENTREZ_9191	9191	DEDD	1.38346
ENTREZ_8464	8464	SUPT3H	1.38176
ENTREZ_9898	9898	UBAP2L	1.37458
ENTREZ_4666	4666	NACA	1.37423
ENTREZ_55432	55432	YOD1	1.37153
ENTREZ_10243	10243	GPHN	1.36902
ENTREZ_51545	51545	ZNF581	1.36437
ENTREZ_79774	79774	GRTP1	1.36144
ENTREZ_58485	58485	TRAPPC1	1.35992
ENTREZ_6844	6844	VAMP2	1.35314
ENTREZ_54985	54985	HCFC1R1	1.34406
ENTREZ_51194	51194	IPO11	1.34406
ENTREZ_51195	51195	RAPGEFL1	1.34406
ENTREZ_6727	6727	SRP14	1.34143
ENTREZ_2873	2873	GPS1	1.33517
ENTREZ_3656	3656	IRAK2	1.33471
ENTREZ_55117	55117	SLC6A15	1.33419
ENTREZ_79023	79023	NUP37	1.33362
ENTREZ_6610	6610	SMPD2	1.32731
ENTREZ_9145	9145	SYNGR1	1.3256
ENTREZ_4637	4637	MYL6	1.31678
ENTREZ_7027	7027	TFDP1	1.31533
ENTREZ_55872	55872	PBK	1.31453
ENTREZ_10067	10067	SCAMP3	1.31103
ENTREZ_3223	3223	HOXC6	1.30993
ENTREZ_7295	7295	TXN	1.29384
ENTREZ_5589	5589	PRKCSH	1.28774
ENTREZ_10161	10161	LPAR6	1.28365
ENTREZ_114879	114879	OSBPL5	1.28365
ENTREZ_219743	219743	TYSND1	1.27448
ENTREZ_55212	55212	BBS7	1.27282
ENTREZ_55839	55839	CENPN	1.26694
ENTREZ_92196	92196	DAPL1	1.26694
ENTREZ_120227	120227	CYP2R1	1.25851
ENTREZ_10848	10848	PPP1R13L	1.24345
ENTREZ_4691	4691	NCL	1.23303
ENTREZ_1793	1793	DOCK1	1.22127
ENTREZ_51603	51603	EEF1AKNMT	1.21062
ENTREZ_51106	51106	TFB1M	1.20656
ENTREZ_51150	51150	SDF4	1.20478
ENTREZ_55182	55182	RNF220	1.1942
ENTREZ_79784	79784	MYH14	1.18013
ENTREZ_51065	51065	RPS27L	1.17298
ENTREZ_221504	221504	ZBTB9	1.15613
ENTREZ_57146	57146	TMEM159	1.15232
ENTREZ_51699	51699	VPS29	1.15232
ENTREZ_57696	57696	DDX55	1.14071
ENTREZ_29901	29901	SAC3D1	1.1057
ENTREZ_25	25	ABL1	1.001
ENTREZ_55902	55902	ACSS2	1.001
ENTREZ_54936	54936	ADPRHL2	1.001
ENTREZ_178	178	AGL	1.001
ENTREZ_10555	10555	AGPAT2	1.001
ENTREZ_8574	8574	AKR7A2	1.001
ENTREZ_64400	64400	AKTIP	1.001
ENTREZ_214	214	ALCAM	1.001
ENTREZ_218	218	ALDH3A1	1.001
ENTREZ_275	275	AMT	1.001
ENTREZ_51321	51321	AMZ2	1.001
ENTREZ_51529	51529	ANAPC11	1.001
ENTREZ_29945	29945	ANAPC4	1.001
ENTREZ_348094	348094	ANKDD1A	1.001
ENTREZ_196527	196527	ANO6	1.001
ENTREZ_10947	10947	AP3M2	1.001
ENTREZ_55937	55937	APOM	1.001
ENTREZ_10513	10513	APPBP2	1.001
ENTREZ_393	393	ARHGAP4	1.001
ENTREZ_9828	9828	ARHGEF17	1.001
ENTREZ_151188	151188	ARL6IP6	1.001
ENTREZ_80210	80210	ARMC9	1.001
ENTREZ_51309	51309	ARMCX1	1.001
ENTREZ_54470	54470	ARMCX6	1.001
ENTREZ_411	411	ARSB	1.001
ENTREZ_22901	22901	ARSG	1.001
ENTREZ_417	417	ART1	1.001
ENTREZ_22926	22926	ATF6	1.001
ENTREZ_60673	60673	ATG101	1.001
ENTREZ_23200	23200	ATP11B	1.001
ENTREZ_482	482	ATP1B2	1.001
ENTREZ_513	513	ATP5F1D	1.001
ENTREZ_518	518	ATP5MC3	1.001
ENTREZ_10079	10079	ATP9A	1.001
ENTREZ_91647	91647	ATPAF2	1.001
ENTREZ_8314	8314	BAP1	1.001
ENTREZ_593	593	BCKDHA	1.001
ENTREZ_597	597	BCL2A1	1.001
ENTREZ_607	607	BCL9	1.001
ENTREZ_79365	79365	BHLHE41	1.001
ENTREZ_54841	54841	BIVM	1.001
ENTREZ_29117	29117	BRD7	1.001
ENTREZ_55290	55290	BRF2	1.001
ENTREZ_686	686	BTD	1.001
ENTREZ_28969	28969	BZW2	1.001
ENTREZ_91574	91574	C12orf65	1.001
ENTREZ_122525	122525	C14orf28	1.001
ENTREZ_64755	64755	C16orf58	1.001
ENTREZ_83608	83608	C18orf21	1.001
ENTREZ_84886	84886	C1orf198	1.001
ENTREZ_79630	79630	C1orf54	1.001
ENTREZ_717	717	C2	1.001
ENTREZ_54149	54149	C21orf91	1.001
ENTREZ_285382	285382	C3orf70	1.001
ENTREZ_401152	401152	C4orf3	1.001
ENTREZ_727	727	C5	1.001
ENTREZ_784	784	CACNB3	1.001
ENTREZ_57658	57658	CALCOCO1	1.001
ENTREZ_819	819	CAMLG	1.001
ENTREZ_23271	23271	CAMSAP2	1.001
ENTREZ_823	823	CAPN1	1.001
ENTREZ_29775	29775	CARD10	1.001
ENTREZ_10498	10498	CARM1	1.001
ENTREZ_833	833	CARS	1.001
ENTREZ_90060	90060	CCDC120	1.001
ENTREZ_80071	80071	CCDC15	1.001
ENTREZ_4856	4856	CCN3	1.001
ENTREZ_894	894	CCND2	1.001
ENTREZ_50489	50489	CD207	1.001
ENTREZ_55038	55038	CDCA4	1.001
ENTREZ_1012	1012	CDH13	1.001
ENTREZ_10423	10423	CDIPT	1.001
ENTREZ_983	983	CDK1	1.001
ENTREZ_55755	55755	CDK5RAP2	1.001
ENTREZ_4680	4680	CEACAM6	1.001
ENTREZ_1059	1059	CENPB	1.001
ENTREZ_79019	79019	CENPM	1.001
ENTREZ_64793	64793	CEP85	1.001
ENTREZ_57530	57530	CGN	1.001
ENTREZ_84303	84303	CHCHD6	1.001
ENTREZ_1105	1105	CHD1	1.001
ENTREZ_1108	1108	CHD4	1.001
ENTREZ_79643	79643	CHMP6	1.001
ENTREZ_56994	56994	CHPT1	1.001
ENTREZ_1153	1153	CIRBP	1.001
ENTREZ_150468	150468	CKAP2L	1.001
ENTREZ_1160	1160	CKMT2	1.001
ENTREZ_9073	9073	CLDN8	1.001
ENTREZ_171425	171425	CLYBL	1.001
ENTREZ_51727	51727	CMPK1	1.001
ENTREZ_10330	10330	CNPY2	1.001
ENTREZ_55744	55744	COA1	1.001
ENTREZ_1308	1308	COL17A1	1.001
ENTREZ_7464	7464	CORO2A	1.001
ENTREZ_10063	10063	COX17	1.001
ENTREZ_1350	1350	COX7C	1.001
ENTREZ_51200	51200	CPA4	1.001
ENTREZ_51692	51692	CPSF3	1.001
ENTREZ_10898	10898	CPSF4	1.001
ENTREZ_126129	126129	CPT1C	1.001
ENTREZ_83716	83716	CRISPLD2	1.001
ENTREZ_1445	1445	CSK	1.001
ENTREZ_1460	1460	CSNK2B	1.001
ENTREZ_79848	79848	CSPP1	1.001
ENTREZ_23399	23399	CTDNEP1	1.001
ENTREZ_1509	1509	CTSD	1.001
ENTREZ_51596	51596	CUTA	1.001
ENTREZ_1525	1525	CXADR	1.001
ENTREZ_79415	79415	CYBC1	1.001
ENTREZ_23604	23604	DAPK2	1.001
ENTREZ_55827	55827	DCAF6	1.001
ENTREZ_51181	51181	DCXR	1.001
ENTREZ_79961	79961	DENND2D	1.001
ENTREZ_80017	80017	DGLUCY	1.001
ENTREZ_79947	79947	DHDDS	1.001
ENTREZ_79758	79758	DHRS12	1.001
ENTREZ_1734	1734	DIO2	1.001
ENTREZ_125704	125704	DIPK1C	1.001
ENTREZ_85458	85458	DIXDC1	1.001
ENTREZ_22943	22943	DKK1	1.001
ENTREZ_1741	1741	DLG3	1.001
ENTREZ_28514	28514	DLL1	1.001
ENTREZ_1756	1756	DMD	1.001
ENTREZ_2039	2039	DMTN	1.001
ENTREZ_3300	3300	DNAJB2	1.001
ENTREZ_22826	22826	DNAJC8	1.001
ENTREZ_83544	83544	DNAL1	1.001
ENTREZ_1786	1786	DNMT1	1.001
ENTREZ_57171	57171	DOLPP1	1.001
ENTREZ_5977	5977	DPF2	1.001
ENTREZ_56986	56986	DTWD1	1.001
ENTREZ_1854	1854	DUT	1.001
ENTREZ_9166	9166	EBAG9	1.001
ENTREZ_1894	1894	ECT2	1.001
ENTREZ_26098	26098	EDRF1	1.001
ENTREZ_80258	80258	EFHC2	1.001
ENTREZ_1945	1945	EFNA4	1.001
ENTREZ_30846	30846	EHD2	1.001
ENTREZ_8669	8669	EIF3J	1.001
ENTREZ_2002	2002	ELK1	1.001
ENTREZ_55140	55140	ELP3	1.001
ENTREZ_2026	2026	ENO2	1.001
ENTREZ_56943	56943	ENY2	1.001
ENTREZ_9852	9852	EPM2AIP1	1.001
ENTREZ_2066	2066	ERBB4	1.001
ENTREZ_10613	10613	ERLIN1	1.001
ENTREZ_23344	23344	ESYT1	1.001
ENTREZ_60412	60412	EXOC4	1.001
ENTREZ_5394	5394	EXOSC10	1.001
ENTREZ_51010	51010	EXOSC3	1.001
ENTREZ_54512	54512	EXOSC4	1.001
ENTREZ_399665	399665	FAM102A	1.001
ENTREZ_130074	130074	FAM168B	1.001
ENTREZ_55731	55731	FAM222B	1.001
ENTREZ_2187	2187	FANCB	1.001
ENTREZ_79791	79791	FBXO31	1.001
ENTREZ_81545	81545	FBXO38	1.001
ENTREZ_26270	26270	FBXO6	1.001
ENTREZ_9638	9638	FEZ1	1.001
ENTREZ_2247	2247	FGF2	1.001
ENTREZ_55277	55277	FGGY	1.001
ENTREZ_79147	79147	FKRP	1.001
ENTREZ_2218	2218	FKTN	1.001
ENTREZ_2326	2326	FMO1	1.001
ENTREZ_2330	2330	FMO5	1.001
ENTREZ_79672	79672	FN3KRP	1.001
ENTREZ_23048	23048	FNBP1	1.001
ENTREZ_2309	2309	FOXO3	1.001
ENTREZ_4303	4303	FOXO4	1.001
ENTREZ_2512	2512	FTL	1.001
ENTREZ_8323	8323	FZD6	1.001
ENTREZ_130589	130589	GALM	1.001
ENTREZ_11226	11226	GALNT6	1.001
ENTREZ_84253	84253	GARNL3	1.001
ENTREZ_8522	8522	GAS7	1.001
ENTREZ_23464	23464	GCAT	1.001
ENTREZ_79017	79017	GGCT	1.001
ENTREZ_10539	10539	GLRX3	1.001
ENTREZ_2773	2773	GNAI3	1.001
ENTREZ_132789	132789	GNPDA2	1.001
ENTREZ_80154	80154	GOLGA2P10	1.001
ENTREZ_84803	84803	GPAT3	1.001
ENTREZ_151306	151306	GPBAR1	1.001
ENTREZ_2239	2239	GPC4	1.001
ENTREZ_10082	10082	GPC6	1.001
ENTREZ_53836	53836	GPR87	1.001
ENTREZ_2879	2879	GPX4	1.001
ENTREZ_9380	9380	GRHPR	1.001
ENTREZ_2896	2896	GRN	1.001
ENTREZ_83743	83743	GRWD1	1.001
ENTREZ_2958	2958	GTF2A2	1.001
ENTREZ_9330	9330	GTF3C3	1.001
ENTREZ_54676	54676	GTPBP2	1.001
ENTREZ_84705	84705	GTPBP3	1.001
ENTREZ_3015	3015	H2AFZ	1.001
ENTREZ_51020	51020	HDDC2	1.001
ENTREZ_374659	374659	HDDC3	1.001
ENTREZ_3069	3069	HDLBP	1.001
ENTREZ_79654	79654	HECTD3	1.001
ENTREZ_55008	55008	HERC6	1.001
ENTREZ_9026	9026	HIP1R	1.001
ENTREZ_3017	3017	HIST1H2BD	1.001
ENTREZ_3115	3115	HLA-DPB1	1.001
ENTREZ_3159	3159	HMGA1	1.001
ENTREZ_9455	9455	HOMER2	1.001
ENTREZ_3199	3199	HOXA2	1.001
ENTREZ_50809	50809	HP1BP3	1.001
ENTREZ_64342	64342	HS1BP3	1.001
ENTREZ_7184	7184	HSP90B1	1.001
ENTREZ_10581	10581	IFITM2	1.001
ENTREZ_3597	3597	IL13RA1	1.001
ENTREZ_29949	29949	IL19	1.001
ENTREZ_90865	90865	IL33	1.001
ENTREZ_146433	146433	IL34	1.001
ENTREZ_56300	56300	IL36G	1.001
ENTREZ_9118	9118	INA	1.001
ENTREZ_27160	27160	INGX	1.001
ENTREZ_3635	3635	INPP5D	1.001
ENTREZ_51763	51763	INPP5K	1.001
ENTREZ_25896	25896	INTS7	1.001
ENTREZ_81875	81875	ISG20L2	1.001
ENTREZ_3682	3682	ITGAE	1.001
ENTREZ_3693	3693	ITGB5	1.001
ENTREZ_221037	221037	JMJD1C	1.001
ENTREZ_3727	3727	JUND	1.001
ENTREZ_23522	23522	KAT6B	1.001
ENTREZ_3775	3775	KCNK1	1.001
ENTREZ_50801	50801	KCNK4	1.001
ENTREZ_3787	3787	KCNS1	1.001
ENTREZ_3791	3791	KDR	1.001
ENTREZ_57498	57498	KIDINS220	1.001
ENTREZ_3835	3835	KIF22	1.001
ENTREZ_54800	54800	KLHL24	1.001
ENTREZ_57542	57542	KLHL42	1.001
ENTREZ_55958	55958	KLHL9	1.001
ENTREZ_374454	374454	KRT77	1.001
ENTREZ_3897	3897	L1CAM	1.001
ENTREZ_144811	144811	LACC1	1.001
ENTREZ_22798	22798	LAMB4	1.001
ENTREZ_55132	55132	LARP1B	1.001
ENTREZ_23641	23641	LDOC1	1.001
ENTREZ_340596	340596	LHFPL1	1.001
ENTREZ_64077	64077	LHPP	1.001
ENTREZ_26468	26468	LHX6	1.001
ENTREZ_9361	9361	LONP1	1.001
ENTREZ_10162	10162	LPCAT3	1.001
ENTREZ_84859	84859	LRCH3	1.001
ENTREZ_131578	131578	LRRC15	1.001
ENTREZ_57470	57470	LRRC47	1.001
ENTREZ_4045	4045	LSAMP	1.001
ENTREZ_4054	4054	LTBP3	1.001
ENTREZ_84946	84946	LTV1	1.001
ENTREZ_8581	8581	LY6D	1.001
ENTREZ_55646	55646	LYAR	1.001
ENTREZ_57128	57128	LYRM4	1.001
ENTREZ_54585	54585	LZTFL1	1.001
ENTREZ_10459	10459	MAD2L2	1.001
ENTREZ_10892	10892	MALT1	1.001
ENTREZ_63905	63905	MANBAL	1.001
ENTREZ_81631	81631	MAP1LC3B	1.001
ENTREZ_56911	56911	MAP3K7CL	1.001
ENTREZ_5600	5600	MAPK11	1.001
ENTREZ_5601	5601	MAPK9	1.001
ENTREZ_64757	64757	MARC1	1.001
ENTREZ_8685	8685	MARCO	1.001
ENTREZ_22983	22983	MAST1	1.001
ENTREZ_23139	23139	MAST2	1.001
ENTREZ_114785	114785	MBD6	1.001
ENTREZ_255231	255231	MCOLN2	1.001
ENTREZ_55283	55283	MCOLN3	1.001
ENTREZ_10001	10001	MED6	1.001
ENTREZ_9443	9443	MED7	1.001
ENTREZ_4211	4211	MEIS1	1.001
ENTREZ_4212	4212	MEIS2	1.001
ENTREZ_9833	9833	MELK	1.001
ENTREZ_84326	84326	METTL26	1.001
ENTREZ_29081	29081	METTL5	1.001
ENTREZ_4236	4236	MFAP1	1.001
ENTREZ_79157	79157	MFSD11	1.001
ENTREZ_4288	4288	MKI67	1.001
ENTREZ_8195	8195	MKKS	1.001
ENTREZ_79083	79083	MLPH	1.001
ENTREZ_4335	4335	MNT	1.001
ENTREZ_25843	25843	MOB4	1.001
ENTREZ_27304	27304	MOCS3	1.001
ENTREZ_118812	118812	MORN4	1.001
ENTREZ_51678	51678	MPP6	1.001
ENTREZ_23164	23164	MPRIP	1.001
ENTREZ_64983	64983	MRPL32	1.001
ENTREZ_51318	51318	MRPL35	1.001
ENTREZ_26589	26589	MRPL46	1.001
ENTREZ_64963	64963	MRPS11	1.001
ENTREZ_55168	55168	MRPS18A	1.001
ENTREZ_51734	51734	MSRB1	1.001
ENTREZ_22921	22921	MSRB2	1.001
ENTREZ_4495	4495	MT1G	1.001
ENTREZ_4515	4515	MTCP1	1.001
ENTREZ_4641	4641	MYO1C	1.001
ENTREZ_339344	339344	MYPOP	1.001
ENTREZ_24142	24142	NAA80	1.001
ENTREZ_254827	254827	NAALADL2	1.001
ENTREZ_57447	57447	NDRG2	1.001
ENTREZ_4697	4697	NDUFA4	1.001
ENTREZ_4712	4712	NDUFB6	1.001
ENTREZ_374291	374291	NDUFS7	1.001
ENTREZ_4739	4739	NEDD9	1.001
ENTREZ_252969	252969	NEIL2	1.001
ENTREZ_4783	4783	NFIL3	1.001
ENTREZ_84276	84276	NICN1	1.001
ENTREZ_51388	51388	NIP7	1.001
ENTREZ_25836	25836	NIPBL	1.001
ENTREZ_4841	4841	NONO	1.001
ENTREZ_55505	55505	NOP10	1.001
ENTREZ_161424	161424	NOP9	1.001
ENTREZ_2063	2063	NR2F6	1.001
ENTREZ_64324	64324	NSD1	1.001
ENTREZ_54780	54780	NSMCE4A	1.001
ENTREZ_11247	11247	NXPH4	1.001
ENTREZ_440836	440836	ODF3B	1.001
ENTREZ_53829	53829	P2RY13	1.001
ENTREZ_5029	5029	P2RY2	1.001
ENTREZ_54681	54681	P4HTM	1.001
ENTREZ_5048	5048	PAFAH1B1	1.001
ENTREZ_79447	79447	PAGR1	1.001
ENTREZ_5058	5058	PAK1	1.001
ENTREZ_5064	5064	PALM	1.001
ENTREZ_164091	164091	PAQR7	1.001
ENTREZ_25849	25849	PARM1	1.001
ENTREZ_56130	56130	PCDHB6	1.001
ENTREZ_7703	7703	PCGF2	1.001
ENTREZ_5108	5108	PCM1	1.001
ENTREZ_8799	8799	PEX11B	1.001
ENTREZ_5828	5828	PEX2	1.001
ENTREZ_23612	23612	PHLDA3	1.001
ENTREZ_5298	5298	PI4KB	1.001
ENTREZ_10401	10401	PIAS3	1.001
ENTREZ_5281	5281	PIGF	1.001
ENTREZ_5314	5314	PKHD1	1.001
ENTREZ_5920	5920	PLAAT4	1.001
ENTREZ_5324	5324	PLAG1	1.001
ENTREZ_5329	5329	PLAUR	1.001
ENTREZ_10733	10733	PLK4	1.001
ENTREZ_5355	5355	PLP2	1.001
ENTREZ_8612	8612	PLPP2	1.001
ENTREZ_5372	5372	PMM1	1.001
ENTREZ_55629	55629	PNRC2	1.001
ENTREZ_56983	56983	POGLUT1	1.001
ENTREZ_5426	5426	POLE	1.001
ENTREZ_5427	5427	POLE2	1.001
ENTREZ_51535	51535	PPHLN1	1.001
ENTREZ_51400	51400	PPME1	1.001
ENTREZ_22870	22870	PPP6R1	1.001
ENTREZ_7001	7001	PRDX2	1.001
ENTREZ_5590	5590	PRKCZ	1.001
ENTREZ_23683	23683	PRKD3	1.001
ENTREZ_5613	5613	PRKX	1.001
ENTREZ_54496	54496	PRMT7	1.001
ENTREZ_5621	5621	PRNP	1.001
ENTREZ_7916	7916	PRRC2A	1.001
ENTREZ_29968	29968	PSAT1	1.001
ENTREZ_5708	5708	PSMD2	1.001
ENTREZ_5715	5715	PSMD9	1.001
ENTREZ_10197	10197	PSME3	1.001
ENTREZ_118672	118672	PSTK	1.001
ENTREZ_5724	5724	PTAFR	1.001
ENTREZ_9536	9536	PTGES	1.001
ENTREZ_7803	7803	PTP4A1	1.001
ENTREZ_5771	5771	PTPN2	1.001
ENTREZ_11099	11099	PTPN21	1.001
ENTREZ_5775	5775	PTPN4	1.001
ENTREZ_5790	5790	PTPRCAP	1.001
ENTREZ_5796	5796	PTPRK	1.001
ENTREZ_25797	25797	QPCT	1.001
ENTREZ_10890	10890	RAB10	1.001
ENTREZ_81876	81876	RAB1B	1.001
ENTREZ_57799	57799	RAB40C	1.001
ENTREZ_5870	5870	RAB6A	1.001
ENTREZ_7879	7879	RAB7A	1.001
ENTREZ_27342	27342	RABGEF1	1.001
ENTREZ_5879	5879	RAC1	1.001
ENTREZ_8498	8498	RANBP3	1.001
ENTREZ_5915	5915	RARB	1.001
ENTREZ_9462	9462	RASAL2	1.001
ENTREZ_83593	83593	RASSF5	1.001
ENTREZ_84991	84991	RBM17	1.001
ENTREZ_79171	79171	RBM42	1.001
ENTREZ_54542	54542	RC3H2	1.001
ENTREZ_9986	9986	RCE1	1.001
ENTREZ_9985	9985	REC8	1.001
ENTREZ_285613	285613	RELL2	1.001
ENTREZ_29803	29803	REPIN1	1.001
ENTREZ_25996	25996	REXO2	1.001
ENTREZ_317671	317671	RFESD	1.001
ENTREZ_6002	6002	RGS12	1.001
ENTREZ_391	391	RHOG	1.001
ENTREZ_55288	55288	RHOT1	1.001
ENTREZ_11035	11035	RIPK3	1.001
ENTREZ_84659	84659	RNASE7	1.001
ENTREZ_55658	55658	RNF126	1.001
ENTREZ_11342	11342	RNF13	1.001
ENTREZ_50862	50862	RNF141	1.001
ENTREZ_80352	80352	RNF39	1.001
ENTREZ_8731	8731	RNMT	1.001
ENTREZ_6119	6119	RPA3	1.001
ENTREZ_84268	84268	RPAIN	1.001
ENTREZ_80135	80135	RPF1	1.001
ENTREZ_6135	6135	RPL11	1.001
ENTREZ_6143	6143	RPL19	1.001
ENTREZ_6147	6147	RPL23A	1.001
ENTREZ_6155	6155	RPL27	1.001
ENTREZ_6160	6160	RPL31	1.001
ENTREZ_6166	6166	RPL36AL	1.001
ENTREZ_6169	6169	RPL38	1.001
ENTREZ_6233	6233	RPS27A	1.001
ENTREZ_6196	6196	RPS6KA2	1.001
ENTREZ_6203	6203	RPS9	1.001
ENTREZ_54700	54700	RRN3	1.001
ENTREZ_51093	51093	RRNAD1	1.001
ENTREZ_65117	65117	RSRC2	1.001
ENTREZ_51389	51389	RWDD1	1.001
ENTREZ_112611	112611	RWDD2A	1.001
ENTREZ_6258	6258	RXRG	1.001
ENTREZ_53637	53637	S1PR5	1.001
ENTREZ_55095	55095	SAMD4B	1.001
ENTREZ_84324	84324	SARNP	1.001
ENTREZ_9522	9522	SCAMP1	1.001
ENTREZ_192683	192683	SCAMP5	1.001
ENTREZ_950	950	SCARB2	1.001
ENTREZ_9805	9805	SCRN1	1.001
ENTREZ_6392	6392	SDHD	1.001
ENTREZ_10512	10512	SEMA3C	1.001
ENTREZ_5414	5414	SEPTIN4	1.001
ENTREZ_84947	84947	SERAC1	1.001
ENTREZ_27230	27230	SERP1	1.001
ENTREZ_6317	6317	SERPINB3	1.001
ENTREZ_83852	83852	SETDB2	1.001
ENTREZ_23450	23450	SF3B3	1.001
ENTREZ_83442	83442	SH3BGRL3	1.001
ENTREZ_152503	152503	SH3D19	1.001
ENTREZ_399694	399694	SHC4	1.001
ENTREZ_51092	51092	SIDT2	1.001
ENTREZ_64374	64374	SIL1	1.001
ENTREZ_6502	6502	SKP2	1.001
ENTREZ_7884	7884	SLBP	1.001
ENTREZ_6576	6576	SLC25A1	1.001
ENTREZ_51629	51629	SLC25A39	1.001
ENTREZ_92014	92014	SLC25A51	1.001
ENTREZ_115019	115019	SLC26A9	1.001
ENTREZ_6518	6518	SLC2A5	1.001
ENTREZ_51006	51006	SLC35C2	1.001
ENTREZ_54978	54978	SLC35F6	1.001
ENTREZ_206358	206358	SLC36A1	1.001
ENTREZ_146802	146802	SLC47A2	1.001
ENTREZ_55652	55652	SLC48A1	1.001
ENTREZ_54896	54896	SLC66A1	1.001
ENTREZ_81892	81892	SLIRP	1.001
ENTREZ_10051	10051	SMC4	1.001
ENTREZ_201895	201895	SMIM14	1.001
ENTREZ_6619	6619	SNAPC3	1.001
ENTREZ_27044	27044	SND1	1.001
ENTREZ_57231	57231	SNX14	1.001
ENTREZ_6643	6643	SNX2	1.001
ENTREZ_10174	10174	SORBS3	1.001
ENTREZ_132671	132671	SPATA18	1.001
ENTREZ_26010	26010	SPATS2L	1.001
ENTREZ_245711	245711	SPDYA	1.001
ENTREZ_84926	84926	SPRYD3	1.001
ENTREZ_54961	54961	SSH3	1.001
ENTREZ_10617	10617	STAMBP	1.001
ENTREZ_6788	6788	STK3	1.001
ENTREZ_79991	79991	STN1	1.001
ENTREZ_8417	8417	STX7	1.001
ENTREZ_6815	6815	STYX	1.001
ENTREZ_8802	8802	SUCLG1	1.001
ENTREZ_6820	6820	SULT2B1	1.001
ENTREZ_25949	25949	SYF2	1.001
ENTREZ_81493	81493	SYNC	1.001
ENTREZ_6872	6872	TAF1	1.001
ENTREZ_6876	6876	TAGLN	1.001
ENTREZ_23102	23102	TBC1D2B	1.001
ENTREZ_9882	9882	TBC1D4	1.001
ENTREZ_140597	140597	TCEAL2	1.001
ENTREZ_84260	84260	TCHP	1.001
ENTREZ_140290	140290	TCP10L	1.001
ENTREZ_55346	55346	TCP11L1	1.001
ENTREZ_26123	26123	TCTN3	1.001
ENTREZ_7019	7019	TFAM	1.001
ENTREZ_7023	7023	TFAP4	1.001
ENTREZ_7045	7045	TGFBI	1.001
ENTREZ_9984	9984	THOC1	1.001
ENTREZ_9967	9967	THRAP3	1.001
ENTREZ_9220	9220	TIAF1	1.001
ENTREZ_84948	84948	TIGD5	1.001
ENTREZ_29928	29928	TIMM22	1.001
ENTREZ_1678	1678	TIMM8A	1.001
ENTREZ_257000	257000	TINCR	1.001
ENTREZ_7090	7090	TLE3	1.001
ENTREZ_51643	51643	TMBIM4	1.001
ENTREZ_54958	54958	TMEM160	1.001
ENTREZ_94107	94107	TMEM203	1.001
ENTREZ_80195	80195	TMEM254	1.001
ENTREZ_84910	84910	TMEM87B	1.001
ENTREZ_641649	641649	TMEM91	1.001
ENTREZ_55217	55217	TMLHE	1.001
ENTREZ_83857	83857	TMTC1	1.001
ENTREZ_8797	8797	TNFRSF10A	1.001
ENTREZ_8764	8764	TNFRSF14	1.001
ENTREZ_7132	7132	TNFRSF1A	1.001
ENTREZ_10318	10318	TNIP1	1.001
ENTREZ_56993	56993	TOMM22	1.001
ENTREZ_1861	1861	TOR1A	1.001
ENTREZ_27348	27348	TOR1B	1.001
ENTREZ_1200	1200	TPP1	1.001
ENTREZ_29896	29896	TRA2A	1.001
ENTREZ_7109	7109	TRAPPC10	1.001
ENTREZ_1787	1787	TRDMT1	1.001
ENTREZ_51499	51499	TRIAP1	1.001
ENTREZ_10155	10155	TRIM28	1.001
ENTREZ_23650	23650	TRIM29	1.001
ENTREZ_9319	9319	TRIP13	1.001
ENTREZ_7205	7205	TRIP6	1.001
ENTREZ_54802	54802	TRIT1	1.001
ENTREZ_55006	55006	TRMT61B	1.001
ENTREZ_388610	388610	TRNP1	1.001
ENTREZ_10024	10024	TROAP	1.001
ENTREZ_55503	55503	TRPV6	1.001
ENTREZ_79042	79042	TSEN34	1.001
ENTREZ_25987	25987	TSKU	1.001
ENTREZ_150465	150465	TTL	1.001
ENTREZ_23170	23170	TTLL12	1.001
ENTREZ_7283	7283	TUBG1	1.001
ENTREZ_7317	7317	UBA1	1.001
ENTREZ_7311	7311	UBA52	1.001
ENTREZ_55236	55236	UBA6	1.001
ENTREZ_10422	10422	UBAC1	1.001
ENTREZ_11065	11065	UBE2C	1.001
ENTREZ_7323	7323	UBE2D3	1.001
ENTREZ_140739	140739	UBE2F	1.001
ENTREZ_3093	3093	UBE2K	1.001
ENTREZ_7334	7334	UBE2N	1.001
ENTREZ_65264	65264	UBE2Z	1.001
ENTREZ_90226	90226	UCN2	1.001
ENTREZ_84300	84300	UQCC2	1.001
ENTREZ_8975	8975	USP13	1.001
ENTREZ_8078	8078	USP5	1.001
ENTREZ_10813	10813	UTP14A	1.001
ENTREZ_55813	55813	UTP6	1.001
ENTREZ_7716	7716	VEZF1	1.001
ENTREZ_63894	63894	VIPAS39	1.001
ENTREZ_203547	203547	VMA21	1.001
ENTREZ_112936	112936	VPS26B	1.001
ENTREZ_51160	51160	VPS28	1.001
ENTREZ_79720	79720	VPS37B	1.001
ENTREZ_55255	55255	WDR41	1.001
ENTREZ_7466	7466	WFS1	1.001
ENTREZ_7482	7482	WNT2B	1.001
ENTREZ_10971	10971	YWHAQ	1.001
ENTREZ_7704	7704	ZBTB16	1.001
ENTREZ_9841	9841	ZBTB24	1.001
ENTREZ_57659	57659	ZBTB4	1.001
ENTREZ_9925	9925	ZBTB5	1.001
ENTREZ_219654	219654	ZCCHC24	1.001
ENTREZ_158866	158866	ZDHHC15	1.001
ENTREZ_51304	51304	ZDHHC3	1.001
ENTREZ_25921	25921	ZDHHC5	1.001
ENTREZ_90637	90637	ZFAND2A	1.001
ENTREZ_124961	124961	ZFP3	1.001
ENTREZ_678	678	ZFP36L2	1.001
ENTREZ_64393	64393	ZMAT3	1.001
ENTREZ_116225	116225	ZMYND19	1.001
ENTREZ_7760	7760	ZNF213	1.001
ENTREZ_8427	8427	ZNF282	1.001
ENTREZ_7582	7582	ZNF33B	1.001
ENTREZ_252884	252884	ZNF396	1.001
ENTREZ_57573	57573	ZNF471	1.001
ENTREZ_147657	147657	ZNF480	1.001
ENTREZ_147807	147807	ZNF524	1.001
ENTREZ_57711	57711	ZNF529	1.001
ENTREZ_163033	163033	ZNF579	1.001
ENTREZ_146434	146434	ZNF597	1.001
ENTREZ_389114	389114	ZNF662	1.001
ENTREZ_146540	146540	ZNF785	1.001
ENTREZ_136051	136051	ZNF786	1.001
ENTREZ_126375	126375	ZNF792	1.001

## Sheet: Table S5
Protein_A	Protein_B
25	7027
214	3897
275	2618
391	393
391	1894
391	5879
391	55288
411	22901
607	3015
607	3017
607	8970
607	7090
727	717
727	53829
784	6844
894	7027
894	25
894	983
894	6502
950	6233
950	23048
950	7311
950	6844
983	55872
983	25
983	8970
983	7884
983	5715
983	5048
983	79023
983	29945
983	7311
983	26123
983	1454
1108	8970
1108	29117
1200	983
1445	5595
1445	3791
1445	950
1445	823
1445	3115
1454	5048
1454	406
1460	1059
1460	983
1509	25797
1638	6490
1786	1460
1786	8970
1786	983
1786	7027
1786	1108
1786	7311
1793	391
1793	5879
1854	983
1861	2873
1894	823
1894	983
2066	1741
2066	25
2218	79147
2239	10082
2247	1460
2247	6233
2247	2239
2618	833
2771	6002
2771	2773
2771	6844
2771	5879
2771	53829
2873	7311
2896	411
2896	6317
2896	2512
2896	58485
2958	6872
3015	983
3015	7703
3015	1108
3015	1786
3015	1105
3015	5915
3015	55839
3015	8970
3015	5600
3015	9985
3015	10051
3017	5600
3017	55839
3017	1108
3017	3015
3017	7334
3017	10051
3017	8970
3017	983
3017	1786
3017	7703
3017	7311
3017	9985
3017	1105
3093	26270
3093	6233
3093	7704
3093	7334
3093	65264
3093	51529
3093	11065
3093	64135
3093	57542
3093	10422
3093	55008
3093	55236
3093	55958
3093	29945
3093	7323
3093	79654
3093	6502
3093	140739
3093	7317
3093	55182
3093	7311
3093	55658
3159	983
3159	1105
3199	3015
3656	6233
3656	7311
3693	4637
3693	5329
3727	3015
3727	5601
3727	3223
3791	2247
3791	5879
3791	5771
3791	1793
3791	5600
3835	81876
3835	983
3835	7879
3897	6196
3897	5962
3897	1460
3927	25
4054	3693
4085	5715
4085	7311
4085	55839
4085	29945
4085	983
4085	11065
4085	10051
4085	5048
4085	9833
4085	5708
4085	51529
4085	79023
4085	55872
4085	55055
4137	983
4137	10971
4137	25
4211	3199
4211	3015
4211	4212
4236	23450
4236	10594
4236	6637
4288	983
4288	25
4303	10971
4303	2309
4303	5601
4637	103910
4637	79784
4637	1454
4641	3791
4666	1454
4691	983
4691	10813
4691	1454
4691	6194
4691	5329
4691	3159
4697	4712
4697	1350
4739	25
4841	950
5029	5724
5029	3791
5029	3693
5029	10161
5048	79023
5048	4666
5058	1793
5058	1756
5058	55558
5058	4637
5058	79784
5058	5600
5058	5879
5058	103910
5108	1454
5108	983
5108	55755
5108	5048
5298	983
5298	1105
5314	819
5329	196527
5329	3069
5329	10555
5339	6155
5339	7311
5339	6135
5339	1308
5339	6194
5339	2771
5339	6160
5351	1308
5394	6160
5394	6147
5394	7311
5394	6194
5394	6155
5394	10813
5426	7311
5427	5426
5427	6233
5427	6119
5427	10459
5590	7311
5590	4691
5590	1894
5590	1460
5590	4137
5590	5601
5595	23164
5595	6196
5595	2771
5595	5879
5595	5590
5595	2247
5595	2309
5595	1854
5595	2773
5595	983
5595	3727
5595	5915
5595	2002
5595	2066
5595	5058
5595	55109
5595	6258
5595	27044
5595	4137
5595	10971
5600	8970
5600	5601
5600	22926
5600	5879
5600	2002
5600	4137
5600	25
5601	2002
5601	4137
5621	4045
5621	1460
5621	4137
5621	1153
5621	3897
5708	51529
5708	7311
5708	11065
5708	4157
5708	983
5708	1454
5708	3300
5708	5715
5708	29945
5715	3015
5724	10161
5724	3115
5724	4935
5771	983
5775	25
5796	1460
5796	1445
5796	5595
5796	7311
5828	7323
5870	5372
5870	57799
5870	6293
5870	5048
5879	2896
5879	4637
5879	2773
5879	8323
5879	393
5879	1756
5879	55558
5879	1894
5879	4641
5879	79784
5879	823
5879	103910
5879	5601
5879	4054
5879	7803
5879	5048
5879	56924
5879	25
5879	55288
5915	6258
5962	4691
6002	2773
6119	10459
6119	4841
6119	1854
6119	7334
6119	5394
6119	1108
6119	5870
6119	2187
6119	5426
6119	4691
6119	3017
6119	6233
6119	4641
6135	6160
6135	1454
6135	5394
6135	4691
6135	6155
6135	7311
6135	6194
6135	6147
6143	6160
6143	7311
6143	6147
6143	6194
6143	1454
6143	5394
6143	6135
6143	6233
6143	5339
6143	54512
6143	6727
6143	8662
6143	4691
6143	8669
6143	6210
6143	64963
6143	51013
6143	6169
6143	6119
6143	6203
6143	51010
6143	84365
6143	6166
6143	55759
6143	6155
6143	81875
6143	51065
6147	1445
6147	6155
6147	1454
6155	1454
6160	6147
6160	5058
6160	1445
6160	6155
6160	7311
6160	1454
6166	8662
6166	6194
6166	5394
6166	7311
6166	6135
6166	51013
6166	6155
6166	6147
6166	6160
6169	6210
6169	51010
6169	6135
6169	1454
6169	54512
6169	5339
6169	6147
6169	5394
6169	51013
6169	7311
6169	6194
6169	6155
6169	1854
6169	6166
6169	51065
6169	81875
6169	8662
6169	64963
6169	6160
6194	10813
6194	7311
6194	5589
6194	6155
6194	6196
6194	6160
6194	1454
6194	6147
6196	5058
6196	1445
6196	1460
6196	5590
6203	6135
6203	6166
6203	6160
6203	6155
6203	7311
6203	5339
6203	833
6203	10813
6203	8662
6203	5394
6203	6194
6203	6147
6203	4691
6203	54512
6203	6119
6203	51010
6203	6169
6203	6210
6203	51013
6203	1454
6203	51065
6203	84946
6210	6155
6210	51065
6210	1454
6210	8662
6210	84946
6210	6160
6210	7311
6210	6194
6210	6147
6210	6166
6210	10813
6210	6135
6233	51160
6233	55658
6233	29945
6233	7334
6233	6210
6233	6203
6233	5590
6233	5426
6233	5828
6233	6155
6233	6147
6233	7704
6233	7090
6233	51529
6233	5339
6233	1454
6233	10813
6233	983
6233	55236
6233	5708
6233	1786
6233	55629
6233	6135
6233	7323
6233	8314
6233	10197
6233	55958
6233	7317
6233	28514
6233	8970
6233	6844
6233	6169
6233	65264
6233	84946
6233	51065
6233	7311
6233	11065
6233	79654
6233	65109
6233	2873
6233	219743
6233	3017
6233	8662
6233	6160
6233	9781
6233	6194
6233	5715
6233	23412
6233	6166
6233	6502
6233	3300
6233	10422
6233	10401
6233	5796
6233	79643
6233	10617
6233	8323
6233	4085
6233	140739
6293	4236
6317	2512
6317	10694
6392	4712
6392	8802
6502	79791
6502	7704
6502	140739
6502	29945
6502	2309
6502	11065
6502	10197
6502	55658
6502	7323
6502	7334
6502	10422
6502	2873
6502	55236
6502	26270
6502	983
6502	55958
6502	7317
6502	51529
6502	7027
6502	5715
6576	1454
6619	6829
6619	2958
6637	65109
6637	7884
6637	79023
6637	23450
6637	84991
6637	1786
6637	10898
6637	10594
6637	55505
6643	1460
6643	51699
6643	5962
6727	51065
6727	6210
6727	6203
6727	6147
6727	6155
6727	6169
6727	6135
6727	6233
6727	7311
6727	6166
6727	6194
6727	6160
6727	1454
6788	6160
6788	25
6788	83593
6788	6727
6788	6147
6788	1454
6811	6844
6811	8417
6811	81876
6811	58485
6829	5108
6829	983
6829	5601
6829	2618
6844	8417
6844	10971
6844	23048
6844	6643
6844	5590
6844	9882
6844	7311
6844	4641
6872	3693
6902	5329
7001	7295
7001	1454
7019	1454
7023	2063
7023	5427
7027	7703
7027	983
7109	6811
7109	58485
7109	5962
7109	81876
7132	5708
7132	3635
7132	4637
7132	5590
7132	6233
7132	7295
7132	6610
7132	7311
7132	2896
7184	22926
7184	5589
7205	5590
7205	4739
7205	2771
7205	3115
7283	5108
7283	55755
7283	10733
7283	983
7283	5048
7283	1454
7295	22921
7295	3093
7311	6155
7311	8314
7311	8970
7311	6147
7311	3300
7317	4157
7317	7311
7317	3300
7317	983
7317	65264
7317	140739
7317	51529
7317	55958
7317	79654
7317	11065
7317	10422
7317	29945
7317	7323
7323	7311
7323	65264
7323	29945
7323	51529
7323	140739
7323	57542
7323	55958
7323	79654
7323	10422
7334	79654
7334	7317
7334	29945
7334	8970
7334	55182
7334	10892
7334	140739
7334	55958
7334	51529
7334	3300
7334	11065
7334	10422
7334	57542
7334	65264
7334	7311
7334	7323
7334	7704
7392	1509
7392	7023
7392	6317
7419	7311
7464	4641
7466	5589
7466	22926
7466	7184
7703	894
7704	983
7704	11065
7704	55958
7704	7323
7704	79654
7704	7311
7704	51529
7704	29945
7704	7317
7704	65264
7704	57542
7704	5708
7879	391
7879	81876
7879	5870
7879	57799
7879	6119
7884	79023
7916	6119
8078	6233
8078	7311
8195	10694
8195	55212
8314	7334
8314	7703
8314	7317
8323	7482
8323	7311
8464	56943
8498	6829
8498	2618
8631	1454
8662	6155
8662	6147
8662	6194
8662	4641
8662	7311
8662	6160
8662	6135
8662	1454
8669	6210
8669	6169
8669	6160
8669	51065
8669	6233
8669	8662
8669	6147
8669	6203
8669	6194
8669	6135
8669	6155
8731	6829
8802	1894
8970	9985
8970	7703
8970	1105
8975	7311
8975	6502
8975	6233
8975	8078
9026	6844
9026	6643
9026	950
9026	23048
9026	7334
9026	7317
9114	7879
9114	983
9114	6119
9114	155066
9191	983
9191	8498
9319	3927
9319	983
9319	4085
9319	1894
9319	7317
9330	9191
9380	1525
9443	10001
9455	1741
9462	1454
9638	5590
9781	3093
9805	2771
9828	5879
9828	55288
9828	391
9833	55872
9833	983
9833	1894
9833	11065
9852	6293
9882	7090
9882	10971
9898	7916
9898	983
9898	6844
9967	10001
9967	7205
9984	84324
9984	8975
9984	6119
9984	9967
9984	79023
9984	10898
9984	65109
9985	5708
10051	4288
10051	983
10051	1460
10051	9882
10051	5339
10051	8970
10051	6119
10063	29928
10067	6119
10155	147657
10155	8427
10155	5590
10155	7323
10155	7334
10155	57573
10155	389114
10155	6119
10155	1786
10155	1454
10155	126375
10155	136051
10155	80110
10155	5595
10155	7760
10155	7027
10155	146434
10155	57711
10155	7582
10155	2066
10155	146540
10174	5595
10174	3693
10174	25
10174	4637
10174	5058
10174	103910
10197	51529
10197	7311
10197	4085
10197	8314
10197	11065
10197	29945
10197	983
10197	5962
10197	5708
10197	5715
10318	5108
10401	2066
10401	5879
10401	7317
10401	7311
10422	79654
10422	9443
10422	26270
10422	140739
10423	7132
10423	5298
10459	9319
10459	7311
10459	2002
10459	4085
10459	7916
10459	6233
10459	5426
10498	6829
10512	55558
10539	5590
10539	2896
10555	9522
10555	6518
10594	6119
10594	950
10613	7879
10617	7311
10617	9319
10694	1445
10694	6155
10694	26270
10694	58485
10694	25843
10694	1454
10694	10155
10694	7283
10733	4085
10733	983
10733	1454
10733	10079
10733	55755
10733	5048
10733	5108
10813	5590
10813	1454
10813	1460
10813	1787
10848	5590
10848	5058
10848	5601
10848	5600
10848	983
10848	1454
10890	81876
10890	10971
10890	57799
10890	6119
10890	6844
10890	7879
10890	5870
10890	9882
10890	4641
10892	29775
10892	5601
10892	2873
10892	10498
10898	23450
10898	84324
10898	79023
10898	84991
10898	1894
10898	10594
10898	79042
10971	823
10971	10155
10971	2773
10971	4691
10971	5108
10971	10197
10971	5590
10971	1786
10971	25
10971	6143
10971	825
10971	3017
10971	2309
10971	5298
10971	1454
11035	2773
11035	4841
11035	7132
11035	4637
11035	8797
11035	4641
11035	9220
11065	140739
11065	65264
11065	10155
11065	5715
11065	10422
11065	79654
11065	4288
11065	983
11065	7311
11065	55872
11065	29945
11065	55958
11065	57542
11065	7323
11065	7703
11065	2026
11065	26270
11065	7205
11065	51529
11178	983
11178	5600
11342	7323
11342	7317
11342	7334
22826	10898
22826	23450
22826	65109
22826	6637
22826	84991
22826	3159
22826	10594
22926	7132
22983	9361
22983	7001
23048	6643
23102	1894
23102	1787
23139	6233
23164	10971
23164	5108
23164	11035
23164	6119
23170	10155
23170	7205
23170	11065
23271	5108
23344	6119
23412	2873
23450	9967
23450	84991
23450	10813
23450	10594
23450	1454
23450	6502
23450	6119
23450	8464
23612	4641
23612	10051
23612	6169
23641	10813
23641	5977
23641	7704
23641	9841
23641	4236
23650	7205
23650	9443
23683	6872
23683	6844
25836	10051
25836	6119
25843	4637
25843	5108
25843	6788
25843	2002
25896	2958
25896	6829
25896	6619
25921	7334
25949	6637
25949	84991
25949	65109
25949	22826
25949	10594
25949	23450
25949	10898
25949	51692
26123	7879
26123	23344
26123	819
26123	7466
26123	5589
26123	7184
26123	5351
26123	10162
26270	22926
26270	26123
26270	3897
26270	10594
26270	6194
26270	7283
26270	10067
26270	5351
26270	23464
26270	2896
26270	6576
26270	983
26270	7419
26270	1200
26270	7311
26270	391
26270	2873
26270	23450
26270	10155
26270	6203
26270	10051
26270	2618
26270	10613
26270	7184
26270	4054
26270	1509
26270	10971
26270	8662
26270	9319
26270	23646
26589	64963
26589	5018
26589	51318
26589	55168
27044	6194
27044	6147
27044	10594
27044	6203
27044	6143
27257	9380
27342	9984
27342	6233
27342	3897
27342	7311
27342	7323
27348	1861
27348	26270
27348	2873
28514	4856
28969	823
29117	7023
29775	4641
29896	23450
29896	5339
29928	1678
29945	5715
29968	5879
50809	29896
50809	10813
51010	10813
51010	513
51010	7311
51010	6135
51010	6194
51010	6155
51010	6166
51010	6147
51010	5394
51010	51013
51010	6160
51013	5394
51013	6160
51013	10813
51013	6135
51013	6147
51013	6210
51013	6155
51013	22983
51013	6194
51065	6160
51065	6147
51065	6155
51065	6166
51065	10813
51065	6135
51065	84946
51065	8662
51065	6194
51065	7311
51106	7019
51150	7283
51150	10733
51160	6293
51160	7311
51194	23170
51194	7001
51194	26270
51194	23612
51199	5108
51318	55168
51318	5018
51382	9114
51382	6293
51382	155066
51382	2063
51382	9522
51382	10555
51388	84365
51388	6203
51388	6194
51388	80135
51388	55813
51388	55759
51388	10813
51400	23170
51529	55958
51529	65264
51529	140739
51529	26270
51529	79654
51529	5715
51529	7311
51529	983
51529	10422
51529	57542
51529	29945
51574	10155
51603	6293
51639	22826
51639	10898
51639	6637
51639	84991
51639	25949
51639	29896
51639	23450
51639	65109
51639	9967
51639	23612
51639	10594
51639	51692
51639	10813
51643	7295
51643	4712
51678	51010
51678	54512
51678	5394
51678	2512
51692	10898
51692	6637
51692	84991
51692	10594
51692	23450
51692	65109
51692	9984
51692	84324
51692	79023
51692	22826
51699	3069
51734	7295
51763	11035
53829	2773
53829	53637
54496	9841
54512	5394
54512	6155
54512	51010
54512	6147
54512	6194
54512	6160
54512	10813
54512	6166
54512	6135
54512	51013
54512	7311
54542	7334
54700	4641
54700	5595
54700	5601
55008	79654
55008	55958
55008	7311
55008	6233
55008	140739
55008	29945
55008	55236
55008	55658
55008	7334
55008	7323
55008	6502
55008	7704
55008	7317
55008	65264
55008	11065
55008	51529
55038	10155
55055	5048
55055	55839
55055	79023
55055	983
55095	51199
55095	10971
55109	4641
55109	1894
55168	5018
55182	79654
55182	7323
55182	140739
55182	10422
55182	29945
55182	57542
55182	11065
55182	55958
55182	65264
55182	26270
55182	7311
55212	54585
55212	10694
55236	29945
55236	10422
55236	11065
55236	7334
55236	51529
55236	7704
55236	3069
55236	65264
55236	140739
55236	55958
55236	7317
55236	7323
55236	7311
55236	79654
55288	393
55288	1894
55288	7419
55290	9330
55290	6619
55432	7311
55505	10318
55558	26010
55558	1460
55629	6147
55629	6155
55629	7704
55629	6194
55629	6135
55629	6166
55646	7704
55646	1153
55646	6147
55646	6203
55646	6727
55646	6160
55658	79654
55658	7323
55658	65264
55658	29945
55658	7317
55658	1460
55658	55236
55658	140739
55658	7334
55658	26270
55658	7311
55658	51529
55658	57542
55658	10067
55658	10422
55658	11065
55658	7704
55658	55182
55744	10063
55755	983
55755	1454
55755	5048
55755	9882
55759	84365
55759	80135
55759	55813
55759	6160
55759	6169
55759	6194
55759	84946
55759	6135
55759	6155
55759	65264
55759	6147
55759	10813
55759	6166
55759	7311
55759	51699
55759	6203
55813	5394
55813	6194
55813	6203
55813	6210
55813	10813
55813	51010
55813	4691
55813	84946
55813	80135
55813	54512
55813	6233
55813	51065
55813	51013
55813	1454
55813	10422
55827	23412
55827	6829
55839	79023
55839	8970
55839	983
55863	4712
55872	6169
55872	8078
55872	4637
55872	1460
55872	10848
55872	6194
55872	6147
55872	6143
55872	6233
55902	218
55958	57542
55958	65264
55958	29945
55958	7311
55958	79654
56911	5058
56924	10971
56924	983
56924	6643
56983	26270
56993	23612
56993	29928
56993	27044
56994	26123
56994	10162
56994	23646
57171	26123
57470	26270
57470	55872
57498	25843
57530	5590
57542	2873
57696	80135
57696	55759
57696	84365
57696	55813
57696	84946
57696	161424
57696	51388
57696	55646
57696	83743
58485	2512
58485	81876
60412	5879
60412	4641
60412	6844
60412	1741
60412	10890
60412	5108
63827	10082
63827	2239
64077	8764
64135	7323
64374	26270
64400	55839
64400	3069
64400	10813
64757	54996
64793	7334
64793	7317
64793	5108
64963	6147
64963	51318
64963	6194
64963	6135
64963	55168
64963	5018
64983	6147
64983	26589
64983	55168
64983	6135
64983	64963
64983	51318
64983	5018
65109	54512
65109	10594
65109	10898
65109	6169
65109	84324
65109	6135
65109	6155
65109	55629
65109	23450
65109	84991
65109	6203
65109	6194
65109	7311
65109	6166
65109	51065
65109	6147
65109	79023
65109	9967
65117	9191
65264	29945
65264	79654
65264	57542
65264	10197
65264	7311
65264	10422
65264	140739
79019	5048
79019	55055
79019	983
79019	55839
79019	3015
79019	79023
79019	4085
79019	3017
79083	10890
79171	4691
79365	1454
79365	406
79365	4783
79643	7311
79643	51160
79654	57542
79654	26270
79654	7311
79654	10892
79654	140739
79720	55759
79720	79643
79720	10174
79720	51160
79791	140739
79791	26270
79791	10422
79791	55182
79791	79654
79791	2873
79791	7704
79791	55958
79848	83541
79848	5108
79848	51199
79959	5108
79959	983
79959	1454
79959	5048
79959	9841
79959	10733
79959	55755
79991	1200
79991	10001
80258	5601
81631	7001
81631	5339
81631	10594
81631	6169
81631	79643
81631	23102
81631	57470
81631	10498
81631	4691
81631	29896
81631	10155
81631	1622
81631	10318
81631	54958
81631	6135
81631	6233
81631	6147
81631	1793
81631	7295
81631	6788
81875	6147
81875	6155
81875	6135
81875	6160
81875	6166
81876	57799
81876	5870
81876	983
81892	10067
81892	6169
83541	25
83541	1454
83593	81631
83593	178
83593	51160
83593	10513
83608	79791
83608	3835
83743	84365
83743	51388
83743	55759
83879	7884
84260	5108
84260	51199
84303	7879
84303	6788
84303	10613
84324	7419
84324	1460
84324	6876
84324	8417
84324	79023
84365	9933
84365	6135
84365	6194
84365	80135
84365	983
84365	6160
84365	6210
84365	10318
84365	4288
84705	5724
84946	10813
84946	1454
84946	6194
84946	9191
84991	4641
84991	10594
85458	4641
90060	80258
103910	79784
103910	10971
112936	6643
112936	51699
112936	55236
114785	8314
114879	25
118812	8498
150468	1894
150468	5108
152503	2512
161424	1059
161424	84365
161424	4691
161424	6194
163033	23450
171425	3635
196527	26123
196527	9522
203547	26123
203547	5329
206358	514
219743	7323
219743	5828
221504	3927
245711	983
245711	6502
252884	5058
374291	55863
374291	9361
374291	4697
374291	2026
374291	26270
374291	4712
374454	81631
374659	10318
399665	8631

## Sheet: Table S6
Protein_name	Degree	Betweenness	Stress	MCODE_Cluster	MCODE_Node_Status	MCODE_Score	GAPR
ABL1	16	0.0230554	23004	Cluster 9	Clustered	3	1-AP
ACSS2	1	0	0		Unclustered	0	1-SP
AGGF1	3	0.00044655	668		Unclustered	0.5	2-SP
AGL	1	0	0		Unclustered	0	1-SP
AGPAT2	4	0.00539733	6068		Unclustered	2	1-AP
AKTIP	3	0.00063666	724		Unclustered	0.5	6-AP
ALCAM	1	0	0		Unclustered	0	1-SP
ALDH3A1	1	0	0		Unclustered	0	1-SP
AMT	1	0	0		Unclustered	0	1-SP
ANAPC11	25	0.00303282	9416	Cluster 2	Clustered	11.8596	RGB
ANAPC4	20	0.00112881	3620	Cluster 2	Clustered	12.7524	RGB
ANO6	3	0.00288462	3200		Unclustered	0.5	2-SP
APPBP2	1	0	0		Unclustered	0	1-SP
ARHGAP4	3	0	0	Cluster 10	Clustered	3	3-SP
ARHGEF17	3	0	0	Cluster 10	Seed	3	3-SP
ARNTL	2	0	0		Unclustered	2	1-SP
ARSB	2	0.00444444	3598		Unclustered	0.666667	1-AP
ARSG	1	0	0		Unclustered	0	1-SP
ATF6	5	0.00280804	3458		Unclustered	1.66667	5-SP
ATP5F1D	1	0	0		Unclustered	0	1-SP
ATP5F1E	1	0	0		Unclustered	0	1-SP
ATP6V0D1	5	0.0127787	11256		Unclustered	1.2	3-AP
ATP6V0E2	2	0	0		Unclustered	2	3-SP
ATP6V1D	6	0.0065853	6320		Unclustered	1.2	2-AP
ATP9A	1	0	0		Unclustered	0	1-SP
BAP1	7	0.00476113	5634		Unclustered	4	1-AP
BBS7	3	0.00444444	3958		Unclustered	2	1-AP
BCAN	2	0	0	Cluster 18	Seed	2	1-SP
BCL9	4	0.000118064	66	Cluster 9	Clustered	3	5-AP
BHLHE41	3	0.00444444	3470		Unclustered	2	1-AP
BRD7	2	0.000241655	234		Unclustered	0.666667	3-SP
BRF2	2	7.75688e-05	52		Unclustered	0.666667	2-AP
BZW2	1	0	0		Unclustered	0	1-SP
C18orf21	2	3.30755e-05	42		Unclustered	0.666667	RGB
C2	1	0	0		Unclustered	0	1-SP
C5	2	0.00444444	3854		Unclustered	0.666667	1-AP
CACNB3	1	0	0		Unclustered	0	1-SP
CAMLG	2	0.00444444	3192		Unclustered	0.666667	1-AP
CAMSAP2	1	0	0		Unclustered	0	1-SP
CAPN1	5	0.00505524	4884		Unclustered	2	1-AP
CAPN3	1	0	0		Unclustered	0	1-SP
CARD10	2	0.000256674	144		Unclustered	0.666667	2-SP
CARM1	3	0.00189103	1854		Unclustered	0.5	2-SP
CARS	2	0.000330581	640		Unclustered	0.666667	2-SP
CCDC120	1	0	0		Unclustered	0	1-SP
CCN3	1	0	0		Unclustered	0	1-SP
CCND2	5	0.00034364	668	Cluster 9	Clustered	2.7	6-SP
CCT8	11	0.0241564	23874		Unclustered	2.4	1-AP
CDCA4	1	0	0		Unclustered	0	1-SP
CDCA7	1	0	0		Unclustered	0	1-SP
CDIPT	2	0.000131489	82		Unclustered	0.666667	2-SP
CDK1	59	0.170199	184024	Cluster 4	Clustered	6.76923	4-AP
CDK5RAP2	8	0.000557782	600	Cluster 4	Clustered	5.78571	5-AP
CENPB	2	0.000120798	72		Unclustered	0.666667	5-SP
CENPM	8	0.000316258	584	Cluster 8	Clustered	4.7619	6-SP
CENPN	9	0.00162032	1768	Cluster 8	Clustered	5	6-AP
CEP76	7	0.00661179	4356	Cluster 4	Clustered	6	5-SP
CEP85	3	0.00063176	896		Unclustered	2	2-SP
CGN	1	0	0		Unclustered	0	1-SP
CHCHD6	3	0.000337258	404		Unclustered	2	RGB
CHD1	5	0.000213903	244	Cluster 9	Clustered	3	6-SP
CHD4	6	0.0045961	8060	Cluster 8	Clustered	4	3-AP
CHMP6	5	0.00108584	1844		Unclustered	3	2-SP
CHPT1	3	6.93291e-05	50		Unclustered	2	1-SP
CIRBP	2	0.000174933	196		Unclustered	0.666667	2-SP
CKAP2L	2	0.000192108	156		Unclustered	0.666667	2-SP
CLYBL	1	0	0		Unclustered	0	1-SP
COA1	1	0	0		Unclustered	0	1-SP
COL17A1	2	0.000109223	116		Unclustered	0.666667	2-AP
COMMD3	3	0.00200032	1710		Unclustered	2	2-AP
CORO2A	1	0	0		Unclustered	0	1-SP
COX17	2	0.00444444	5760		Unclustered	0.666667	1-AP
COX7C	1	0	0		Unclustered	0	1-SP
CPSF3	12	0.000530522	1062	Cluster 3	Clustered	9	6-SP
CPSF4	14	0.00689704	7238	Cluster 3	Clustered	9	1-AP
CSK	10	0.0118181	13926		Unclustered	1.06667	3-AP
CSNK1E	40	0.0852837	100110	Cluster 1	Clustered	10.859	1-AP
CSNK2B	16	0.0232373	26224		Unclustered	0.711111	4-AP
CSPP1	3	9.82035e-05	76		Unclustered	2	1-SP
CTSD	3	0.0074549	5776		Unclustered	0.5	1-AP
CXADR	1	0	0		Unclustered	0	1-SP
DBI	1	0	0		Unclustered	0	1-SP
DCAF6	2	0.000136814	82		Unclustered	0.666667	2-SP
DCT	1	0	0		Unclustered	0	1-SP
DDX55	9	0.000389818	502	Cluster 14	Clustered	3.42857	RGB
DEDD	5	0.0133768	14008		Unclustered	0.333333	1-AP
DIXDC1	1	0	0		Unclustered	0	1-SP
DLG3	3	0.00449515	5180		Unclustered	0.5	1-AP
DLL1	2	0.00444444	3438		Unclustered	0.666667	1-AP
DMD	2	0	0		Unclustered	2	1-SP
DNAJB2	5	1.00599e-05	26		Unclustered	4	3-SP
DNAJC8	10	0.000416504	420	Cluster 3	Clustered	9	6-SP
DNMT1	12	0.00917614	17042	Cluster 8	Clustered	5	6-SP
DOCK1	5	0.0028531	2584		Unclustered	1.4	4-SP
DOLPP1	1	0	0		Unclustered	0	1-SP
DPF2	1	0	0		Unclustered	0	1-SP
DUT	4	0.000690054	1950		Unclustered	2	5-SP
ECT2	13	0.0189558	18114	Cluster 10	Clustered	3	2-AP
EEF1AKNMT	1	0	0		Unclustered	0	1-SP
EFHC2	2	0.00444444	4018		Unclustered	0.666667	1-AP
EIF3B	17	0.00629678	11338	Cluster 1	Seed	13	RGB
EIF3J	12	0	0	Cluster 1	Clustered	12	RGB
ELK1	5	0.00144095	1436		Unclustered	2	4-SP
ENO2	2	0.000483102	772		Unclustered	0.666667	4-SP
ENY2	1	0	0		Unclustered	0	1-SP
EPM2AIP1	1	0	0		Unclustered	0	1-SP
ERBB4	5	0.00519535	6336		Unclustered	2	2-SP
ERLIN1	3	0.00108333	1190		Unclustered	2	RGB
ESYT1	2	0.000458334	606		Unclustered	0.666667	1-SP
EXOC4	6	0.00646601	6710		Unclustered	3	1-SP
EXOSC1	16	0.00327909	7854	Cluster 1	Clustered	12	RGB
EXOSC10	17	0.0032672	8178	Cluster 1	Clustered	11.8681	RGB
EXOSC3	17	0.00617099	11448	Cluster 1	Clustered	11.8681	1-AP
EXOSC4	17	0.00216691	6542	Cluster 1	Clustered	11.8681	RGB
FAM102A	1	0	0		Unclustered	0	1-SP
FAM110A	3	0.00107481	1484		Unclustered	0.5	1-SP
FANCB	1	0	0		Unclustered	0	1-SP
FBXO31	10	0.00270869	4568		Unclustered	2.88889	RGB
FBXO6	46	0.147677	153646	Cluster 4	Clustered	6.61111	1-AP
FEZ1	1	0	0		Unclustered	0	1-SP
FGF2	5	0.0155522	14388		Unclustered	0.333333	1-AP
FKRP	1	0	0		Unclustered	0	1-SP
FKTN	1	0	0		Unclustered	0	1-SP
FNBP1	4	3.60078e-05	66	Cluster 17	Clustered	2.7	3-SP
FOXO3	4	0.000538137	808		Unclustered	1.66667	2-AP
FOXO4	3	0.000169332	276		Unclustered	2	2-SP
FTL	5	0.00485381	5884	Cluster 21	Clustered	1.66667	1-AP
FZD6	4	0.00582236	6858		Unclustered	2	1-AP
GART	5	0.00892476	8578		Unclustered	2	1-AP
GCAT	1	0	0		Unclustered	0	1-SP
GLRX3	2	0.000213242	270		Unclustered	0.666667	1-SP
GNAI2	9	0.0189541	18872		Unclustered	3	1-AP
GNAI3	7	0.0116951	10160		Unclustered	3	2-AP
GPC4	3	0.00886909	7744	Cluster 18	Clustered	2	1-AP
GPC6	2	0	0	Cluster 18	Clustered	2	1-SP
GPR143	1	0	0		Unclustered	0	1-SP
GPS1	10	0.00650159	9900		Unclustered	2.2	2-AP
GRHPR	2	1	2		Unclustered	0.666667	1-SP
GRN	8	0.0205115	18392	Cluster 21	Clustered	1.66667	1-AP
GRWD1	4	0	0		Unclustered	4	RGB
GTF2A2	3	0.00048145	342	Cluster 20	Seed	2	2-AP
GTF3C3	2	0.00188041	2554		Unclustered	0.666667	2-SP
GTPBP3	1	0	0		Unclustered	0	1-SP
H2AFZ	18	0.0200823	32276	Cluster 9	Clustered	2.88889	1-AP
HDDC3	1	0	0		Unclustered	0	1-SP
HDLBP	4	0.00164895	1796		Unclustered	0.4	6-AP
HECTD3	21	0.00296008	7782	Cluster 2	Clustered	12.8762	RGB
HERC6	17	2.58232e-05	134	Cluster 2	Clustered	12.1503	RGB
HIP1R	6	0.000858522	1320	Cluster 17	Clustered	2.7	3-SP
HIST1H2BD	18	0.0120409	24734	Cluster 9	Seed	3.27273	6-SP
HIST1H2BJ	15	0.00736621	17018	Cluster 8	Clustered	5	6-SP
HLA-DPB1	3	0.0095333	8532		Unclustered	0.5	3-SP
HMGA1	4	0.00122644	1528		Unclustered	2	6-SP
HOMER2	1	0	0		Unclustered	0	1-SP
HOXA2	2	0	0		Unclustered	2	1-SP
HOXC6	1	0	0		Unclustered	0	1-SP
HP1BP3	2	5.52645e-05	104		Unclustered	0.666667	4-SP
HSP90B1	5	0.000844729	1226		Unclustered	2.2	5-SP
IFIH1	2	0	0		Unclustered	2	2-SP
INPP5D	2	0.00444444	3772		Unclustered	0.666667	1-AP
INPP5K	1	0	0		Unclustered	0	1-SP
INTS7	3	0.00166391	3132	Cluster 20	Clustered	1.66667	2-SP
IPO11	4	0.00207647	2252		Unclustered	0.4	5-AP
IRAK2	2	0	0		Unclustered	2	1-SP
ISG20L2	7	0	0		Unclustered	7	RGB
ITGB5	6	0.00884678	7244		Unclustered	2	2-AP
JUND	4	0.00490866	6900		Unclustered	0.4	1-AP
KDR	8	0.0110441	8044		Unclustered	1.4	4-AP
KIDINS220	1	0	0		Unclustered	0	1-SP
KIF22	4	0.00221583	1924		Unclustered	1.66667	RGB
KLHL42	12	0.000129014	254		Unclustered	8.59091	RGB
KLHL9	18	0.000480618	2238	Cluster 2	Seed	13	RGB
KRT77	1	0	0		Unclustered	0	1-SP
L1CAM	7	0.00775311	7244		Unclustered	1.66667	1-AP
LARP7	1	0	0		Unclustered	0	1-SP
LASP1	3	0.00449631	4468		Unclustered	0.5	1-AP
LDOC1	5	0.00721574	7922		Unclustered	0.333333	1-AP
LHPP	1	0	0		Unclustered	0	1-SP
LONP1	2	0.000187749	160		Unclustered	0.666667	4-SP
LPAR6	2	0	0	Cluster 19	Seed	2	2-SP
LPCAT3	2	0	0		Unclustered	2	1-SP
LRRC47	3	0.000768386	1146		Unclustered	0.5	2-SP
LSAMP	1	0	0		Unclustered	0	1-SP
LSM1	1	0	0		Unclustered	0	1-SP
LTBP3	3	0.00391572	4382		Unclustered	0.5	2-SP
LTV1	11	0.00454504	6836		Unclustered	6.80556	RGB
LYAR	7	0.00341954	4474		Unclustered	4	2-AP
LZTFL1	1	0	0		Unclustered	0	1-SP
LZTS1	2	7.2477e-05	194		Unclustered	0.666667	4-SP
MAD2L1	20	0.00454111	8576	Cluster 7	Clustered	8	5-AP
MAD2L2	9	0.00312104	3738	Cluster 8	Clustered	4	3-AP
MALT1	6	0.00303168	3346		Unclustered	2	2-AP
MAP1LC3B	22	0.0451917	43912		Unclustered	3.73333	1-AP
MAP3K7CL	1	0	0		Unclustered	0	1-SP
MAPK11	13	0.00774883	8300		Unclustered	1.26667	4-AP
MAPK3	25	0.0473319	51846		Unclustered	1.4	2-AP
MAPK9	12	0.0160612	14874		Unclustered	2.4	1-AP
MAPT	8	0.0052324	6600		Unclustered	1.71429	4-SP
MARC1	1	0	0		Unclustered	0	1-SP
MARC2	1	0	0		Unclustered	0	1-SP
MAST1	3	0.00112686	1336		Unclustered	0.5	4-AP
MAST2	1	0	0		Unclustered	0	1-SP
MBD6	1	0	0		Unclustered	0	1-SP
MC1R	2	3.14454e-06	10		Unclustered	0.666667	3-SP
MED6	3	0.000394817	342		Unclustered	0.5	5-AP
MED7	3	0.00155909	1732		Unclustered	0.5	3-AP
MEIS1	3	0.00444444	6752		Unclustered	2	1-AP
MEIS2	1	0	0		Unclustered	0	1-SP
MELK	5	0.000224321	520		Unclustered	4	5-SP
MFAP1	5	0.00308202	3060		Unclustered	3	3-SP
MKI67	5	0.000748231	1168		Unclustered	1.2	4-SP
MKKS	2	0	0		Unclustered	2	1-SP
MLPH	1	0	0		Unclustered	0	1-SP
MOB4	6	0.00607791	5630		Unclustered	0.285714	1-AP
MORN4	1	0	0		Unclustered	0	1-SP
MPP6	4	0.00180833	4748		Unclustered	3	RGB
MPRIP	5	0.00351174	4850		Unclustered	1.66667	2-SP
MRPL32	7	0.0038546	13296	Cluster 5	Seed	5	RGB
MRPL35	5	0	0	Cluster 5	Clustered	5	RGB
MRPL46	5	0	0	Cluster 5	Clustered	5	RGB
MRPS11	10	0.0138675	38254		Unclustered	2.90909	RGB
MRPS18A	5	0	0	Cluster 5	Clustered	5	RGB
MSRB1	1	0	0		Unclustered	0	1-SP
MSRB2	1	0	0		Unclustered	0	1-SP
MYH14	4	0	0	Cluster 6	Clustered	4	2-SP
MYL12B	6	0.000812507	1396	Cluster 6	Clustered	4	2-SP
MYL6	11	0.0133958	15340	Cluster 6	Clustered	4	2-SP
MYO1C	15	0.0258934	24940		Unclustered	3	1-AP
NACA	2	0	0		Unclustered	2	2-SP
NCL	17	0.0289601	36570	Cluster 13	Clustered	4.28571	1-AP
NDUFA4	3	0.00444444	3818	Cluster 11	Clustered	2	1-AP
NDUFB6	5	0.00186608	1552	Cluster 11	Clustered	1.66667	2-AP
NDUFS7	6	0.0219293	19244	Cluster 11	Clustered	1.66667	3-AP
NEDD9	2	0.000374639	242		Unclustered	0.666667	2-SP
NFIL3	1	0	0		Unclustered	0	1-SP
NIFK	15	0.0125145	17194		Unclustered	4.7619	1-AP
NIN	4	0.000161647	120		Unclustered	1.66667	1-SP
NIP7	9	0.000814261	2254	Cluster 14	Clustered	3.75	RGB
NIPBL	2	0	0		Unclustered	2	2-SP
NONO	3	0.000782381	1296		Unclustered	0.5	2-SP
NOP10	2	0.000186791	202		Unclustered	0.666667	2-SP
NOP9	5	0.00106052	1128		Unclustered	1.4	5-AP
NR2F6	2	0.000316459	118		Unclustered	0.666667	2-SP
NUP37	13	0.004833	6178		Unclustered	2.65152	6-SP
OSBPL5	1	0	0		Unclustered	0	1-SP
OXA1L	5	0	0	Cluster 5	Clustered	5	RGB
P2RY13	4	0.0132937	11554		Unclustered	2	1-AP
P2RY2	4	0.00853392	5754	Cluster 19	Clustered	2	2-AP
PAFAH1B1	14	0.00991479	9660	Cluster 4	Clustered	5.78571	2-AP
PAK1	15	0.0151893	16844	Cluster 6	Clustered	4	1-AP
PAK6	4	0.00177418	2780		Unclustered	0.4	4-SP
PBK	14	0.00566592	12414		Unclustered	5	2-AP
PCGF2	7	0.000602381	892	Cluster 9	Clustered	3	6-SP
PCM1	19	0.0320831	29770	Cluster 4	Clustered	5.78571	1-AP
PEX2	3	0	0		Unclustered	3	2-SP
PHLDA3	6	0.00874248	10726		Unclustered	0.285714	5-AP
PI4KB	4	0.00205416	2242		Unclustered	0.4	2-AP
PIAS3	5	0.00339123	6066		Unclustered	3	2-SP
PKHD1	1	0	0		Unclustered	0	1-SP
PLAUR	7	0.0161268	17038		Unclustered	0.25	1-AP
PLD3	2	0.000949467	1210		Unclustered	0.666667	1-SP
PLEC	14	0.011648	15376		Unclustered	9	2-AP
PLK4	10	0.00632981	6842	Cluster 4	Clustered	5.78571	1-AP
PLOD1	3	0.00107301	732		Unclustered	2	2-SP
PLXNA3	5	0.00933417	8702		Unclustered	2	1-AP
PMEL	1	0	0		Unclustered	0	1-SP
PMM1	1	0	0		Unclustered	0	1-SP
PNRC2	8	0.00010381	404		Unclustered	7	RGB
POGLUT1	1	0	0		Unclustered	0	1-SP
POLE	5	5.81297e-05	134	Cluster 8	Clustered	4	3-SP
POLE2	5	0.00612835	4810	Cluster 8	Clustered	4	3-SP
PPME1	1	0	0		Unclustered	0	1-SP
PPP1R13L	7	0.00353228	5078		Unclustered	0.857143	4-SP
PRDX2	5	0.00393636	3410		Unclustered	2	5-SP
PRKCSH	4	0.00152683	1696	Cluster 15	Clustered	3	5-AP
PRKCZ	19	0.0352343	40794	Cluster 12	Clustered	1.11538	1-AP
PRKD3	2	0.00245518	2566		Unclustered	0.666667	2-SP
PRMT7	1	0	0		Unclustered	0	1-SP
PRNP	5	0.00600576	6308		Unclustered	2	1-AP
PRPF8	15	0.0120804	14434	Cluster 3	Clustered	9	3-AP
PRRC2A	3	0.000138408	146		Unclustered	2	4-SP
PSAT1	1	0	0		Unclustered	0	1-SP
PSMD2	15	0.00588446	8632	Cluster 7	Clustered	8	3-AP
PSMD9	10	0.000968758	3012	Cluster 7	Clustered	8	RGB
PSME3	14	0.00318069	4834	Cluster 7	Clustered	8	RGB
PTAFR	5	0.00963814	7856	Cluster 19	Clustered	2	1-AP
PTP4A1	1	0	0		Unclustered	0	1-SP
PTPN2	2	0.00126741	986		Unclustered	0.666667	4-SP
PTPN4	1	0	0		Unclustered	0	1-SP
PTPRK	5	0.00119235	3640		Unclustered	1.2	4-SP
PUM3	1	0	0		Unclustered	0	1-SP
QPCT	1	0	0		Unclustered	0	1-SP
RAB10	11	0.00994316	9280	Cluster 8	Clustered	4	1-AP
RAB1B	9	0.00774489	7046	Cluster 8	Clustered	4	RGB
RAB40C	4	0	0	Cluster 8	Clustered	4	RGB
RAB6A	8	0.0100141	8172	Cluster 8	Clustered	4	1-AP
RAB7A	11	0.00662686	6120	Cluster 8	Clustered	4	RGB
RABGEF1	5	0.00127752	2124		Unclustered	3	3-SP
RAC1	30	0.0507314	46804	Cluster 6	Clustered	4	1-AP
RANBP3	4	0.00463855	4820		Unclustered	2	1-AP
RARB	3	0.000362916	540		Unclustered	2	2-SP
RASAL2	1	0	0		Unclustered	0	1-SP
RASSF5	5	0.00915401	9358		Unclustered	2	1-AP
RBM17	10	0.00217759	1962	Cluster 3	Clustered	9	6-SP
RBM42	1	0	0		Unclustered	0	1-SP
RC3H2	1	0	0		Unclustered	0	1-SP
RDX	5	0.00195469	2218		Unclustered	0.333333	RGB
REC8	4	8.19574e-05	206	Cluster 9	Clustered	3	6-SP
RGS12	2	0	0		Unclustered	2	2-SP
RHOG	8	0.00615867	6376	Cluster 10	Clustered	2.4	3-AP
RHOT1	6	0.000635085	682	Cluster 10	Clustered	2.4	2-AP
RIPK3	9	0.0153865	16850		Unclustered	2	1-AP
RNF126	22	0.00419018	7940	Cluster 2	Clustered	11.9804	6-AP
RNF13	3	0	0		Unclustered	3	2-SP
RNF144A	2	0	0		Unclustered	2	2-SP
RNF220	15	0.000743796	2728		Unclustered	8.07692	RGB
RNMT	1	0	0		Unclustered	0	1-SP
RPA3	29	0.0516437	58162	Cluster 8	Clustered	4	1-AP
RPF1	5	8.92868e-06	20	Cluster 14	Clustered	3.73333	RGB
RPL11	30	0.0106601	30906	Cluster 1	Clustered	11.4035	RGB
RPL19	30	0.013874	32926	Cluster 1	Clustered	11.4035	RGB
RPL23A	32	0.0173787	39648	Cluster 1	Clustered	11.4035	RGB
RPL27	26	0.00495401	11284	Cluster 1	Clustered	11.4035	RGB
RPL31	28	0.0126452	22266	Cluster 1	Clustered	11.4035	RGB
RPL36AL	22	0.000879367	4200	Cluster 1	Clustered	11.4035	RGB
RPL38	30	0.0123501	26084	Cluster 1	Clustered	11.4035	5-AP
RPS15A	21	0.00102118	3854	Cluster 1	Clustered	12.8762	RGB
RPS27A	78	0.136305	179064		Unclustered	6.78831	1-AP
RPS27L	19	0.000430631	1450	Cluster 1	Clustered	12.8762	RGB
RPS6	37	0.0261046	45762	Cluster 1	Clustered	11.4035	5-AP
RPS6KA2	7	0.00236757	3708		Unclustered	1.04762	5-SP
RPS9	33	0.0181499	32434	Cluster 1	Clustered	11.4035	2-AP
RRN3	3	0.000471029	666		Unclustered	0.5	2-SP
RSRC2	1	0	0		Unclustered	0	1-SP
RXRG	2	0	0		Unclustered	2	2-SP
S1PR5	1	0	0		Unclustered	0	1-SP
SAMD4B	2	0.000426587	470		Unclustered	0.666667	1-SP
SARNP	9	0.00630742	6284		Unclustered	5	1-AP
SCAMP1	3	0.000269959	244		Unclustered	2	2-AP
SCAMP3	4	0.00151856	1458		Unclustered	2	6-AP
SCARB2	8	0.00409069	6616		Unclustered	2.2	2-AP
SCRN1	1	0	0		Unclustered	0	1-SP
SDF4	2	0	0		Unclustered	2	2-SP
SDHD	2	0.000201709	132		Unclustered	0.666667	2-SP
SEMA3C	1	0	0		Unclustered	0	1-SP
SERPINB3	4	0.00209815	1634	Cluster 21	Seed	2	2-SP
SF3B3	19	0.0286631	28490	Cluster 3	Clustered	9	1-AP
SF3B6	13	0.00233478	2908	Cluster 3	Clustered	9	4-AP
SH3D19	1	0	0		Unclustered	0	1-SP
SIL1	1	0	0		Unclustered	0	1-SP
SKAP1	2	0.00444444	3470		Unclustered	0.666667	1-AP
SKP2	27	0.0107123	16488	Cluster 2	Clustered	11.8681	5-AP
SLBP	4	0.00472899	4028		Unclustered	1.66667	1-AP
SLC25A1	2	0.000263908	736		Unclustered	0.666667	1-SP
SLC2A5	1	0	0		Unclustered	0	1-SP
SLC36A1	1	0	0		Unclustered	0	1-SP
SLIRP	2	7.92202e-05	146		Unclustered	0.666667	6-SP
SMC4	13	0.0106059	13956	Cluster 8	Clustered	4	2-AP
SMPD2	1	0	0		Unclustered	0	1-SP
SNAPC3	4	0.00429168	5854	Cluster 20	Clustered	1.66667	2-AP
SND1	7	0.0156689	22796		Unclustered	4	RGB
SNRPG	14	0.00531936	6466	Cluster 3	Clustered	9	2-AP
SNX2	8	0.0031632	3352	Cluster 17	Seed	3	3-AP
SORBS3	7	0.00341184	3892		Unclustered	3	2-SP
SPATS2L	1	0	0		Unclustered	0	1-SP
SPDYA	2	0	0		Unclustered	2	5-SP
SRP14	16	0.00105578	2536	Cluster 1	Clustered	13	RGB
STAMBP	3	0.000194935	584		Unclustered	2	2-SP
STK3	9	0.00883739	9740		Unclustered	4	RGB
STN1	2	0.000706425	604		Unclustered	0.666667	5-AP
STX5	5	0.0011612	1066	Cluster 16	Clustered	3	2-AP
STX7	3	0.000616161	380		Unclustered	2	2-SP
SUCLG1	2	0.00331621	2630		Unclustered	0.666667	2-SP
SUPT3H	2	0.00444444	3400		Unclustered	0.666667	1-AP
SUPT5H	10	0.0279612	27468		Unclustered	0.857143	1-AP
SYF2	9	0	0	Cluster 3	Clustered	9	6-SP
TAF1	3	0.00176752	1972		Unclustered	0.5	2-AP
TAGLN	1	0	0		Unclustered	0	1-SP
TBC1D2B	3	0.00104069	862		Unclustered	0.5	3-SP
TBC1D4	6	0.000878793	886		Unclustered	3	5-AP
TBCA	1	0	0		Unclustered	0	1-SP
TCHP	2	0	0		Unclustered	2	1-SP
TCTN3	14	0.035697	28178	Cluster 15	Clustered	3	1-AP
TFAM	2	0.00444444	3470		Unclustered	0.666667	1-AP
TFAP4	4	0.00315801	2656		Unclustered	0.4	2-AP
TFB1M	1	0	0		Unclustered	0	1-SP
TFDP1	7	0.00150274	2332	Cluster 9	Clustered	2.7	6-SP
THOC1	9	0.00211166	2550		Unclustered	5	3-AP
THRAP3	6	0.00467955	5160		Unclustered	3	5-AP
TIAF1	1	0	0		Unclustered	0	1-SP
TIMM22	3	0.0132937	17272		Unclustered	0.5	1-AP
TIMM8A	1	0	0		Unclustered	0	1-SP
TLE3	3	0.000600925	1036		Unclustered	0.5	5-AP
TMBIM4	2	0.000752744	564		Unclustered	0.666667	2-SP
TMEM126B	2	0	0	Cluster 11	Seed	2	3-SP
TMEM160	1	0	0		Unclustered	0	1-SP
TNFRSF10A	1	0	0		Unclustered	0	1-SP
TNFRSF14	1	0	0		Unclustered	0	1-SP
TNFRSF1A	12	0.0299172	30912		Unclustered	2.7	1-AP
TNIP1	5	0.00709181	6212		Unclustered	0.333333	1-AP
TOMM22	3	0.0176808	23042		Unclustered	0.5	1-AP
TOR1A	2	0	0		Unclustered	2	2-SP
TOR1B	3	0.000813568	970		Unclustered	1.66667	2-SP
TPP1	3	0.00484229	3476		Unclustered	2	5-SP
TRA2A	5	0.00127025	1214		Unclustered	1.2	4-AP
TRAPPC1	6	0.00307412	2682	Cluster 16	Clustered	3	RGB
TRAPPC10	4	0.000251542	202	Cluster 16	Seed	3	RGB
TRDMT1	2	0.000151383	128		Unclustered	0.666667	3-AP
TRIM28	29	0.0797151	77046	Cluster 12	Seed	1.33333	1-AP
TRIM29	2	0.000205467	122		Unclustered	0.666667	3-SP
TRIP13	8	0.00598458	6860		Unclustered	1.04762	2-AP
TRIP6	8	0.0142775	13592		Unclustered	2	2-AP
TSEN34	1	0	0		Unclustered	0	1-SP
TTLL12	5	0.00524323	4880		Unclustered	1.66667	1-AP
TUBG1	9	0.00504067	6982	Cluster 4	Clustered	6	2-AP
TXN	7	0.0144841	14368		Unclustered	2	1-AP
TYSND1	3	0	0		Unclustered	3	2-SP
UBA1	27	0.0100451	16928	Cluster 2	Clustered	11.8596	2-AP
UBA52	63	0.0737558	122064	Cluster 7	Clustered	7.11905	1-AP
UBA6	20	0.00725048	10468	Cluster 2	Clustered	11.8596	RGB
UBAC1	18	0.00707621	9508	Cluster 2	Clustered	12	RGB
UBAP2L	3	0.00118259	1178		Unclustered	0.5	4-AP
UBE2C	34	0.025169	34004	Cluster 2	Clustered	11.8596	4-AP
UBE2D3	26	0.00643077	12002	Cluster 2	Clustered	11.8596	2-AP
UBE2F	16	0.000271848	926	Cluster 2	Clustered	11.6571	RGB
UBE2K	24	0.00958366	15458	Cluster 2	Clustered	11.8596	2-AP
UBE2N	32	0.0212808	31402	Cluster 2	Clustered	11.8596	1-AP
UBE2Z	21	0.00103473	2900	Cluster 2	Clustered	12.675	RGB
UPF3B	25	0.0156811	23142	Cluster 3	Seed	10	5-AP
USF2	3	0.000918847	490		Unclustered	0.5	2-AP
USP13	5	0.000346563	730		Unclustered	3	3-AP
USP5	4	2.22939e-05	48		Unclustered	3	3-SP
UTP14A	23	0.0236929	28620	Cluster 13	Clustered	5.20513	3-AP
UTP6	18	0.00472116	8758	Cluster 13	Seed	5.20513	RGB
VAMP2	18	0.0321444	34714	Cluster 12	Clustered	1.11538	1-AP
VDAC3	4	0.00265781	2332		Unclustered	2	2-SP
VMA21	2	0.000456112	528		Unclustered	0.666667	1-SP
VPS26B	3	0.000157273	330		Unclustered	2	RGB
VPS28	6	0.0103906	13196		Unclustered	3	2-SP
VPS29	4	0.000778067	968		Unclustered	2	RGB
VPS37B	4	0.000752897	1044		Unclustered	2	2-AP
VPS52	6	0.010715	10142		Unclustered	0.285714	1-AP
WDR12	21	0.0100547	19136		Unclustered	10	RGB
WFS1	4	0.000137085	236	Cluster 15	Seed	3	5-SP
WNT2B	1	0	0		Unclustered	0	1-SP
YOD1	1	0	0		Unclustered	0	1-SP
YWHAQ	26	0.0496615	52844	Cluster 12	Clustered	1.11538	1-AP
ZBTB16	23	0.00914898	14174	Cluster 2	Clustered	12.4265	RGB
ZBTB24	3	0.00455661	3316		Unclustered	0.5	1-AP
ZBTB9	1	0	0		Unclustered	0	1-SP
ZDHHC5	1	0	0		Unclustered	0	1-SP
ZNF213	1	0	0		Unclustered	0	1-SP
ZNF282	1	0	0		Unclustered	0	1-SP
ZNF33B	1	0	0		Unclustered	0	1-SP
ZNF396	1	0	0		Unclustered	0	1-SP
ZNF471	1	0	0		Unclustered	0	1-SP
ZNF480	1	0	0		Unclustered	0	1-SP
ZNF529	1	0	0		Unclustered	0	1-SP
ZNF579	1	0	0		Unclustered	0	1-SP
ZNF597	1	0	0		Unclustered	0	1-SP
ZNF614	1	0	0		Unclustered	0	1-SP
ZNF662	1	0	0		Unclustered	0	1-SP
ZNF785	1	0	0		Unclustered	0	1-SP
ZNF786	1	0	0		Unclustered	0	1-SP
ZNF792	1	0	0		Unclustered	0	1-SP
ZWILCH	6	1.94453e-05	50	Cluster 8	Clustered	4.7619	6-SP

## Sheet: Table S7
ENTREZ_ID	Protein_name	p.adjust
6637	SNRPG	1.83325e-06
4085	MAD2L1	1.00789e-05
51382	ATP6V1D	4.91028e-05
7019	TFAM	7.24322e-05
23412	COMMD3	7.24322e-05
65109	UPF3B	7.24322e-05
84365	NIFK	9.76098e-05
55212	BBS7	0.000216302
10694	CCT8	0.000298243
6643	SNX2	0.000350416
3015	H2AFZ	0.000473699
7295	TXN	0.000513037
4697	NDUFA4	0.000814445
2958	GTF2A2	0.000886259
84324	SARNP	0.00123444
1894	ECT2	0.00123444
5621	PRNP	0.00128545
55872	PBK	0.00148266
51010	EXOSC3	0.00197806
6502	SKP2	0.0020687
4691	NCL	0.00227246
7323	UBE2D3	0.00274148
80258	EFHC2	0.00329894
10001	MED6	0.00330821
55839	CENPN	0.00563534
2618	GART	0.00642574
819	CAMLG	0.00731766
9522	SCAMP1	0.00766571
51639	SF3B6	0.00803512
9319	TRIP13	0.0176807
6233	RPS27A	0.0177621
10813	UTP14A	0.0186479
983	CDK1	0.0186479
10733	PLK4	0.0225107
51194	IPO11	0.0243358
3635	INPP5D	0.0272269
4712	NDUFB6	0.0286125
6194	RPS6	0.0286125
5870	RAB6A	0.0353231
28514	DLL1	0.0392973
10063	COX17	0.0409167
10051	SMC4	0.0412543
10890	RAB10	0.0429662
161424	NOP9	0.0491725
8631	SKAP1	0.0544115
55288	RHOT1	0.0717979
9841	ZBTB24	0.0883771
5329	PLAUR	0.0967242
6872	TAF1	0.0973903
53829	P2RY13	0.10356
7023	TFAP4	0.139035
6619	SNAPC3	0.16638
1787	TRDMT1	0.211716
6169	RPL38	0.212603
727	C5	0.238807
10971	YWHAQ	0.245058
5724	PTAFR	0.247093
1308	COL17A1	0.247093
7311	UBA52	0.281616
26270	FBXO6	0.379735
10892	MALT1	0.394952
64400	AKTIP	0.417925
5600	MAPK11	0.449308
7884	SLBP	0.450022
5108	PCM1	0.450797
55646	LYAR	0.459372
22983	MAST1	0.460221
411	ARSB	0.484594
8464	SUPT3H	0.485432
9984	THOC1	0.494214
3093	UBE2K	0.594784
25843	MOB4	0.59651
55558	PLXNA3	0.59651
8498	RANBP3	0.59651
950	SCARB2	0.59651
56993	TOMM22	0.614018
4211	MEIS1	0.614495
5058	PAK1	0.615012
79365	BHLHE41	0.640882
6119	RPA3	0.658292
11065	UBE2C	0.658622
9443	MED7	0.692969
8323	FZD6	0.796702
6203	RPS9	0.796702
3727	JUND	0.803966
5601	MAPK9	0.803966
2247	FGF2	0.827128
3897	L1CAM	0.827128
5029	P2RY2	0.827128
2773	GNAI3	0.842935
11035	RIPK3	0.850187
10155	TRIM28	0.999998
10318	TNIP1	0.999998
10555	AGPAT2	0.999998
10898	CPSF4	0.999998
1454	CSNK1E	0.999998
1509	CTSD	0.999998
1741	DLG3	0.999998
2239	GPC4	0.999998
23170	TTLL12	0.999998
23450	SF3B3	0.999998
23641	LDOC1	0.999998
25	ABL1	0.999998
2512	FTL	0.999998
26123	TCTN3	0.999998
2771	GNAI2	0.999998
2896	GRN	0.999998
29928	TIMM22	0.999998
3927	LASP1	0.999998
4641	MYO1C	0.999998
5590	PRKCZ	0.999998
5879	RAC1	0.999998
6293	VPS52	0.999998
6829	SUPT5H	0.999998
6844	VAMP2	0.999998
7132	TNFRSF1A	0.999998
7334	UBE2N	0.999998
81631	MAP1LC3B	0.999998
823	CAPN1	0.999998
8314	BAP1	0.999998
83593	RASSF5	0.999998
9191	DEDD	0.999998
2309	FOXO3	0.999998
2873	GPS1	0.999998
3693	ITGB5	0.999998
5048	PAFAH1B1	0.999998
5298	PI4KB	0.999998
5339	PLEC	0.999998
55290	BRF2	0.999998
5595	MAPK3	0.999998
6811	STX5	0.999998
7205	TRIP6	0.999998
7283	TUBG1	0.999998
7317	UBA1	0.999998
7392	USF2	0.999998
79720	VPS37B	0.999998
10459	MAD2L2	0.999998
10594	PRPF8	0.999998
1108	CHD4	0.999998
1445	CSK	0.999998
374291	NDUFS7	0.999998
391	RHOG	0.999998
5708	PSMD2	0.999998
8975	USP13	0.999998
9114	ATP6V0D1	0.999998
1460	CSNK2B	0.999998
29896	TRA2A	0.999998
3791	KDR	0.999998
9898	UBAP2L	0.999998
23612	PHLDA3	0.999998
55755	CDK5RAP2	0.999998
5589	PRKCSH	0.999998
607	BCL9	0.999998
7090	TLE3	0.999998
79991	STN1	0.999998
9882	TBC1D4	0.999998
9967	THRAP3	0.999998
10067	SCAMP3	0.999998
3069	HDLBP	0.999998
55658	RNF126	0.999998

## Sheet: Table S8
Accession	Description	# Peptides	# PSMs	# Unique Peptides	# AAs	MW [kDa]	calc. pI	Score Sequest HT: Sequest HT	126	127N	127C	128N	128C	129N	129C	130N	130C	131
A0A023J5Y5	NADH-ubiquinone oxidoreductase chain 5 OS=Mus musculus musculus OX=39442 GN=ND5 PE=3 SV=1	2	2	2	607	68.5	9.01	2.22	93.3	101.2	112.4	111.7	102	110	83.8	100.3	91.5	93.8
A0A023J604	NADH-ubiquinone oxidoreductase chain 2 OS=Mus musculus castaneus OX=10091 GN=ND2 PE=3 SV=1	1	1	1	347	39.1	9.92	2.34	115	128.9	117.9	91.1	98	94.3	87.9	85.8	90.8	90.4
A0A023J612	Cytochrome c oxidase subunit 1 OS=Mus musculus castaneus OX=10091 GN=COX1 PE=3 SV=1	1	1	1	514	56.8	6.7	3.07	100.6	82.6	104.2	125.4	90	144.9	100.4	55.1	77.3	119.6
A0A023J682	NADH-ubiquinone oxidoreductase chain 3 OS=Mus musculus musculus OX=39442 GN=ND3 PE=3 SV=1	1	1	1	115	13.2	4.64	1.78	147.7	142.7	105.7	108	64.9	108.7	62.9	85.6	80.9	93
A0A023J6C2	ATP synthase protein 8 OS=Mus musculus musculus OX=39442 GN=ATP8 PE=3 SV=1	2	8	2	67	7.7	9.88	12.72	95.4	97.5	90.7	103.4	108	106.6	97.9	94.5	102.2	103.8
A0A023J6F3	Cytochrome c oxidase subunit 2 OS=Mus musculus musculus OX=39442 GN=COX2 PE=3 SV=1	4	12	4	227	26	4.73	25.28	109.8	112.3	110.1	105.6	116.7	109.2	74.1	82.3	77.1	102.7
A0A023T778	Mago nashi protein OS=Mus musculus OX=10090 GN=Magohb PE=1 SV=1	3	9	3	148	17.3	6.39	23.74	110.1	110.4	109.8	105.3	95.8	99.5	88.7	92.2	87	101.2
A0A024QYR9	Mitochondrial PTENalpha OS=Mus musculus OX=10090 GN=Pten PE=2 SV=1	1	1	1	572	64.5	7.97	2.48	109.9	98.8	101.8	94.3	87.2	95.9	93.8	99.3	114.3	104.7
A0A068BEQ2	H2-K region expressed gene 6, isoform CRA_a OS=Mus musculus OX=10090 GN=H2-Ke6 PE=2 SV=1	1	1	1	259	26.6	6.92	2.71	81.2	80.2	73.3	115.4	111.1	114.6	113.5	117.8	99.2	93.6
A0A068BFR3	RAS oncogene family protein OS=Mus musculus OX=10090 GN=Rab11b PE=2 SV=1	8	17	8	218	24.5	5.94	51.19	100.5	97.8	94.8	94.6	97.5	96.7	107.6	111.3	104.4	94.8
A0A068BFR6	Kinesin-like protein OS=Mus musculus OX=10090 GN=Kifc1 PE=2 SV=1	4	5	4	674	74.1	8.72	11.93	91.4	106	97.1	129.4	114.4	120.8	81.5	80.6	71.9	107
A0A068BGR9	NADH dehydrogenase OS=Mus musculus OX=10090 GN=Ndufa7 PE=2 SV=1	2	3	2	113	12.6	10.17	7.3	144.8	138.4	142.3	104.7	102.3	95.2	52.3	60.3	65	94.8
A0A068BGT0	Vacuolar protein sorting 52 OS=Mus musculus OX=10090 GN=Vps52 PE=2 SV=1	3	3	3	723	82	5.9	5.13	98.2	95.4	99.9	100.7	90.5	96.6	102.9	107.7	100.7	107.4
A0A068BIT0	Solute carrier family 39 OS=Mus musculus OX=10090 GN=Slc39a7 PE=1 SV=1	3	5	3	476	50.6	6.87	11.59	68.9	72.5	74.3	97.8	93.6	102.2	135.1	124.1	128.9	102.5
A0A068EW80	Promyelocytic leukemia OS=Mus musculus OX=10090 GN=Pml PE=2 SV=1	1	1	1	885	98.2	5.63	2.89	110.1	108.9	95.5	130	90	115.8	104.3	80.8	67.5	97.2
A0A087WNT1	Elongin-C OS=Mus musculus OX=10090 GN=Eloc PE=1 SV=1	4	10	4	134	14.9	4.73	35.2	94	106.5	107.2	104.3	98.8	99.5	87.6	83.4	99	119.8
A0A087WQ31	CLIP-associating protein 1 OS=Mus musculus OX=10090 GN=Clasp1 PE=1 SV=1	5	9	3	1552	170.9	9.03	24.44	104.9	100.6	111.9	112.7	94.4	101.5	88	88.4	91	106.7
A0A087WQH8	Probable UDP-sugar transporter protein SLC35A4 OS=Mus musculus OX=10090 GN=Slc35a4 PE=1 SV=1	1	1	1	103	11.2	9.31	3.18	99.6	79.6	84.3	93.6	92.4	129.1	105.1	95	114.5	106.7
A0A087WQS2	Basic leucine zipper and W2 domain-containing protein 1 OS=Mus musculus OX=10090 GN=Bzw1 PE=1 SV=1	19	54	18	451	51.2	6.95	132.19	110.6	110.7	109.3	97.5	100.7	97.9	91.3	93.9	91.4	96.7
A0A087WQT6	Caspase-8 OS=Mus musculus OX=10090 GN=Casp8 PE=1 SV=1	3	3	3	500	57.8	5.21	7.27	112.3	114.8	120.4	93.6	99.4	96.9	88.2	97.9	83.3	93.2
A0A087WR24	alpha-1,2-Mannosidase OS=Mus musculus OX=10090 GN=Edem3 PE=1 SV=1	3	3	3	947	105.8	5.11	1.74	93.6	95.4	119.5	106.4	85.4	109.5	85.5	95.9	86	122.7
A0A087WR52	Arf-GAP domain and FG repeat-containing protein 1 (Fragment) OS=Mus musculus OX=10090 GN=Agfg1 PE=1 SV=1	5	6	5	580	60.1	8.4	14.46	94.4	96	95	105.8	101.2	96.8	105.1	103.3	105.6	96.7
A0A087WSB8	High mobility group nucleosome-binding domain-containing protein 3 OS=Mus musculus OX=10090 GN=Hmgn3 PE=1 SV=1	2	2	2	128	13.8	9.77	2.12	107.6	118.2	108.4	97.6	90.1	93.1	86.9	84	97.4	116.6
A0A087WSF5	Leucine-rich repeat flightless-interacting protein 1 (Fragment) OS=Mus musculus OX=10090 GN=Lrrfip1 PE=1 SV=1	4	10	1	323	37	6.18	28.08	94.4	87.1	96.8	74.8	84.5	110.9	105.9	117.7	111.3	116.6
A0A0A0MQ68	Glutaryl-CoA dehydrogenase, mitochondrial OS=Mus musculus OX=10090 GN=Gcdh PE=1 SV=1	1	3	1	447	49.5	8.72	6.93	67.5	107.6	78.4	133.4	138.4	135.6	73.1	79.3	114	72.7
A0A0A0MQ90	Protein S100-A13 OS=Mus musculus OX=10090 GN=S100a13 PE=1 SV=1	1	1	1	160	17.7	6.57	1.87	105.5	115.8	95.7	106.6	90.7	115.6	75.2	73.5	101.2	120.1
A0A0A0MQA5	Tubulin alpha chain (Fragment) OS=Mus musculus OX=10090 GN=Tuba4a PE=1 SV=1	18	232	3	477	52.9	5.19	586.88	113.6	115.9	122	97.9	101.5	97.4	84.2	85.7	85.9	95.8
A0A0A0MQF5	OTU domain-containing protein 6B OS=Mus musculus OX=10090 GN=Otud6b PE=1 SV=1	5	5	5	325	37.2	5.78	11.4	97.5	103.1	105.6	97.2	102	98	91.2	108.1	95.7	101.5
A0A0A0MQF6	Glyceraldehyde-3-phosphate dehydrogenase OS=Mus musculus OX=10090 GN=Gapdh PE=1 SV=1	22	1177	3	359	38.6	8.97	2981.08	87.9	88.2	88.6	98.8	99.9	99.5	114	114.1	112.5	96.5
A0A0A0MQN4	Ubiquitin-like modifier-activating enzyme ATG7 OS=Mus musculus OX=10090 GN=Atg7 PE=1 SV=1	3	3	3	741	82.2	6.84	5.51	89.3	100.2	79.4	89.9	96.3	89.4	105.6	133.8	119	97.2
A0A0A0U6W1	Envelope protein OS=Mus musculus OX=10090 PE=4 SV=1	7	23	2	644	69.8	7.62	76.46	120.4	125.5	119.9	120	118	116.4	53.6	54.4	61	110.8
A0A0A0UCD5	Envelope protein OS=Mus musculus OX=10090 PE=4 SV=1	7	23	1	644	69.7	7.74	77.6	118.1	108.9	103.7	113.7	137.8	112.7	73.6	81.2	72.6	77.8
A0A0A1HAM8	80K protein OS=Mus musculus OX=10090 GN=Marcks PE=2 SV=1	4	9	4	309	29.7	4.34	40.02	64.2	74.3	73.1	119.6	108.6	114.3	108	106.4	120.1	111.5
A0A0A6YVS2	Calcium load-activated calcium channel (Fragment) OS=Mus musculus OX=10090 GN=Tmco1 PE=1 SV=1	1	1	1	200	22.4	10.01	3.16	75.8	83.1	91.7	98.4	90.6	94.6	124.7	119.1	116.3	105.9
A0A0A6YVV8	Muscleblind-like protein 1 OS=Mus musculus OX=10090 GN=Mbnl1 PE=1 SV=1	6	9	2	387	41.7	8.9	19.05	95.7	99.6	92	99.2	99.3	104	105.1	104.7	103.8	96.8
A0A0B4J1E2	SNW domain-containing protein 1 OS=Mus musculus OX=10090 GN=Snw1 PE=1 SV=1	13	15	13	536	61.4	9.48	34.55	116.9	123.4	121.5	105.4	92	90.8	81.7	82	82.7	103.6
A0A0B4J1E7	Importin subunit alpha-3 OS=Mus musculus OX=10090 GN=Kpna4 PE=1 SV=1	4	5	1	623	68	5.34	12.26	74.3	97.2	121.5	68.6	87.4	91.4	110.8	125.5	108.4	114.9
A0A0D2X7Z2	EEF1A lysine methyltransferase 1 OS=Mus musculus OX=10090 GN=Eef1akmt1 PE=1 SV=1	2	2	2	224	25.7	4.69	5.72	121.3	141.2	138.2	103	88.4	88.7	77.2	71.8	76.8	93.4
A0A0F6AIX5	Lipid droplet-associated hydrolase OS=Mus musculus OX=10090 GN=Ldah PE=1 SV=1	2	2	2	326	37.3	8.28	4.84	88.7	79.4	83.3	86.4	115.6	103.1	118.1	136.9	104.8	83.7
A0A0F7IQ06	Alpha v integrin OS=Mus musculus OX=10090 GN=Itgav PE=2 SV=1	12	16	12	1044	115.2	5.68	38.52	78.8	76.2	77.7	112.8	109.8	111.4	109.5	110.3	112.4	101.2
A0A0G2JGL0	Ubiquitin-conjugating enzyme E2 D3 OS=Mus musculus OX=10090 GN=Ube2d3 PE=1 SV=1	4	9	4	148	16.8	7.3	18.67	125.1	117.7	124	91.3	100	92.9	85.7	86.1	82	95.2
A0A0G2JGQ4	NEDD8 ultimate buster 1 OS=Mus musculus OX=10090 GN=Nub1 PE=1 SV=1	4	4	4	638	73.1	6.47	11.03	94.1	109.1	107.1	107.7	89.6	95.1	92.3	85.3	100.8	118.9
A0A0G2JGS4	Calcium/calmodulin-dependent protein kinase type II subunit delta OS=Mus musculus OX=10090 GN=Camk2d PE=1 SV=1	9	15	7	533	60	7.27	42.99	80.8	85.2	86.7	98.2	97.2	99.7	113.5	116.1	116.6	106
A0A0J9YUL3	Septin 11, isoform CRA_b OS=Mus musculus OX=10090 GN=Sept11 PE=1 SV=1	8	22	7	432	49.8	6.68	57.92	106.7	104.9	103.3	98.2	100.5	98.3	94.4	95.7	93.2	104.6
A0A0N4SUH4	Pumilio homolog 3 OS=Mus musculus OX=10090 GN=Pum3 PE=1 SV=1	9	13	9	648	72.9	9.66	34.34	112.4	120.1	118.6	93.1	93.2	87.1	89.5	84.4	98	103.6
A0A0N4SUH8	NFU1 iron-sulfur cluster scaffold homolog, mitochondrial OS=Mus musculus OX=10090 GN=Nfu1 PE=1 SV=1	3	7	3	256	28.6	5.03	20.87	81.6	77	85.4	96.7	116.4	108.2	116.9	116.1	111.1	90.6
A0A0N4SW28	Guanine nucleotide-binding protein subunit gamma OS=Mus musculus OX=10090 GN=Gng12 PE=1 SV=1	4	8	4	83	9.2	9.25	19.15	102.9	104.8	106.7	96.8	95.4	106.7	103.2	102	92.5	89
A0A0R4IZW7	tRNA (guanine(26)-N(2))-dimethyltransferase OS=Mus musculus OX=10090 GN=Trmt1 PE=1 SV=1	3	3	3	663	72.3	8.03	5.3	98.9	93.8	105.5	106.7	109	94	105.3	88.4	91.7	106.5
A0A0R4IZW9	Stromal cell-derived factor 2 OS=Mus musculus OX=10090 GN=Sdf2 PE=1 SV=1	5	6	5	219	24	7.61	17.48	85.9	96.6	109.9	108.4	94.9	112.6	90.8	89.5	97.5	113.8
A0A0R4IZY0	Thimet oligopeptidase OS=Mus musculus OX=10090 GN=Thop1 PE=1 SV=1	18	23	18	687	78	5.99	52.49	104.3	99.5	97.2	94.2	98.2	95.4	105.6	107.4	100.5	97.8
A0A0R4IZY9	tRNA-dihydrouridine(47) synthase [NAD(P)(+)] OS=Mus musculus OX=10090 GN=Dus3l PE=1 SV=1	2	2	2	637	71.1	7.9	2.46	117.5	117	113.3	88.7	89.6	105.4	92.7	98.3	84.5	93
A0A0R4J008	Histone deacetylase OS=Mus musculus OX=10090 GN=Hdac2 PE=1 SV=1	8	11	5	488	55.3	5.91	22.35	132.4	122.2	120.8	91.6	105.2	96.7	76.3	80.3	79.5	95.1
A0A0R4J023	Methylglutaconyl-CoA hydratase, mitochondrial OS=Mus musculus OX=10090 GN=Auh PE=1 SV=1	1	1	1	314	33.3	9.42	2.58	81.8	94.5	80.1	106	103.8	103.6	117.5	101.4	108.6	102.8
A0A0R4J034	MCG129810, isoform CRA_c OS=Mus musculus OX=10090 GN=Pdxdc1 PE=1 SV=1	12	14	12	789	87.4	5.67	32.89	92.7	90.1	92.9	94.4	86.7	88.2	115.7	118.1	118.4	102.8
A0A0R4J044	Poly(rC)-binding protein 4 OS=Mus musculus OX=10090 GN=Pcbp4 PE=1 SV=1	2	5	1	403	41.4	8.34	11.59	109.6	118.9	126.4	93.9	104.1	101.4	78.2	81.2	82.7	103.6
A0A0R4J046	CCAAT/enhancer-binding protein zeta OS=Mus musculus OX=10090 GN=Cebpz PE=1 SV=1	2	2	2	1052	120.3	5.71	4.42	98.6	92.1	91.4	103.6	108.7	101.9	107.3	107.4	94.8	94.2
A0A0R4J049	Protein arginine N-methyltransferase 5 OS=Mus musculus OX=10090 GN=Prmt5 PE=1 SV=1	8	13	8	637	72.7	6.34	36.02	99.3	97.9	104.2	100.8	94.4	92.9	104.9	100.1	102.5	103.2
A0A0R4J050	Aminoacylase-1 OS=Mus musculus OX=10090 GN=Acy1 PE=1 SV=1	1	1	1	408	45.8	6.21	2.38	80.6	113.8	80.6	126.8	118.2	90.3	107.5	87.2	105.6	89.4
A0A0R4J065	Cysteine protease OS=Mus musculus OX=10090 GN=Atg4b PE=1 SV=1	1	1	1	393	44.4	5.07	1.86	121.3	107.7	91.6	85.7	88.1	127.6	94.4	86.1	98	99.5
A0A0R4J069	Selenocysteine lyase OS=Mus musculus OX=10090 GN=Scly PE=1 SV=1	12	23	12	432	47.2	6.67	62.35	95	96.5	95.6	104.6	98.2	103.4	101.8	96.8	107.4	100.8
A0A0R4J075	Melanophilin OS=Mus musculus OX=10090 GN=Mlph PE=1 SV=1	3	4	3	590	65	6.07	11.75	103.8	116.9	81.8	87.7	119.4	97.7	70	108.8	115.2	98.7
A0A0R4J078	UBX domain containing 2, isoform CRA_a OS=Mus musculus OX=10090 GN=Ubxn4 PE=1 SV=1	3	7	3	506	56.4	6.61	22.15	92.9	96.2	98	105.7	95.8	95.6	98.9	108.3	103.5	105.1
A0A0R4J081	Complex I intermediate-associated protein 30, mitochondrial OS=Mus musculus OX=10090 GN=Ndufaf1 PE=1 SV=1	2	4	2	330	38	8.6	8.01	86.6	84.1	84.5	106.1	104.5	104.5	111.6	97.7	114.5	105.8
A0A0R4J083	Long-chain-specific acyl-CoA dehydrogenase, mitochondrial OS=Mus musculus OX=10090 GN=Acadl PE=1 SV=1	15	40	15	430	47.9	8.15	109.5	80.2	78.9	78.3	112.5	112.7	111	108.3	107.4	110.5	100.1
A0A0R4J091	DNA polymerase epsilon subunit 3 OS=Mus musculus OX=10090 GN=Pole3 PE=1 SV=1	1	1	1	145	16.7	4.74	2.34	98.4	131.7	95.7	112.5	84.7	92.6	100.7	88.3	82.8	112.7
A0A0R4J092	Beta-mannosidase OS=Mus musculus OX=10090 GN=Manba PE=1 SV=1	2	2	2	879	100.8	7.08	4.74	89.7	93.4	97.4	118.4	109.3	114.1	98.4	88.8	85.3	105.2
A0A0R4J093	UMP-CMP kinase OS=Mus musculus OX=10090 GN=Cmpk1 PE=1 SV=1	7	14	7	227	25.7	7.97	41.75	100.3	99.8	100.5	94.6	88.9	90	110	107.8	109.3	98.8
A0A0R4J098	Zinc finger protein 326 OS=Mus musculus OX=10090 GN=Zfp326 PE=1 SV=1	4	4	4	580	65.1	5.21	4.27	113	114.8	116.2	101.4	92.3	91.5	93.4	90	98.2	89.2
A0A0R4J0B4	Cytidine monophospho-N-acetylneuraminic acid synthetase OS=Mus musculus OX=10090 GN=Cmas PE=1 SV=1	8	9	8	432	48	8.1	23.22	74.4	76.1	72.9	87.1	90.1	87.4	136.9	136.4	138.8	99.8
A0A0R4J0B5	cDNA sequence BC017158 OS=Mus musculus OX=10090 GN=BC017158 PE=1 SV=1	1	1	1	466	50.5	7.56	2.36	83.8	84.5	86.6	94.5	87.8	91.2	111.8	124.8	127	108
A0A0R4J0D3	Dolichyl-diphosphooligosaccharide--protein glycosyltransferase subunit STT3B OS=Mus musculus OX=10090 GN=Stt3b PE=1 SV=1	3	8	3	823	93.3	9	20.2	85.3	91.7	88.3	101.3	106.5	104.2	111.1	105.8	106.7	99.1
A0A0R4J0E4	Integrator complex subunit 7 OS=Mus musculus OX=10090 GN=Ints7 PE=1 SV=1	1	1	1	966	106.8	8.22	2.05	101.8	109.7	117.7	93.9	98.2	97.5	92.7	99.8	85.3	103.2
A0A0R4J0F6	Cyclin-G-associated kinase OS=Mus musculus OX=10090 GN=Gak PE=1 SV=1	2	2	2	1305	143.6	5.69	4.5	104.8	100.1	84.2	99.6	90.7	96	100.6	93.9	99.5	130.7
A0A0R4J0G0	Phosphoenolpyruvate carboxykinase [GTP], mitochondrial OS=Mus musculus OX=10090 GN=Pck2 PE=1 SV=1	13	30	13	667	73.4	7.74	80.34	57.9	58.5	62.7	126.3	115.8	117.1	113.8	122.2	119.1	106.5
A0A0R4J0G4	Ran-binding protein 10 OS=Mus musculus OX=10090 GN=Ranbp10 PE=1 SV=1	1	1	1	648	70	6.68	2.35	89.1	89.8	121.7	110.4	114.9	98.6	75.1	103.1	76.3	120.8
A0A0R4J0H7	Condensin complex subunit 1 OS=Mus musculus OX=10090 GN=Ncapd2 PE=1 SV=1	11	15	11	1392	155.5	6.42	32.67	129.2	133.4	128.4	98.5	103.5	101.4	67.2	68	65.5	104.8
A0A0R4J0I6	Acyl-CoA dehydrogenase family member 11 OS=Mus musculus OX=10090 GN=Acad11 PE=1 SV=1	2	2	2	779	87.3	8.43	3.9	82.3	72.6	79.9	107.3	103.2	111.2	108.2	121.8	117.1	96.4
A0A0R4J0I8	Beta-secretase 2 OS=Mus musculus OX=10090 GN=Bace2 PE=1 SV=1	2	2	2	514	55.8	5.08	2.18	86.7	91.4	84.1	116.4	111.5	109.8	97.4	104.2	94.8	103.6
A0A0R4J0J6	THO complex subunit 5 homolog OS=Mus musculus OX=10090 GN=Thoc5 PE=1 SV=1	3	4	3	683	78.7	7.12	10.97	116.4	106.2	110.4	101.5	94.4	94.7	95.5	98.6	88.5	93.9
A0A0R4J0J8	Cytospin-A OS=Mus musculus OX=10090 GN=Specc1l PE=1 SV=1	2	2	2	1135	126.5	5.94	2.17	100.2	101.9	100.7	108.7	115.6	101	82	101.5	87.4	100.9
A0A0R4J0K4	Transmembrane 7 superfamily member 3 OS=Mus musculus OX=10090 GN=Tm7sf3 PE=1 SV=1	1	1	1	565	63.2	8.25	2.27	108.5	85.5	103.2	90.5	118.5	113.6	104.8	102	74.7	98.6
A0A0R4J0L5	Conserved oligomeric Golgi complex subunit 6 OS=Mus musculus OX=10090 GN=Cog6 PE=1 SV=1	2	2	2	657	73	6.14	5.32	97.9	99.4	90	94	95.1	98.6	104.3	115.4	108.7	96.6
A0A0R4J0L6	28S ribosomal protein S35, mitochondrial OS=Mus musculus OX=10090 GN=Mrps35 PE=1 SV=1	4	7	4	320	35.9	8.53	21.51	89.2	93.4	93.1	114.8	105.3	108.4	96.1	92	98.2	109.5
A0A0R4J0N5	Programmed cell death 2, isoform CRA_b OS=Mus musculus OX=10090 GN=Pdcd2 PE=1 SV=1	1	1	1	343	38.3	5.38	1.98	115.5	122	117.2	106.3	95.2	97.2	81.1	75.9	87	102.6
A0A0R4J0P1	Acyl-Coenzyme A dehydrogenase family, member 8 OS=Mus musculus OX=10090 GN=Acad8 PE=1 SV=1	9	13	9	413	45.1	8.02	35.85	80.2	75.9	80.3	98.1	110.6	95.4	123.8	125.1	116.2	94.3
A0A0R4J0P6	Poly(A)-specific ribonuclease PARN OS=Mus musculus OX=10090 GN=Parn PE=1 SV=1	2	2	2	624	71.5	6.24	6.37	87.9	92	94.5	107.9	101.3	99.3	93.2	107.9	122.6	93.5
A0A0R4J0Q5	Lamin-B2 OS=Mus musculus OX=10090 GN=Lmnb2 PE=1 SV=1	17	33	13	615	69	5.55	85.31	107.6	102.2	101.9	98.1	101.7	101.1	96.4	100.1	96.2	94.7
A0A0R4J0Q9	Conserved oligomeric Golgi complex subunit 7 OS=Mus musculus OX=10090 GN=Cog7 PE=1 SV=1	2	2	2	770	86	5.38	6.04	95.1	94	112.3	92.6	95	81.3	107.5	123.6	116.3	82.5
A0A0R4J0R1	Vesicle-associated membrane protein 8 OS=Mus musculus OX=10090 GN=Vamp8 PE=1 SV=1	3	5	3	101	11.4	8.19	12.54	103.9	98.6	91.6	100.3	102.2	96.2	104.2	108.2	99.1	95.9
A0A0R4J0T5	CUG triplet repeat, RNA binding protein 1, isoform CRA_b OS=Mus musculus OX=10090 GN=Celf1 PE=1 SV=1	4	4	3	487	52.1	8.46	9.33	127.9	114.1	109.2	94.6	102.1	103.7	87.1	90.1	82.9	88.3
A0A0R4J0U2	Serine/threonine-protein phosphatase 4 regulatory subunit 2 OS=Mus musculus OX=10090 GN=Ppp4r2 PE=1 SV=1	5	6	5	417	46.4	4.56	14.34	118.4	146.2	130.9	89.1	90.7	90.4	69.9	75.3	83.7	105.4
A0A0R4J0U7	COMM domain-containing protein 5 OS=Mus musculus OX=10090 GN=Commd5 PE=1 SV=1	1	1	1	224	24.5	8.06	1.93	87.2	101.3	98.6	102.9	86.5	96.6	110.7	99.8	98.7	117.6
A0A0R4J0V1	Integrator complex subunit 10 OS=Mus musculus OX=10090 GN=Ints10 PE=1 SV=1	1	1	1	736	84.8	7.21	2.34	112.4	114.8	111.3	86.3	102.1	95.3	81.4	108.6	87.8	100
A0A0R4J0V4	Junction-mediating and -regulatory protein OS=Mus musculus OX=10090 GN=Jmy PE=1 SV=1	1	1	1	983	110.5	6.13	1.89	81.2	86.5	86.9	83.7	103.3	115.7	123.1	98.1	115	106.5
A0A0R4J0W6	Leucine rich repeat containing 40, isoform CRA_a OS=Mus musculus OX=10090 GN=Lrrc40 PE=1 SV=1	4	4	4	602	68	6.84	10.63	114.2	109.2	112.1	104.5	99.2	102	82.2	85.5	78.5	112.6
A0A0R4J0Z1	Protein disulfide-isomerase A4 OS=Mus musculus OX=10090 GN=Pdia4 PE=1 SV=1	38	155	38	641	72.3	5.22	426.27	91	87.6	88	99.4	104	102.2	110.8	112.6	109.2	95.3
A0A0R4J101	Anion exchange protein OS=Mus musculus OX=10090 GN=Slc4a2 PE=1 SV=1	2	2	2	1237	136.7	6.14	4.5	117.9	116.4	128.5	96.4	77.1	106.6	77.1	79	79.3	121.8
A0A0R4J104	Disabled homolog 2 OS=Mus musculus OX=10090 GN=Dab2 PE=1 SV=1	3	4	3	766	82.2	5.97	8.67	136.1	131.2	141.6	84.1	96.9	82.2	61.8	77.9	65.2	123.1
A0A0R4J117	Immunoglobulin superfamily member 8 OS=Mus musculus OX=10090 GN=Igsf8 PE=1 SV=1	2	2	2	611	65	7.84	7.73	89.8	102.9	66.8	142.7	112.6	104.4	101.3	88.8	84.6	106
A0A0R4J138	Arylsulfatase B OS=Mus musculus OX=10090 GN=Arsb PE=1 SV=1	2	2	2	534	59.7	7.14	4.16	92	99	76.2	120.5	107.6	115.3	97.9	79.9	92.2	119.4
A0A0R4J140	Clustered mitochondria protein homolog OS=Mus musculus OX=10090 GN=Cluh PE=1 SV=1	12	14	12	1353	151.7	6.02	30.06	107.2	113.6	114.1	105.4	91.9	97.7	85.9	81.2	89	113.8
A0A0R4J170	Transcription activator BRG1 OS=Mus musculus OX=10090 GN=Smarca4 PE=1 SV=1	18	21	17	1617	181.7	8.07	50.85	115	117.4	119.7	100.1	97.8	98.9	84.8	79.9	80.1	106.3
A0A0R4J174	Evolutionarily conserved-signaling intermediate in Toll pathway, mitochondrial OS=Mus musculus OX=10090 GN=Ecsit PE=1 SV=1	1	2	1	435	49.7	6.6	3.14	84.7	92	91.7	103.8	97.1	105.4	100.3	97.1	113.1	114.8
A0A0R4J187	X-ray repair cross-complementing protein 6 OS=Mus musculus OX=10090 GN=Xrcc6 PE=1 SV=1	11	14	11	608	69.4	6.52	31.89	99.9	97.7	100.3	98.1	96.3	98.7	105.6	101.6	103.7	97.9
A0A0R4J1C5	ATP synthase mitochondrial F1 complex assembly factor 2 OS=Mus musculus OX=10090 GN=Atpaf2 PE=1 SV=1	1	2	1	298	34.3	6.8	5.74	75.2	90.2	86.6	104.7	102.5	112	119	105	105.4	99.6
A0A0R4J1E2	Elongation factor 1-delta OS=Mus musculus OX=10090 GN=Eef1d PE=1 SV=1	10	34	1	660	72.9	6.51	109.45	109	108.2	108	91.8	95.4	92.9	98.8	101.1	97.2	97.6
A0A0R4J1G5	Erlin-1 OS=Mus musculus OX=10090 GN=Erlin1 PE=1 SV=1	5	9	2	348	39.2	7.21	26.48	87.8	102.2	97.1	111.1	96.9	94.8	97.4	93.1	112.5	107.1
A0A0R4J1J1	MCG114807, isoform CRA_c OS=Mus musculus OX=10090 GN=Pnkd PE=1 SV=1	2	2	2	142	15.6	10.27	4.49	96.9	116.4	94.9	127.8	100.1	104	93.3	93.5	80.2	92.8
A0A0R4J1K1	CCR4-NOT transcription complex subunit 4 OS=Mus musculus OX=10090 GN=Cnot4 PE=1 SV=1	1	1	1	710	77.8	6.68	2.33	127	119.5	98.3	114.7	102.3	78.1	101.5	79	88.9	90.6
A0A0R4J1R1	E3 ubiquitin-protein ligase synoviolin OS=Mus musculus OX=10090 GN=Syvn1 PE=1 SV=1	1	1	1	612	67.3	6.95	2.55	91.8	90.4	95.5	102.5	87	93.2	104.6	102.2	110.4	122.6
A0A0R4J1W7	CDC23 (Cell division cycle 23, yeast, homolog), isoform CRA_c OS=Mus musculus OX=10090 GN=Cdc23 PE=1 SV=1	2	2	2	597	68.5	7.05	3.35	107.1	111	119.5	101.6	86.4	92	87.9	87.2	97.8	109.5
A0A0R4J1Y3	Probable tRNA N6-adenosine threonylcarbamoyltransferase OS=Mus musculus OX=10090 GN=Osgep PE=1 SV=1	4	5	4	335	36.3	6.24	6.87	101	110.9	101.6	90.5	95.2	97.5	93.1	97.6	102.1	110.5
A0A0R4J242	Chitinase domain-containing protein 1 OS=Mus musculus OX=10090 GN=Chid1 PE=1 SV=1	3	3	3	396	45.2	7.97	7.66	74.2	83.7	70	96.2	95.1	92.2	121.6	129.8	137.2	99.8
A0A0R4J259	Heterogeneous nuclear ribonucleoprotein Q OS=Mus musculus OX=10090 GN=Syncrip PE=1 SV=1	24	63	1	561	62.5	7.56	166.07	115.4	112.3	107.6	106.1	99.1	92.6	83	92.3	112.2	79.4
A0A0R4J275	NADH dehydrogenase [ubiquinone] 1 alpha subcomplex subunit 12 OS=Mus musculus OX=10090 GN=Ndufa12 PE=1 SV=1	1	1	1	149	17.6	9.5	2.67	108.2	127.2	86.2	120.8	102.7	71.6	83.6	101.2	97.4	101
A0A0R4J298	Eukaryotic translation initiation factor 2D OS=Mus musculus OX=10090 GN=Eif2d PE=1 SV=1	3	6	3	587	64.5	7.62	16.4	112.1	105.6	111.1	83.9	89.7	92.8	92	96.9	100.3	115.6
A0A0U1RNX4	Unconventional prefoldin RPB5 interactor (Fragment) OS=Mus musculus OX=10090 GN=Uri1 PE=1 SV=1	3	3	3	533	59.4	5.2	6.13	83.8	90.7	105.3	95.8	108.7	90.5	105.1	109.3	111.2	99.8
A0A0U1RQ57	CDP-diacylglycerol--inositol 3-phosphatidyltransferase OS=Mus musculus OX=10090 GN=Cdipt PE=1 SV=1	2	4	2	226	25.3	8.15	10.08	83.7	88.6	82.8	106.7	102.9	104.7	107.8	109.6	110.4	102.6
A0A0X1KG62	Negative elongation factor B OS=Mus musculus OX=10090 GN=Nelfb PE=1 SV=1	4	5	4	631	70.3	6.1	13.01	95.3	96	100.6	98.5	91.5	103.2	102.4	96.8	105.2	110.5
A0A0X1KG67	ER membrane protein complex subunit 10 OS=Mus musculus OX=10090 GN=Emc10 PE=1 SV=1	3	6	3	268	28.2	6.55	12.67	97.5	95.7	96.6	107.3	96.2	98.8	99	111.6	93.4	104
A0A140LHG8	Signal peptidase complex subunit 2 OS=Mus musculus OX=10090 GN=Spcs2 PE=1 SV=1	8	10	8	260	28.4	8.38	31.56	94.2	82.3	85	95	117.7	104.8	107.1	118.9	106.1	88.9
A0A140LHN0	Protein YIF1B (Fragment) OS=Mus musculus OX=10090 GN=Yif1b PE=1 SV=1	4	6	4	315	34.3	7.03	10.3	94.4	92.5	93.6	109.3	98.2	106.7	105	102.8	98.6	98.8
A0A140LHU0	Disintegrin and metalloproteinase domain-containing protein 9 OS=Mus musculus OX=10090 GN=Adam9 PE=1 SV=1	6	7	6	863	93.6	7.62	18.09	126.2	115.2	104.3	95.5	100.7	96.2	73.2	105.8	80	102.9
A0A140LIT2	7-dehydrocholesterol reductase OS=Mus musculus OX=10090 GN=Dhcr7 PE=1 SV=1	3	5	3	474	54.2	8.35	14.33	89.3	91.1	89.7	126.3	122.6	115.6	85.3	83.2	86.8	110.3
A0A140LJ36	PRA1 family protein OS=Mus musculus OX=10090 GN=Gm45208 PE=3 SV=1	2	3	2	292	31.7	8.79	2.26	88.4	82	75.8	88.1	101.2	99.7	138.8	123.4	108.2	94.3
A0A140LJ56	Transmembrane protein 147 OS=Mus musculus OX=10090 GN=Tmem147 PE=1 SV=1	1	1	1	231	26	7.77	1.83	89.2	88.1	87.6	123.5	96.5	105.4	95.8	99.2	106.8	107.9
A0A158RFV1	MCG1050220 OS=Mus musculus OX=10090 GN=Raver1 PE=2 SV=1	5	7	5	748	79.3	8.72	18.25	103	120.6	109.7	113.4	89.6	101.9	90.1	74.9	85	111.8
A0A158RFV3	Poly(A) binding protein interacting protein 2B OS=Mus musculus OX=10090 GN=Paip2b PE=2 SV=1	1	2	1	136	15.5	4.32	4.36	136.7	141.2	126.1	84.3	77.4	84.8	77.2	74.6	77.8	119.9
A0A158SIT8	Proline, glutamic acid and leucine rich protein 1 OS=Mus musculus OX=10090 GN=Pelp1 PE=4 SV=1	1	2	1	1123	118	4.36	2.42	96.7	106.8	112.5	107	89	104.1	88.2	83.3	97.3	115
A0A1B0GR11	Transaldolase OS=Mus musculus OX=10090 GN=Taldo1 PE=1 SV=1	12	48	12	382	42.1	7.02	111.79	82.4	82.2	82.1	98.6	99.3	97.5	121.1	118.3	119.4	99.1
A0A1B0GR18	MOB kinase activator 2 OS=Mus musculus OX=10090 GN=Mob2 PE=1 SV=1	2	4	2	266	30.2	7.49	5.36	84.8	86.6	86.1	97.6	99.9	101.1	98.6	118.8	117.8	108.7
A0A1B0GRA5	Stromal interaction molecule 1 OS=Mus musculus OX=10090 GN=Stim1 PE=1 SV=1	3	4	3	793	88.9	6.55	9.54	74.3	79.6	86	107.2	87.1	96.8	130.5	119.2	132.5	86.9
A0A1B0GRP7	Pyridoxal phosphate homeostasis protein (Fragment) OS=Mus musculus OX=10090 GN=Plpbp PE=1 SV=1	7	10	7	330	36.1	8.51	22.35	84.6	83.5	86.5	90.8	104.9	91.9	125.5	123.1	118.4	90.8
A0A1B0GS18	Predicted gene 45736 OS=Mus musculus OX=10090 GN=Gm45736 PE=4 SV=1	2	2	2	427	47.8	7.43	5.85	123.4	119.3	119.7	97.8	88.6	89.5	86.7	92.7	83.6	98.7
A0A1B0GS58	Glutaredoxin-3 OS=Mus musculus OX=10090 GN=Glrx3 PE=1 SV=1	7	20	7	374	41.7	6.54	64.35	92.9	96.1	94.1	96.2	92	94.7	109.8	106	110.8	107.5
A0A1B0GS68	Predicted gene 45713 OS=Mus musculus OX=10090 GN=Gm45713 PE=2 SV=1	11	49	11	446	50.8	10.23	119.43	119.2	114.7	114.2	91	97	97.1	90.1	91.5	87.8	97.5
A0A1B0GSA5	Phospholipase DDHD2 OS=Mus musculus OX=10090 GN=Ddhd2 PE=1 SV=1	2	2	2	730	82.1	5.77	4.33	65.1	74.9	74	126.6	115.9	87.5	109.4	121.6	113	112
A0A1B0GSG5	Ribonuclease inhibitor OS=Mus musculus OX=10090 GN=Rnh1 PE=1 SV=1	15	32	15	492	53.9	5.01	81.31	88.4	91.7	94.6	100.1	98.6	99.8	102.4	107.6	110.4	106.4
A0A1B0GSU0	Aldehyde dehydrogenase family 16 member A1 OS=Mus musculus OX=10090 GN=Aldh16a1 PE=1 SV=1	3	3	3	802	84.7	6.32	5.03	99.4	104.2	116.8	94.5	89.1	99.6	87.4	99.2	105.1	104.7
A0A1B0GSX7	Nuclear pore complex protein Nup98-Nup96 OS=Mus musculus OX=10090 GN=Nup98 PE=1 SV=1	11	13	11	1816	197.2	6.15	26.13	115.6	115.1	107.8	98.5	93.9	92.3	91.7	91.9	93.3	99.9
A0A1B0GSZ9	39S ribosomal protein L23, mitochondrial OS=Mus musculus OX=10090 GN=Mrpl23 PE=1 SV=1	1	2	1	172	20	10.23	5.37	113.9	85.9	89	90.9	107.4	106.9	105.2	99.6	106.5	94.7
A0A1B0GT68	Predicted gene 45717 OS=Mus musculus OX=10090 GN=Gm45717 PE=4 SV=1	1	1	1	152	16.7	6.29	2.42	109.8	102.9	86.2	95	127.2	95.1	94.8	108.6	82.2	98.2
A0A1D5RLL3	Protein EFR3 homolog A OS=Mus musculus OX=10090 GN=Efr3a PE=1 SV=1	1	1	1	846	95.6	6.7	2.03	92	113.7	90.2	95.4	84.9	84.6	121.2	104.3	100.9	112.8
A0A1D5RM85	60S ribosomal protein L18a (Fragment) OS=Mus musculus OX=10090 GN=Rpl18a PE=1 SV=1	8	29	8	219	24.6	9.94	70.39	116.9	114.9	112.9	93.6	98.3	95.8	89.3	92.2	90.9	95.1
A0A1D5RML8	DNA-directed RNA polymerase II subunit RPB3 OS=Mus musculus OX=10090 GN=Polr2c PE=1 SV=1	4	5	4	439	48.3	6.05	7.39	123.2	115.1	113.5	99.3	107.5	93.7	80.2	95.7	80.7	91.1
A0A1G5SJA5	OTTMUSWSBP00075795 OS=Mus musculus domesticus OX=10092 GN=OTTMUSWSBG00059279 PE=4 SV=1	1	1	1	239	27	5.76	5.15	84.2	89	94.9	130.8	90.9	107.9	100.4	91.6	125.4	84.9
A0A1G5SK64	Immunity related GTPase family D OS=Mus musculus domesticus OX=10092 GN=OTTMUSWSBG00059284 PE=4 SV=1	1	2	1	420	46.8	6.74	5.07	98.2	95	86.6	102.9	105.4	110.1	103.4	109.4	92.3	96.7
A0A1L1SQ41	Arginyl-tRNA--protein transferase 1 OS=Mus musculus OX=10090 GN=Ate1 PE=1 SV=1	3	3	3	559	64.1	7.8	6.79	105.8	108.4	104.9	97.5	94.2	96.9	96.1	92.7	103.1	100.4
A0A1L1SQ51	Talin-2 OS=Mus musculus OX=10090 GN=Tln2 PE=1 SV=1	42	61	26	2544	271.8	5.57	141.02	111.9	114.2	111.8	94.9	94.7	94.6	89.1	92.6	92.4	103.7
A0A1L1SSF2	ADP-dependent glucokinase OS=Mus musculus OX=10090 GN=Adpgk PE=1 SV=1	6	8	6	496	53.9	5.62	13.6	94.1	82.7	81.9	103.4	119	105.7	106.4	115.8	100.1	90.7
A0A1L1SSH9	SPARC OS=Mus musculus OX=10090 GN=Sparc PE=1 SV=1	4	6	4	332	37.8	5	2.35	106.2	113.8	120	99.8	102	98.1	77.7	89	77.4	116
A0A1L1ST22	CLIP-associating protein 2 OS=Mus musculus OX=10090 GN=Clasp2 PE=1 SV=1	4	6	1	600	66.3	6.55	18.03	124.2	104.5	96.4	81.8	107.6	111.6	91	101.8	111.7	69.4
A0A1L1STE4	Interleukin enhancer-binding factor 3 OS=Mus musculus OX=10090 GN=Ilf3 PE=1 SV=1	11	20	11	908	97.4	8.92	47.97	105.8	104	104.9	100	105.9	100.8	90.7	93.5	94.9	99.5
A0A1L1STE6	Isocitrate dehydrogenase [NAD] subunit, mitochondrial OS=Mus musculus OX=10090 GN=Idh3a PE=1 SV=1	12	39	12	384	41.5	6.93	108.49	86.2	89.7	90.2	108.8	107.1	109.8	101.9	99.7	104.8	101.9
A0A1L1SV73	Ubiquitin carboxyl-terminal hydrolase 47 OS=Mus musculus OX=10090 GN=Usp47 PE=1 SV=1	16	17	16	1376	157.1	5.06	36.14	107.5	107	105.4	104.5	102.8	98.8	91	89	91.2	102.7
A0A1N9M8A6	DCN1-like protein OS=Mus musculus OX=10090 GN=Dcun1d5 PE=1 SV=1	3	3	3	255	29.2	8.48	5.7	105	119.8	133.7	98.4	99.9	95.6	72.5	82.3	85.7	107.2
A0A1S6GWG0	Uncharacterized protein OS=Mus musculus OX=10090 GN=Mff PE=2 SV=1	2	2	2	342	38.4	8.13	5.14	99.8	121.1	104	95.7	105	92	88.9	85.2	91.5	117
A0A1S6GWG3	Uncharacterized protein OS=Mus musculus OX=10090 GN=Adrm1 PE=2 SV=1	7	9	7	470	48.5	7.36	18.18	99.7	109.6	103.9	100.7	89.8	97.6	96	100.6	102.6	99.6
A0A1S6GWG5	Mitochondrial ribosomal protein S9, isoform CRA_b OS=Mus musculus OX=10090 GN=Mrps9 PE=2 SV=1	6	8	6	396	45.6	8.81	23.35	98	90.4	86.7	101.4	107.9	106.6	104.2	103.9	105.3	95.7
A0A1S6GWG6	Uncharacterized protein OS=Mus musculus OX=10090 GN=Atp6v1b2 PE=2 SV=1	23	84	23	540	59.2	6.09	240.54	76.7	76.2	76.5	103.5	104.1	101.5	120.5	123.1	118.7	99.1
A0A1S6GWH1	Uncharacterized protein OS=Mus musculus OX=10090 GN=Psmc5 PE=2 SV=1	16	42	15	416	46.6	7.88	105.07	109.7	105.3	107.2	96	95.1	95	98.6	96.5	97.2	99.5
A0A1S6GWH2	Uncharacterized protein OS=Mus musculus OX=10090 GN=Ddx39b PE=2 SV=1	13	28	7	483	54.6	5.67	67.72	99.9	110	109.1	97.2	93.1	100.9	88.9	93.1	98	109.7
A0A1S6GWH4	Uncharacterized protein OS=Mus musculus OX=10090 GN=Nsun2 PE=2 SV=1	19	38	19	782	88	6.74	88.89	102.3	110.4	100.8	102.8	100.3	101	93.4	95.2	95.7	98.1
A0A1S6GWH5	Uncharacterized protein OS=Mus musculus OX=10090 GN=Uba1 PE=2 SV=1	36	162	36	1118	124.2	5.99	487.35	95.8	99.7	99.1	96.5	92.8	97.2	103.7	103.4	108.6	103.2
A0A1S6GWH6	Uncharacterized protein OS=Mus musculus OX=10090 GN=Birc6 PE=2 SV=1	16	22	16	4939	537.6	6.13	47.57	109.8	111	110.9	98.9	96	98.1	92.9	92.2	91.3	98.8
A0A1S6GWH8	Nuclear cap-binding protein subunit 2 OS=Mus musculus OX=10090 GN=Ncbp2 PE=2 SV=1	3	3	3	195	22.7	8.41	5.24	120.7	106.1	112.7	93	100.8	97.9	83	92.9	94.2	98.7
A0A1S6GWI0	NADH dehydrogenase (Ubiquinone) 1 alpha subcomplex, 8 OS=Mus musculus OX=10090 GN=Ndufa8 PE=2 SV=1	2	2	2	206	23.8	9.14	6.24	149.8	115.7	122	90.2	125.5	111.5	73.1	77.4	57.2	77.7
A0A1S6GWI1	Uncharacterized protein OS=Mus musculus OX=10090 GN=Psmf1 PE=2 SV=1	3	5	3	278	30.4	5.5	7.12	86.4	95.1	98.1	116.7	80.4	90.6	106.1	93.3	116.7	116.6
A0A1S6GWI4	MCG5769, isoform CRA_a OS=Mus musculus OX=10090 GN=Ndufs5 PE=2 SV=1	2	2	2	171	20	9.2	4.82	169.9	167.4	155.7	79.1	89.4	104.9	41.8	33.7	46.5	111.7
A0A1S6GWI5	Uncharacterized protein OS=Mus musculus OX=10090 GN=Rtca PE=2 SV=1	7	8	7	432	46.3	9.11	18.96	97.5	107.4	103.7	107.3	91.4	98.1	96.1	101	92.5	104.8
A0A1S6GWI6	Uncharacterized protein OS=Mus musculus OX=10090 GN=Exosc3 PE=2 SV=1	2	4	2	279	30	8.06	15.55	97	106.4	105.4	110.3	83.9	84.3	94.2	126.7	100.7	91
A0A1S6GWI7	Uncharacterized protein OS=Mus musculus OX=10090 GN=Bud23 PE=2 SV=1	2	2	2	300	33.8	9.32	6.59	105.2	97.1	104	109.8	103.2	90.2	94.8	98.7	94.1	103
A0A1S6GWI9	Uncharacterized protein OS=Mus musculus OX=10090 GN=Lrpap1 PE=2 SV=1	5	5	5	378	44.1	8.69	8.37	115.4	114.4	116.6	98.4	98.9	102.8	88.9	83.1	81.1	100.5
A0A1S6GWJ0	Oxysterol-binding protein OS=Mus musculus OX=10090 GN=Osbpl9 PE=2 SV=1	2	2	2	754	85.1	6.3	4.01	89.8	104.4	104.5	97.4	100.9	101.2	102.8	92.2	97.9	109
A0A1S6GWJ8	Uncharacterized protein OS=Mus musculus OX=10090 GN=Hnrnpm PE=2 SV=1	30	83	30	809	86.4	9.11	212.36	111	108.4	108.2	94.8	97.5	95.5	96.2	97.5	93.9	97
A0A1S6GWJ9	Elongation factor Ts, mitochondrial OS=Mus musculus OX=10090 GN=Tsfm PE=2 SV=1	5	6	5	331	36	7.68	22.38	91.8	89.4	89.6	114.1	108.4	114.5	103.2	90.4	100.3	98.3
A0A1S6GWK0	Uncharacterized protein OS=Mus musculus OX=10090 GN=Stt3a PE=2 SV=1	11	19	11	753	85.8	8.1	47.71	92.3	82.1	80.7	99.9	120.6	107.2	106.8	117.3	103.9	89.2
A0A1W2P6J7	Septin-10 OS=Mus musculus OX=10090 GN=Sept10 PE=1 SV=1	3	3	3	452	52.4	6.6	3.71	113.2	115.3	113.9	99.3	92.2	100.2	79.5	99	95.9	91.4
A0A1W2P768	Histone H3.2 OS=Mus musculus OX=10090 GN=Hist2h3c1 PE=1 SV=1	6	42	1	181	20.2	11.39	84.24	135.6	136.1	137.1	103.6	96.5	101.6	59.3	60	63.9	106.3
A0A1W2P7A1	40S ribosomal protein S12 OS=Mus musculus OX=10090 GN=Rps12 PE=1 SV=1	9	35	9	148	16	8.16	87.05	109.9	107.7	111.3	97.7	99.2	100.5	90.1	93.3	89	101.3
A0A1W2P7Q9	Myosin light polypeptide 6 OS=Mus musculus OX=10090 GN=Myl6 PE=1 SV=1	7	29	7	158	17.7	4.65	84.21	105.6	97.5	99.8	95.9	104.1	98.7	102.2	106.7	97.6	91.9
A0A1W2P8A8	Receptor expression-enhancing protein OS=Mus musculus OX=10090 GN=Reep3 PE=1 SV=1	1	1	1	267	30.6	9.26	3.36	101.7	122.6	101.1	97.8	96.2	92.4	102.7	93.5	91.3	100.7
A0A1X9T702	CPXV211 protein OS=Cowpox virus OX=10243 GN=CPXV211 PE=4 SV=1	1	1	1	574	68.1	8.31	2.17	107.8	78	114.8	101.4	100.8	88.4	125.8	96.8	99.6	86.7
A0A1Y7VK55	Nuclear factor 1 OS=Mus musculus OX=10090 GN=Nfic PE=1 SV=1	1	1	1	461	51.3	8.31	1.7	104.3	107.1	111.9	81.8	124.4	94.5	72.5	90.8	95.6	117.2
A0A1Y7VKY1	MCG116671 OS=Mus musculus OX=10090 GN=Gm11361 PE=3 SV=1	8	15	8	152	17.7	10.86	34.72	110.7	109.9	106.9	93.4	99.9	96.3	89.7	95.2	95	103
A0A1Y7VL44	Tetratricopeptide repeat protein 7B OS=Mus musculus OX=10090 GN=Ttc7b PE=1 SV=1	1	1	1	860	96	6.87	2.19	87.5	104.2	125.7	94.7	109.2	106.9	77.9	79.8	105.6	108.4
A0A1Y7VM38	NADH dehydrogenase [ubiquinone] iron-sulfur protein 6, mitochondrial OS=Mus musculus OX=10090 GN=Ndufs6 PE=1 SV=1	1	3	1	124	14.1	8.32	5.87	127.8	126	131.1	107.9	96.9	100.7	67.8	52.2	78.8	110.9
A0A1Y7VM56	NAD-dependent protein deacylase sirtuin-5, mitochondrial OS=Mus musculus OX=10090 GN=Sirt5 PE=1 SV=1	1	1	1	350	38.2	8.25	1.76	93.8	69.1	86.1	115.3	102	124.4	91.4	82.4	118.5	117
A0A1Y7VMN0	Rho-associated protein kinase 2 (Fragment) OS=Mus musculus OX=10090 GN=Rock2 PE=1 SV=1	9	10	8	1444	166.7	5.9	13.65	110.1	112.3	115.7	96.6	98.6	99.7	95.8	86.7	88.6	95.9
A0A1Y7VNZ6	Non-specific serine/threonine protein kinase OS=Mus musculus OX=10090 GN=Mark3 PE=1 SV=1	3	3	3	797	88.8	9.38	6.91	115.1	127.3	113.1	100.3	104.8	95.8	78.7	82.4	76.7	105.7
A0A212Q4A0	CPXV169 protein OS=Cowpox virus OX=10243 GN=CPXV169 PE=4 SV=1	1	1	1	168	19.6	9.74	2.17	83.8	84.6	101.3	95.1	89.2	100.4	107.8	108.5	115.4	113.9
A0A286YCG8	Translocon-associated protein subunit alpha OS=Mus musculus OX=10090 GN=Ssr1 PE=1 SV=1	2	7	2	318	35.5	4.44	20.65	79.2	84.9	84.8	112.7	103.7	110.6	102	99	107.4	115.7
A0A286YCI8	Sorbin and SH3 domain-containing protein 1 OS=Mus musculus OX=10090 GN=Sorbs1 PE=1 SV=1	6	11	6	1290	143	8.31	21.7	106.7	103.4	108.4	95.9	93.2	90.2	99.8	100.1	97.3	105
A0A286YD43	Transcription factor AP-2, alpha, isoform CRA_e OS=Mus musculus OX=10090 GN=Tfap2a PE=1 SV=1	2	2	2	466	50.9	8.56	5.22	99.3	98.1	102.7	112.3	102.2	106.5	98.9	93	96.1	91
A0A286YDA2	Nucleolar and coiled-body phosphoprotein 1 OS=Mus musculus OX=10090 GN=Nolc1 PE=1 SV=1	13	22	1	700	73.4	9.35	54.52	122	125.8	125.1	95.2	92.1	92.3	81.1	83.9	81.3	101.2
A0A286YDB8	Elongator complex protein 3 OS=Mus musculus OX=10090 GN=Elp3 PE=1 SV=1	1	1	1	553	63	8	3.02	145	132.3	145.2	78.7	93.7	79.8	77.2	76.3	72.7	99.2
A0A286YDF5	Myoferlin OS=Mus musculus OX=10090 GN=Myof PE=1 SV=1	7	7	7	2061	234.4	6.14	15.16	101.7	100.7	98.5	97.5	102.5	102	103.4	90.4	102.5	100.8
A0A2C9F2D2	Annexin OS=Mus musculus OX=10090 GN=Anxa7 PE=1 SV=1	7	19	6	485	52.2	5.52	36.46	95.7	95.8	94	96.5	94.9	90	106.7	109.9	113.6	102.9
A0A2I3BPG9	MCG113838 OS=Mus musculus OX=10090 GN=Rpl36a-ps1 PE=3 SV=1	5	7	5	106	12.4	10.51	16.63	116.3	110	109.8	98.7	96.8	100.4	91	88.8	88.8	99.5
A0A2I3BPS1	Glia maturation factor beta (Fragment) OS=Mus musculus OX=10090 GN=Gmfb PE=1 SV=1	3	7	3	155	18.4	5.08	22.42	105.1	109.1	105.8	91.9	104.9	105.9	91.2	96.9	85.3	104.1
A0A2I3BPX3	Anoctamin OS=Mus musculus OX=10090 GN=Ano6 PE=1 SV=1	3	4	3	932	108.4	6.79	9.76	100.9	91.1	90.4	104.6	113	110.8	101.1	108.1	91.1	88.8
A0A2I3BQP6	Calcium/calmodulin-dependent protein kinase type II subunit gamma OS=Mus musculus OX=10090 GN=Camk2g PE=1 SV=1	3	6	1	565	63.2	7.84	14.38	95.2	96	83.4	110.3	109.1	99.9	105.5	89.5	118.3	92.9
A0A2I3BQS6	E3 ubiquitin-protein ligase UBR5 OS=Mus musculus OX=10090 GN=Ubr5 PE=1 SV=1	3	3	3	2798	308.8	5.83	2.79	143.6	129.9	123.1	92.7	101	99.9	75.7	65.6	68.4	100.1
A0A2I3BQV5	Exportin-7 OS=Mus musculus OX=10090 GN=Xpo7 PE=1 SV=1	5	5	5	1088	123.9	6.54	14.36	109.4	105.8	87.7	86.7	93.9	98.5	102.2	111.5	106.4	98
A0A2I3BR81	5'-nucleotidase domain containing 2 OS=Mus musculus OX=10090 GN=Nt5dc2 PE=1 SV=1	3	3	3	553	63.8	7.59	3.43	96.6	68.5	127.4	81.6	87.9	138.6	117.6	73.7	103.3	104.9
A0A2I3BRL8	Predicted gene 7324 OS=Mus musculus OX=10090 GN=Gm7324 PE=4 SV=1	14	31	3	388	42.2	9.99	80.96	111.3	113.5	110.3	95	91.7	95.5	93.3	91.3	94	104
A0A2I3BRM6	Heterogeneous nuclear ribonucleoproteins C1/C2 (Fragment) OS=Mus musculus OX=10090 GN=Hnrnpc PE=1 SV=1	7	32	1	117	12.8	9.5	75.51	108.8	92	101.5	104.8	91.9	87.7	105.3	105.2	86.4	116.4
A0A2I3BRW0	Signal peptidase complex subunit 1 OS=Mus musculus OX=10090 GN=Spcs1 PE=1 SV=1	2	7	2	102	11.8	9.31	15.8	78.4	83.5	87.1	116.3	95.1	114.5	98.4	98.4	115.5	112.8
A0A2K6EDM5	Muscleblind-like protein 2 OS=Mus musculus OX=10090 GN=Mbnl2 PE=4 SV=1	5	8	1	385	41.3	8.92	16.44	86.3	83.2	92.4	107.7	95.3	91.5	117.5	90.3	107.5	128.2
A0A2K6EDP7	WD repeat and HMG-box DNA-binding protein 1 OS=Mus musculus OX=10090 GN=Wdhd1 PE=4 SV=1	2	2	2	1118	124.3	5.6	2.27	110.9	125.6	124.4	82.4	113.5	105.8	73.8	83	73.9	106.7
A0JNY3	Gephyrin OS=Mus musculus OX=10090 GN=Gphn PE=1 SV=1	6	7	6	772	83.6	5.76	16.35	85.7	101.2	100.1	103.6	89.7	99.7	104.7	85.9	117.2	112.1
A0JNY7	Eukaryotic translation initiation factor 4, gamma 2 OS=Mus musculus OX=10090 GN=Eif4g2 PE=2 SV=1	10	18	4	906	102.1	7.14	35.2	105.7	106.7	108.2	101.3	99.6	99.3	89.5	92.7	90.2	106.7
A0MNP4	CDW13/WDR61 OS=Mus musculus OX=10090 GN=Wdr61 PE=1 SV=1	7	12	7	305	33.8	5.36	37.23	105.4	103.9	105.6	93.7	100.1	86.8	98.4	102	104.5	99.6
A0PJK9	Uncharacterized protein OS=Mus musculus OX=10090 GN=5730455P16Rik PE=2 SV=1	1	1	1	393	44.4	5.05	2.52	92.8	87.6	101.5	95.7	116.4	84.5	115.7	111.4	111.2	83.2
A0T1J8	LIM domain only 7 OS=Mus musculus OX=10090 GN=Lmo7 PE=2 SV=1	3	3	3	1699	192.4	6.15	8.16	102.4	99.2	95	104.1	103.4	98.8	96	101.7	90.3	108.9
A0ZVB6	TBP-associated factor 170 OS=Mus musculus OX=10090 GN=Btaf1 PE=2 SV=1	6	6	6	1848	206.9	6.43	13.45	104.1	110	106.7	105.1	96.1	93.9	91.9	96.9	93	102.4
A1A4T2	Alpha glucosidase 2 alpha neutral subunit OS=Mus musculus OX=10090 GN=Ganab PE=2 SV=1	19	40	19	966	109.3	6.15	94.91	88.2	88.7	91.7	107.1	102.7	106.8	103.1	100.9	105.4	105.4
A1E5T5	Tctex-1 OS=Mus musculus OX=10090 PE=2 SV=1	1	1	1	113	12.5	5.85	4.79	79.3	101.5	100.6	101.6	88.6	97.1	107.8	93	111.1	119.3
A1L2Z3	C230096C10Rik protein OS=Mus musculus OX=10090 GN=Emc1 PE=2 SV=1	14	20	14	997	111.6	7.43	52.64	95.4	87.7	91.5	101.8	108.1	103.5	107.9	108.7	101.8	93.5
A1L329	Neighbor of Brca1 gene 1 OS=Mus musculus OX=10090 GN=Nbr1 PE=1 SV=1	1	1	1	988	109.9	5.1	2.11	84.1	108.2	96.6	124.9	81	100.5	102.2	97.9	95.4	109.3
A1L366	RAD21 homolog (S. pombe) OS=Mus musculus OX=10090 GN=Rad21 PE=2 SV=1	5	7	5	635	72	4.64	13.43	115.6	115	115.8	106.4	96.8	98	82	76.8	83.2	110.5
A1L3C2	Polr1c protein OS=Mus musculus OX=10090 GN=Polr1c PE=2 SV=1	3	3	3	347	39.2	5.21	4.93	92.5	100.5	94.5	102.6	108	102.1	90.4	107.1	82.8	119.4
A2A432	Cullin-4B OS=Mus musculus OX=10090 GN=Cul4b PE=1 SV=1	7	8	6	970	110.6	8.37	12.47	117.5	115.5	107.3	95.1	94.9	93.5	88.3	91.3	88.2	108.3
A2A4P4	Predicted gene, 27029 OS=Mus musculus OX=10090 GN=Gm27029 PE=4 SV=1	5	10	5	543	60.5	5.78	25.81	93.6	95.8	94.7	102.7	99.9	103.4	100	99.1	100.1	110.8
A2A5R2	Brefeldin A-inhibited guanine nucleotide-exchange protein 2 OS=Mus musculus OX=10090 GN=Arfgef2 PE=1 SV=1	8	10	6	1792	202.1	6.55	13.35	94.3	100	92.2	99.2	92.6	89.5	113.5	100.9	110.2	107.6
A2A6Q5	Cell division cycle protein 27 homolog OS=Mus musculus OX=10090 GN=Cdc27 PE=1 SV=1	2	2	2	825	91.8	7.02	5.56	119.8	119.2	106	101.1	94.6	108.5	90.3	78.9	72	109.6
A2A7A7	GDH/6PGL endoplasmic bifunctional protein OS=Mus musculus OX=10090 GN=H6pd PE=1 SV=1	2	5	1	797	89.9	7.08	9.19	82.8	119.9	88.9	102.6	93.7	107.8	79.4	97.3	117.7	109.8
A2A7Q5	Prolyl 3-hydroxylase 1 OS=Mus musculus OX=10090 GN=P3h1 PE=1 SV=1	6	8	6	748	84.4	5.17	22.39	101.6	103.3	105.3	106.2	99.8	96.7	87	92.5	100.5	107
A2A7S7	Tyrosine--tRNA ligase OS=Mus musculus OX=10090 GN=Yars PE=1 SV=1	15	22	15	564	63	8.44	53.86	86.2	86.4	83.9	99.3	98.9	95.6	116.1	118.6	117.2	97.8
A2A841	Protein 4.1 OS=Mus musculus OX=10090 GN=Epb41 PE=1 SV=1	5	9	4	869	97.2	5.49	19.08	77.5	80.5	83.5	118.8	117.1	103.8	108.2	94.8	109.3	106.6
A2A9M4	Dedicator of cytokinesis protein 7 OS=Mus musculus OX=10090 GN=Dock7 PE=1 SV=2	9	12	9	2130	241.3	6.76	23.4	107.3	111.3	105.3	100.1	92.7	95.7	95.7	96.9	98.4	96.6
A2A9Q2	Nardilysin, N-arginine dibasic convertase, NRD convertase 1 OS=Mus musculus OX=10090 GN=Nrd1 PE=1 SV=1	6	7	6	1229	140.5	4.88	21.54	105.9	108	109.2	97.2	93.4	95	96.3	94.5	100.1	100.5
A2AAY5	SH3 and PX domain-containing protein 2B OS=Mus musculus OX=10090 GN=Sh3pxd2b PE=1 SV=1	4	5	3	908	101.5	8.66	7.44	91.3	103.1	109.1	119.2	113.7	108.9	89.7	79.9	78.8	106.4
A2AB79	Histone H2A OS=Mus musculus OX=10090 GN=Hist3h2a PE=2 SV=1	8	41	3	130	14.1	11.05	82.51	106.4	126.7	121.9	112	85.6	95.3	69	60.9	85.5	136.7
A2ACM0	Regulatory-associated protein of mTOR OS=Mus musculus OX=10090 GN=Rptor PE=1 SV=1	1	1	1	1335	149.4	6.87	1.76	90.2	110.3	121.4	68.6	90.7	135	101.1	98	106.6	78.1
A2ADH1	Magnesium transporter protein 1 OS=Mus musculus OX=10090 GN=Magt1 PE=1 SV=1	4	10	4	368	41.6	10.05	23.85	82.9	95.3	97.9	109.6	93.3	97.4	105.2	103.5	105.3	109.7
A2ADY9	Protein DDI1 homolog 2 OS=Mus musculus OX=10090 GN=Ddi2 PE=1 SV=1	2	3	2	399	44.6	5.05	9.73	80.5	102.7	84.8	102.6	76.3	99.4	117.9	95.5	131.4	109
A2AE27	AMP deaminase OS=Mus musculus OX=10090 GN=Ampd2 PE=1 SV=1	2	2	2	824	94.6	6.51	5.13	98.3	108.1	90.1	96.6	110.6	97.1	105.6	102.2	93	98.3
A2AEM2	Chloride channel CLIC-like 1, isoform CRA_a OS=Mus musculus OX=10090 GN=Clcc1 PE=1 SV=1	2	2	2	544	61.2	5.77	2.67	92.4	98.8	91.5	119.5	83.6	101.4	96.5	104.7	104	107.8
A2AEW8	GRIP1-associated protein 1 OS=Mus musculus OX=10090 GN=Gripap1 PE=1 SV=1	6	6	6	837	95.9	5.17	11.38	90.7	91.7	92.8	99.1	99.3	101.3	104.9	106.9	109.5	103.8
A2AFF6	Cohesin subunit SA-2 OS=Mus musculus OX=10090 GN=Stag2 PE=1 SV=1	2	2	2	1268	145.6	5.52	4.44	75	100	102.7	117.4	71.1	83.5	99.3	103.6	127.5	119.8
A2AFQ0	E3 ubiquitin-protein ligase HUWE1 OS=Mus musculus OX=10090 GN=Huwe1 PE=1 SV=1	4	4	4	4378	482.4	5.22	6.06	94.6	107.4	103.1	94.3	97	90.7	96.9	90	108.6	117.5
A2AFQ2	3-hydroxyacyl-CoA dehydrogenase type-2 OS=Mus musculus OX=10090 GN=Hsd17b10 PE=1 SV=1	6	13	6	271	28.4	8.76	30.24	83.7	84.8	87	115.5	111.6	107	106.2	110	101.2	93.1
A2AG68	Copper-transporting ATPase 1 OS=Mus musculus OX=10090 GN=Atp7a PE=1 SV=1	8	9	8	1492	161.9	6.62	16.71	93.3	96.1	92.1	105.6	103.8	107.2	98.9	94.4	98.6	110.2
A2AGT5	Cytoskeleton-associated protein 5 OS=Mus musculus OX=10090 GN=Ckap5 PE=1 SV=1	17	25	17	2032	225.5	7.96	44.89	109.9	112	106.9	106.6	108.5	109.7	82.8	80.4	80.6	102.6
A2AH25	Rho GTPase-activating protein 1 OS=Mus musculus OX=10090 GN=Arhgap1 PE=1 SV=1	6	14	6	479	54.4	5.87	16.85	104.1	106.4	101.6	100.2	95.6	92.9	96.3	93	103.6	106.4
A2AI52	Ubiquitin carboxyl-terminal hydrolase 8 OS=Mus musculus OX=10090 GN=Usp8 PE=1 SV=1	2	2	2	1091	123.8	8.54	2.06	114.8	89.6	105.4	80.7	111	111.7	89.6	100.4	106	90.8
A2AIX1	Protein transport protein sec16 OS=Mus musculus OX=10090 GN=Sec16a PE=1 SV=1	2	2	2	2377	256.3	5.87	7.1	90.5	99.7	101.2	97.3	101.8	97.4	102.7	99.8	108.2	101.3
A2AJI0	MAP7 domain-containing protein 1 OS=Mus musculus OX=10090 GN=Map7d1 PE=1 SV=1	2	2	2	846	93.2	10.15	2.34	134.6	135.3	131.7	101.1	93.7	91.3	61	68.7	68	114.6
A2AKU9	ATP synthase subunit gamma OS=Mus musculus OX=10090 GN=Atp5c1 PE=1 SV=1	11	34	1	297	32.8	9.13	75.92	94.5	91.1	89.1	107.8	114.4	107.8	99.2	102.9	99	94.1
A2AL50	Alkylglycerone-phosphate synthase OS=Mus musculus OX=10090 GN=Agps PE=1 SV=1	13	18	13	671	74.3	7.66	46.31	92.2	90.7	95.4	102.3	100.1	103.4	102.1	102.9	107.3	103.5
A2ALF2	DnaJ (Hsp40) homolog, subfamily C, member 8 OS=Mus musculus OX=10090 GN=Dnajc8 PE=1 SV=1	6	10	6	253	29.8	9.06	20.35	115.7	126.4	122.9	94.6	89.4	97.7	82.4	79.4	82.5	109
A2AM97	Ribosomal protein 10 OS=Mus musculus OX=10090 GN=RP23-436K3.4-001 PE=4 SV=1	10	33	10	214	24.6	10.08	100.41	119.3	117.5	114.2	93.7	98.1	96.5	86.3	89.8	86.1	98.6
A2AMU9	Ribosome assembly factor mrt4 OS=Mus musculus OX=10090 GN=Mrto4 PE=1 SV=1	7	12	7	239	27.5	8.54	40.04	121.3	134	129.3	94.7	89.7	91.7	75.7	80	77.3	106.3
A2AN08	E3 ubiquitin-protein ligase UBR4 OS=Mus musculus OX=10090 GN=Ubr4 PE=1 SV=1	31	44	31	5180	571.9	6.06	101.35	92.8	93.2	95.3	101.7	95.6	99.4	107.8	103.9	108	102.1
A2AN96	Retinoblastoma binding protein 9 OS=Mus musculus OX=10090 GN=Rbbp9 PE=1 SV=1	3	3	3	186	20.9	5.97	3.6	95.5	85	93.2	87.4	87.4	102.6	101.5	123.1	121	103.2
A2ANY6	Midasin OS=Mus musculus OX=10090 GN=Mdn1 PE=1 SV=1	3	3	3	5589	629.9	5.72	7.53	102.9	106.4	100.3	97.3	102.1	101.8	86.7	88	102.2	112.3
A2AP31	MCG9810 OS=Mus musculus OX=10090 GN=Ndufb6 PE=1 SV=1	2	2	2	128	15.5	9.79	3.55	96.3	83.1	95.7	124	112.6	103.3	83.5	90.5	95.2	115.8
A2APB8	Targeting protein for Xklp2 OS=Mus musculus OX=10090 GN=Tpx2 PE=1 SV=1	2	2	2	745	85.8	9.38	4.55	112.2	117.2	107.2	127.7	112.3	119.6	58.2	64.4	74.1	107.1
A2API8	A-kinase anchor protein 2 OS=Mus musculus OX=10090 GN=Akap2 PE=1 SV=1	13	21	1	921	101.5	5.2	64.17	109.4	102.8	80.8	93.8	93.2	99	106.5	113.9	112.7	87.9
A2APM2	CD44 antigen OS=Mus musculus OX=10090 GN=Cd44 PE=1 SV=1	2	3	2	780	85.8	5.02	8.75	67.1	77.1	67.9	124.6	106.9	114.7	108.7	112	119.6	101.4
A2APY6	ESF1, nucleolar pre-rRNA processing protein, homolog (S. cerevisiae) OS=Mus musculus OX=10090 GN=Esf1 PE=1 SV=1	4	5	4	845	98	5.05	12.2	112.5	101.7	106.2	100.6	99.1	100.3	90.5	90.2	103.9	94.8
A2APY7	Arginine-hydroxylase NDUFAF5, mitochondrial OS=Mus musculus OX=10090 GN=Ndufaf5 PE=1 SV=1	1	2	1	343	38.4	6.1	2.12	89.1	79.2	81.7	132.4	100.4	98.6	84.9	126.8	100	106.8
A2AQJ6	Transmembrane protein 87A OS=Mus musculus OX=10090 GN=Tmem87a PE=1 SV=1	4	5	4	560	63.8	7.12	7.1	100.2	104.4	106.7	102.7	93.9	102.3	93.4	87.3	100.1	109.2
A2AQR0	Glycerol-3-phosphate dehydrogenase OS=Mus musculus OX=10090 GN=Gpd2 PE=1 SV=1	14	21	14	745	82.8	6.42	56.06	87.7	87	89.6	110.8	107.8	107.7	102.2	105	103.6	98.8
A2AQU8	Sulfiredoxin OS=Mus musculus OX=10090 GN=Srxn1 PE=1 SV=1	1	1	1	155	16.1	9.2	2.38	109.6	95.7	101.9	93.6	85.5	91	101.8	115.4	109.5	95.9
A2AS98	Nck-associated protein 1 OS=Mus musculus OX=10090 GN=Nckap1 PE=1 SV=1	17	30	17	1134	129.4	6.68	69.72	105.5	104.5	100.9	96.3	99.1	96.7	102.3	96.8	99.1	98.9
A2ASS6	Titin OS=Mus musculus OX=10090 GN=Ttn PE=1 SV=1	1	1	1	35213	3904.1	6.2	2.82	84.5	95.4	94.2	107	87.8	93	107.4	118.4	117.7	94.5
A2AT37	UPF2 regulator of nonsense transcripts homolog (Yeast) OS=Mus musculus OX=10090 GN=Upf2 PE=1 SV=1	2	3	2	1269	147.5	5.64	3.6	105.7	95	82.9	92.2	115.7	84.2	104.5	122.3	100.5	96.9
A2AUD5	Tumor protein D54 OS=Mus musculus OX=10090 GN=Tpd52l2 PE=1 SV=1	3	5	3	229	25.1	6.55	13.5	110.3	115.5	113.8	108.1	101.5	100.5	74.1	80	83.5	112.7
A2AVR9	Dynein light chain roadblock OS=Mus musculus OX=10090 GN=Dynlrb1 PE=1 SV=1	3	13	3	104	11.9	6.06	27.01	91.3	96.4	97.6	100.2	93.3	96.7	104.9	99.9	110.7	108.9
A2AWA9	Rab GTPase-activating protein 1 OS=Mus musculus OX=10090 GN=Rabgap1 PE=1 SV=1	5	5	5	1064	120.7	5.25	14.64	93.4	101.5	94.4	100.6	92.6	96.8	107.3	99.7	109.4	104.3
A2AWN8	YTH domain family 1, isoform CRA_a OS=Mus musculus OX=10090 GN=Ythdf1 PE=1 SV=1	6	8	3	586	63.9	8.94	19.36	112.5	123.9	128.6	91.8	95.3	98.4	83.8	81.5	83.9	100.3
A2AWT5	Nucleolar transcription factor 1 OS=Mus musculus OX=10090 GN=Ubtf PE=1 SV=1	16	17	16	764	89.4	5.81	37.08	119.7	114.2	115.7	97	99.6	99.7	84.1	87.1	80.1	102.8
A2BE28	Ribosomal biogenesis protein LAS1L OS=Mus musculus OX=10090 GN=Las1l PE=1 SV=1	3	3	3	776	89.4	4.44	4.58	116.1	107.4	117	104.8	91.7	106.2	89.5	78.3	88.9	100.3
A2RRJ4	Exportin 5 OS=Mus musculus OX=10090 GN=Xpo5 PE=2 SV=1	16	29	16	1204	136.8	5.82	56.63	103.8	105.3	100.7	99.7	98.3	98.8	96	101.2	94	102.2
A2RS68	Small nuclear ribonucleoprotein 70 (U1) OS=Mus musculus OX=10090 GN=Snrnp70 PE=2 SV=1	10	24	10	448	52	9.94	59.13	107.4	106.6	107.3	101.6	100.9	100.2	90.5	90.4	96.9	98.2
A2RSQ0	DENN domain-containing protein 5B OS=Mus musculus OX=10090 GN=Dennd5b PE=1 SV=2	2	2	2	1274	144.5	6.68	1.75	118.7	118.4	97.5	101	66.3	127.7	87.7	114.8	65.2	102.7
A2RSX9	ADP-ribosylation factor-interacting protein 1 OS=Mus musculus OX=10090 GN=Arfip1 PE=1 SV=1	6	11	6	341	38.4	6.61	20.86	121.6	114.1	119.2	96.1	97.9	96.7	84.7	85.8	85	99
A2RT28	Methionine-tRNA synthetase 2 (Mitochondrial) OS=Mus musculus OX=10090 GN=Mars2 PE=1 SV=1	3	3	3	586	65.8	8.09	4.61	79	91.8	96.5	100.9	103.9	101.7	104.2	105.2	101.5	115.3
A2RT57	Spastic paraplegia 21 homolog (Human) OS=Mus musculus OX=10090 GN=Spg21 PE=2 SV=1	5	9	5	308	34.9	6.28	17.57	94.7	94.7	92.8	112	96.2	97.1	102.4	96.7	111.5	101.8
A2RTC8	MCG13921, isoform CRA_b OS=Mus musculus OX=10090 GN=March5 PE=1 SV=1	2	3	2	278	31.2	8.7	7.86	97.2	98.1	79	94.9	117.3	108.2	102.3	103	100	100.1
A2RTI3	Legumain OS=Mus musculus OX=10090 GN=Lgmn PE=1 SV=1	2	2	2	435	49.3	6.39	6.81	102.3	111.4	98.3	105.4	104.4	102.4	93.1	88.1	87.9	106.7
A2VCP3	P2X purinoceptor (Fragment) OS=Mus musculus OX=10090 GN=P2rx7 PE=2 SV=1	1	1	1	597	68.5	8.25	2.13	108.8	95.9	104.2	90.5	101.6	92.9	93.6	110	101	101.4
A5D6P3	ATP-binding cassette, sub-family C (CFTR/MRP), member 1 OS=Mus musculus OX=10090 GN=Abcc1 PE=1 SV=1	6	6	6	1528	171.1	7.36	15.72	84.9	98.5	90.4	108.6	100.1	98.5	100.5	108.8	104.9	104.7
A5GZX3	Lactoylglutathione lyase OS=Mus musculus OX=10090 GN=Glo1 PE=1 SV=1	8	16	8	184	20.8	5.47	39.77	95.4	100.2	96.1	96.8	91.3	100.2	108.2	106.8	108	97.1
A6H611	Mitochondrial intermediate peptidase OS=Mus musculus OX=10090 GN=Mipep PE=1 SV=1	1	1	1	711	80.8	7.15	3.18	81.9	75.3	86.1	104.2	99.4	118.2	122.7	104.2	106.9	101.2
A6X919	Probable C-mannosyltransferase DPY19L1 OS=Mus musculus OX=10090 GN=Dpy19l1 PE=1 SV=1	1	1	1	746	84.1	9.16	3.71	73.1	84.3	85.5	112.9	101.9	109.7	110.4	113.3	108.7	100.2
A6ZI44	Fructose-bisphosphate aldolase OS=Mus musculus OX=10090 GN=Aldoa PE=1 SV=1	27	210	8	418	45.1	7.91	707.87	86.3	89.7	88.4	110.8	105.7	108.9	101.7	101.4	103.3	103.8
A6ZI46	Fructose-bisphosphate aldolase OS=Mus musculus OX=10090 GN=Aldoart1 PE=1 SV=1	19	105	1	419	45.3	7.05	303.03	72.2	83.3	102.4	139.2	50.9	104.5	103.4	59.6	107.2	177.2
A7E215	Rps6ka3 protein (Fragment) OS=Mus musculus OX=10090 GN=Rps6ka3 PE=2 SV=1	5	5	4	741	83.6	6.89	11.86	100.3	99.8	100.7	97.8	96	104.6	100.3	100	93.2	107.3
A7TU71	Protein Shroom2 OS=Mus musculus OX=10090 GN=Shroom2 PE=1 SV=1	1	1	1	1487	165.2	6.7	2.93	82.6	74.2	83.4	96.2	96.9	106.5	119.1	125.3	103.9	111.9
A8C1T7	Cysteine-rich with EGF-like domains 1 OS=Mus musculus OX=10090 GN=Creld1 PE=1 SV=1	4	6	4	420	45.7	5.02	12.18	80	78.9	78.6	111.3	100.7	103.8	113.6	107.1	116	110
A8C756	Thyroid adenoma-associated protein homolog OS=Mus musculus OX=10090 GN=Thada PE=1 SV=1	1	1	1	1938	217.2	6.25	2.39	115.8	100.9	93.6	99	97.5	102.6	104.2	87.9	99.1	99.4
A8DUV3	Alpha-globin OS=Mus musculus OX=10090 GN=Hbat1 PE=3 SV=1	2	2	2	142	15.1	8.22	2.52	71.3	67.7	74.1	80	80.4	75.5	159.3	155.3	148	88.4
A8IP69	14-3-3 protein gamma subtype OS=Mus musculus OX=10090 GN=Ywhag PE=1 SV=1	19	64	13	247	28.3	4.89	173.92	100.4	96.7	97	92	99.4	94.4	108.5	110.5	107.8	93.4
A9C475	Dual-specificity tyrosine-(Y)-phosphorylation regulated kinase 1a OS=Mus musculus OX=10090 GN=Dyrk1a PE=1 SV=1	1	1	1	763	85.4	8.75	2.41	104.8	119.5	120.2	100	71.4	99.7	89.4	82.3	98	114.6
A9C491	Cullin 7 OS=Mus musculus OX=10090 GN=Cul7 PE=2 SV=1	2	2	2	1689	192.2	6.29	2.19	101.4	114.4	121.4	110.4	86	85.1	76.8	83.3	89.8	131.4
B0FTY3	NudC domain containing 3, isoform CRA_a OS=Mus musculus OX=10090 GN=Nudcd3 PE=2 SV=1	4	6	3	363	40.9	5.26	7.11	93.4	112.5	112.2	94.4	96	91.8	100.2	84.1	104.5	111
B0QZV7	Ras association domain-containing protein 1 OS=Mus musculus OX=10090 GN=Rassf1 PE=1 SV=1	1	1	1	344	39.1	8.94	2.02	97.7	109.8	119.2	105.2	93.6	132.4	72	75.4	91.3	103.3
B0V2P5	DmX-like protein 2 OS=Mus musculus OX=10090 GN=Dmxl2 PE=1 SV=1	13	17	13	3054	340.5	6.4	35.54	82	88.2	87.7	98.4	105	98	114.7	105.9	120.3	99.9
B0V2Q7	Lclat1 protein OS=Mus musculus OX=10090 GN=Lclat1 PE=1 SV=1	1	1	1	376	44.4	8.53	2.01	105.1	86.4	93.4	114.9	91.4	106	107.2	87.2	97.4	111.1
B1APX2	RIKEN cDNA 5031439G07 gene OS=Mus musculus OX=10090 GN=5031439G07Rik PE=1 SV=1	3	3	3	447	50.2	8.09	4.29	96.1	95.5	96.6	105.5	97.5	101	101.5	104.7	101.7	100
B1AQF4	Dual-specificity protein phosphatase 3 OS=Mus musculus OX=10090 GN=Dusp3 PE=1 SV=1	4	15	4	210	23.2	7.31	37.24	109.1	111.8	96	100.6	98.2	97.9	91.2	99.2	92.9	103
B1AQJ2	Ubiquitin carboxyl-terminal hydrolase 36 OS=Mus musculus OX=10090 GN=Usp36 PE=1 SV=1	1	1	1	1098	119.8	9.82	1.8	119.2	128.8	121.8	99.3	97.7	90	79.3	88.6	73.7	101.7
B1AQZ0	Septin-8 OS=Mus musculus OX=10090 GN=Sept8 PE=1 SV=1	5	6	4	484	55.8	6.1	19.71	112.8	98.9	99.2	97.5	104.8	94.5	98.9	92.1	96.1	105.3
B1ARD6	Schlafen 9 OS=Mus musculus OX=10090 GN=Slfn9 PE=1 SV=1	4	4	4	910	103.9	7.3	8.54	153	151.2	158.4	105.3	102	90.2	53	45.2	38.8	102.9
B1AT82	MCG6846, isoform CRA_c OS=Mus musculus OX=10090 GN=Prpsap1 PE=1 SV=1	11	26	9	385	42.4	8.4	53.48	100.3	105.2	96.1	93.1	96.5	97.6	102	90.3	111.7	107.2
B1ATI0	Aldehyde dehydrogenase OS=Mus musculus OX=10090 GN=Aldh3a2 PE=1 SV=1	4	5	4	532	59.2	8.13	15	68.4	77.8	77.3	117.9	108	111.7	107.3	115.3	114.9	101.3
B1AU75	Nuclear autoantigenic sperm protein OS=Mus musculus OX=10090 GN=Nasp PE=1 SV=1	12	17	12	773	84	4.37	42.53	127	125.6	123.6	101.8	102.2	102.4	68.9	72.9	70	105.7
B1AUN2	Eukaryotic translation initiation factor 2B, subunit 3 OS=Mus musculus OX=10090 GN=Eif2b3 PE=1 SV=1	5	6	5	452	50.5	6.74	12.51	103.5	98.4	110.7	94.2	95.7	92.4	100.4	102.3	103.5	98.9
B1AUX2	Host cell factor 1 OS=Mus musculus OX=10090 GN=Hcfc1 PE=1 SV=1	9	10	9	2090	214.9	6.89	25.15	117.6	113.7	112.6	97.6	94.1	94.2	100.9	86.2	84.1	98.9
B1AVZ0	Uracil phosphoribosyltransferase homolog OS=Mus musculus OX=10090 GN=Uprt PE=1 SV=1	1	1	1	310	34.3	6.23	1.98	114.6	112.2	116.1	114.9	81.9	94.5	78	83.3	83.4	121
B1AWQ4	Espin OS=Mus musculus OX=10090 GN=Espn PE=1 SV=1	1	1	1	881	94.9	7.46	3.25	83.4	67.9	69.7	101.1	119.4	105.7	123.2	131.5	117.2	81
B1AX58	Plastin-3 OS=Mus musculus OX=10090 GN=Pls3 PE=1 SV=1	15	27	14	639	71.7	5.62	66.01	98.4	93.2	96.5	94	96.3	96.6	107.6	109.3	108.7	99.3
B1AXP6	Mitochondrial import receptor subunit TOM5 homolog OS=Mus musculus OX=10090 GN=Tomm5 PE=3 SV=1	1	2	1	51	6	9.6	4.6	86.1	82.9	82.2	114.1	113.3	93.3	108.5	115	114.6	89.9
B1AZ39	Chromatin modifying protein 6 OS=Mus musculus OX=10090 GN=Chmp6 PE=1 SV=1	1	2	1	200	23.4	5.44	7.37	109.2	101.1	113.6	93.8	95.1	99.1	86.8	94.5	98.7	108
B1AZ81	MCG14536 OS=Mus musculus OX=10090 GN=Vwa5b1 PE=2 SV=1	1	1	1	1215	133.9	7.93	1.97	125.5	118.1	96.9	87.3	109.1	85.7	102.4	103.7	90.9	80.5
B1AZP2	Disks large-associated protein 4 OS=Mus musculus OX=10090 GN=Dlgap4 PE=1 SV=1	1	1	1	992	108	7.08	1.75	103.8	103.5	120.5	79.5	84.5	94	109.4	115.3	91.7	97.9
B1B1A8	Myosin light chain kinase, smooth muscle OS=Mus musculus OX=10090 GN=Mylk PE=1 SV=1	1	1	1	1950	213.5	6.25	2.34	110.4	94.9	104.6	99.8	93.4	96.3	108.5	107.4	88	96.8
B2CY76	Dopachrome tautomerase OS=Mus musculus OX=10090 GN=Dct PE=2 SV=1	18	82	18	517	58.4	6.9	270.99	111.2	110.4	109.4	91.7	93.8	93	96.8	98.1	96.7	99
B2CY77	Laminin receptor (Fragment) OS=Mus musculus OX=10090 GN=Rpsa PE=2 SV=1	10	64	10	295	32.8	4.87	215.72	104.3	105.5	108.9	100.2	96.1	98.7	95.7	92.3	95.5	102.8
B2KFM9	SRY-box containing gene 5, isoform CRA_b OS=Mus musculus OX=10090 GN=Sox5 PE=1 SV=1	2	2	2	763	84	6.6	1.64	130.1	128.8	114	99.1	91.9	83.5	80.3	83.9	87.6	100.8
B2KFW6	Polyhomeotic-like 2 (Drosophila) OS=Mus musculus OX=10090 GN=Phc2 PE=4 SV=1	2	3	2	850	89.7	8.82	5.33	95.8	126.4	109.7	124	92.3	89	101.3	60.7	77.8	123.1
B2KGF0	Ribulose-phosphate 3-epimerase OS=Mus musculus OX=10090 GN=Rpe PE=1 SV=1	2	5	2	235	25.6	5.81	16.16	97.7	91.1	84.7	95.4	117.9	97.7	104.7	114.8	100.1	95.9
B2M0S2	Secretory carrier-associated membrane protein OS=Mus musculus OX=10090 GN=Gm45927 PE=2 SV=1	3	6	3	766	88.9	9.42	19.6	106.4	104.4	95.9	94.2	108.1	91.6	112.9	112.1	89.5	85
B2MWM9	Calreticulin OS=Mus musculus OX=10090 GN=Calr PE=1 SV=1	29	176	29	416	48	4.49	580.46	92.2	92.5	94.6	104.5	103	105.7	102.6	100.2	103	101.6
B2RPU8	MCG130675 OS=Mus musculus OX=10090 GN=Zbed5 PE=2 SV=1	3	5	3	756	84.2	8.44	16.37	64.1	58.5	60.9	119.9	127.1	119.2	124.2	119.4	110.5	96.4
B2RQ36	RUN and FYVE domain-containing 2 OS=Mus musculus OX=10090 GN=Rufy2 PE=2 SV=1	1	1	1	606	70	5.83	2.46	113	117	98.9	111.3	99.9	101.9	111	82.7	85.8	78.6
B2RQC6	CAD protein OS=Mus musculus OX=10090 GN=Cad PE=1 SV=1	41	88	41	2225	243.1	6.43	229.88	98.5	100.4	103.3	95.4	93.9	93.5	104.9	103.7	103.9	102.5
B2RQC7	DIP2 disco-interacting protein 2 homolog B (Drosophila) OS=Mus musculus OX=10090 GN=Dip2b PE=1 SV=1	8	12	1	1340	146.6	8.03	29.39	90	83.5	98	102.4	104.9	112.6	107.4	103.8	102	95.4
B2RQQ5	Microtubule-associated protein 1B OS=Mus musculus OX=10090 GN=Map1b PE=2 SV=1	1	1	1	2464	270.1	4.83	3.04	94	100.6	89.6	97.7	81.1	98	112.5	112.5	114.7	99.2
B2RQQ7	CDC42 binding protein kinase beta OS=Mus musculus OX=10090 GN=Cdc42bpb PE=2 SV=1	11	13	10	1713	194.6	6.46	33.52	105.3	103.6	103.3	99.4	95.2	96	98.5	98.5	98.8	101.4
B2RQV1	RIKEN cDNA C330023M02, isoform CRA_a OS=Mus musculus OX=10090 GN=Naa25 PE=2 SV=1	5	7	5	972	111.6	6.52	7.34	108.2	100.7	99.7	95.7	98.1	107.5	98.5	95.5	95.6	100.4
B2RRE7	OTU domain-containing protein 4 OS=Mus musculus OX=10090 GN=Otud4 PE=1 SV=1	1	1	1	1107	123	6.76	2.79	70.7	150.6	99.9	119.2	103.3	103.1	94.3	75.5	79	104.5
B2RRE8	CD2-associated protein OS=Mus musculus OX=10090 GN=Cd2ap PE=2 SV=1	11	16	11	637	70.4	6.38	32.94	99.7	103.2	108.9	98.2	95.6	94.8	101.2	94.8	101.3	102.4
B2RRF1	B230339M05Rik protein OS=Mus musculus OX=10090 GN=Ralgapb PE=2 SV=1	3	3	3	1507	167.9	6.79	1.69	85.6	111.8	100.2	112.3	101.4	101.6	98.5	90.9	88.3	109.4
B2RRH9	Guanine monphosphate synthetase OS=Mus musculus OX=10090 GN=Gmps PE=1 SV=1	18	32	18	693	76.7	6.73	80.74	123	122.3	122.4	96.8	95.4	99.3	78.3	78.4	79.8	104.4
B2RRT9	Zinc finger Ran-binding domain-containing protein 2 OS=Mus musculus OX=10090 GN=Zranb2 PE=1 SV=1	3	3	3	330	37.3	9.89	8.3	105.2	113.7	116.1	85.4	96.4	99.9	87.4	94.7	96.8	104.5
B2RRX1	Actin, beta OS=Mus musculus OX=10090 GN=Actb PE=2 SV=1	20	599	9	375	41.7	5.48	1884.68	101	103.2	104	102.6	97.9	101.6	95.2	93.5	97.4	103.5
B2RRZ7	TNFRSF1A-associated via death domain OS=Mus musculus OX=10090 GN=Tradd PE=1 SV=1	4	5	4	310	34.6	5.2	9.89	88.2	90.6	96	104	92.7	100.7	109.5	115	109.1	94.2
B2RS19	Max protein OS=Mus musculus OX=10090 GN=Max PE=1 SV=1	1	1	1	160	18.2	6.3	2.16	134.1	102.6	89.8	90.2	111.5	91.2	92	106.2	83.5	98.8
B2RSU7	GRIP and coiled-coil domain containing 2 OS=Mus musculus OX=10090 GN=Gcc2 PE=1 SV=1	1	1	1	1680	194.4	5.14	2.15	92.8	111.2	97.6	116.1	95.4	97	93.7	110	84.2	101.9
B2RSV4	Splicing factor 3b, subunit 3 OS=Mus musculus OX=10090 GN=Sf3b3 PE=2 SV=1	21	40	21	1217	135.5	5.26	95.03	109.5	109.4	106.6	95.5	98.1	96.3	95.4	98	92.5	98.8
B2RSW8	Pericentriolar material 1 OS=Mus musculus OX=10090 GN=Pcm1 PE=2 SV=1	3	3	3	2025	228.7	5.01	4.5	114.6	106.7	98.2	90.5	104.6	101.6	102.8	104.2	90.1	86.5
B2RTB0	MCG17262 OS=Mus musculus OX=10090 GN=Pdap1 PE=1 SV=1	9	25	9	181	20.6	7.39	59.69	100.9	100.4	98.7	92.5	94	93	108.7	107.1	108.9	95.8
B2RTE3	MCG17981 OS=Mus musculus OX=10090 GN=Prpf38a PE=2 SV=1	1	1	1	312	37.4	10.01	2.98	120.4	103.5	111.9	101.5	104.1	93.2	93.2	88.5	94.9	88.8
B2RTN5	Glucocorticoid receptor DNA binding factor 1 OS=Mus musculus OX=10090 GN=Arhgap35 PE=1 SV=1	2	2	2	1499	170.3	6.61	1.95	93.2	117.3	102.9	113.9	74.5	87.2	85.7	88.5	97.5	139.1
B2RTP7	Krt2 protein OS=Mus musculus OX=10090 GN=Krt2 PE=2 SV=1	4	15	4	707	70.9	8.06	39.78	129.6	136.8	141.7	66.4	64.8	69.7	99.3	91.3	99	101.5
B2RU82	Solute carrier family 30 (Zinc transporter), member 9 OS=Mus musculus OX=10090 GN=Slc30a9 PE=2 SV=1	7	10	7	567	62.8	8.69	14.68	71.1	80.1	82.4	115.7	95.8	108	105.5	105.1	116.7	119.7
B2RUC1	Tpd52l1 protein OS=Mus musculus OX=10090 GN=Tpd52l1 PE=1 SV=1	1	1	1	209	23	6.34	1.72	82.3	80.3	82.4	87.8	92.6	95.2	112.8	114.9	144.1	107.6
B2RUC7	Serine/threonine kinase receptor associated protein OS=Mus musculus OX=10090 GN=Strap PE=1 SV=1	15	39	15	350	38.4	5.12	93.13	129.5	126.2	126.2	94.9	96.8	95.5	76.4	76.9	75.8	101.8
B2RUK2	Erbb2 interacting protein OS=Mus musculus OX=10090 GN=Erbin PE=2 SV=1	3	3	3	1450	162.1	5.86	6.63	110.2	110.2	101	108	96	100.3	89.6	88.3	83.8	112.7
B2RUP0	RNA binding motif protein 34 OS=Mus musculus OX=10090 GN=Rbm34 PE=1 SV=1	1	1	1	442	49.1	10.01	4.73	83.5	100.5	86.7	100.1	120.6	98.3	104.7	101.7	107.1	96.8
B2RVP5	Histone H2A OS=Mus musculus OX=10090 GN=H2afv PE=2 SV=1	5	29	3	128	13.5	10.58	63.64	93.6	106.5	103	124.1	106.5	116.8	77.9	75.7	81.8	114.2
B2RWB7	9630033F20Rik protein OS=Mus musculus OX=10090 GN=Tigar PE=1 SV=1	4	7	4	269	29.2	8.18	18	97.2	92.3	95.9	102	93.9	100.2	108.2	108.9	103.7	97.7
B2RWI2	Lactamase, beta OS=Mus musculus OX=10090 GN=Lactb PE=1 SV=1	9	11	9	551	60.7	8.9	28.21	102.4	94.8	101.9	107.2	107.2	102.2	94.9	92	97.2	100.2
B2RWW2	Golgb1 protein OS=Mus musculus OX=10090 GN=Golgb1 PE=2 SV=1	13	13	13	3238	369.9	5.05	16.09	89.9	87	83.5	103.5	101.3	99.6	110.5	108.4	110.7	105.6
B2RX66	MCG124812 OS=Mus musculus OX=10090 GN=Taok1 PE=1 SV=1	3	3	3	1001	116	7.55	4.99	115.9	116	107.8	100.5	105.6	108.7	80	82.4	87.6	95.5
B2RXC1	Trafficking protein particle complex subunit 11 OS=Mus musculus OX=10090 GN=Trappc11 PE=1 SV=1	2	4	2	1133	128.3	7.58	2.35	95.6	95	108.7	98.5	115.9	100.6	94.9	98.8	74	118
B2RXQ8	MCG19514, isoform CRA_a OS=Mus musculus OX=10090 GN=Wdr82 PE=1 SV=1	3	3	3	313	35.1	7.69	7.28	106.8	100.2	116.4	92.1	102.6	107.7	93.3	92	98.3	90.6
B2RXR2	Phosphatidylinositol 3 kinase, regulatory subunit, polypeptide 4, p150 OS=Mus musculus OX=10090 GN=Pik3r4 PE=2 SV=1	2	2	2	1358	152.5	7.12	2.44	90.2	92.8	90.9	105.8	96	97	105.7	119	94.7	107.9
B2RXS4	Plexin-B2 OS=Mus musculus OX=10090 GN=Plxnb2 PE=1 SV=1	7	9	7	1842	206.1	5.87	22.89	102.4	99	104.7	108.9	106.4	104.5	86.9	94.6	86.7	105.8
B2RY30	Exosc9 protein OS=Mus musculus OX=10090 GN=Exosc9 PE=2 SV=1	3	3	3	438	48.9	5.15	7.91	112.2	114.1	105.8	92	92.9	90	92.7	96.2	102.3	101.8
B2RY56	RNA-binding protein 25 OS=Mus musculus OX=10090 GN=Rbm25 PE=1 SV=2	5	6	5	838	99.5	6.32	13.03	104.6	111.1	118.9	102.2	85.1	93.2	88.3	89.8	92.5	114.3
B2WTI2	Phosphatidylserine receptor transcript variant 2 OS=Mus musculus OX=10090 GN=Jmjd6 PE=2 SV=1	2	2	2	420	48.2	8.24	7.42	107.9	115.4	125.7	101.3	98.1	98.6	81.6	83.9	85.7	101.8
B3V097	BetaCstF-64 variant 3 OS=Mus musculus OX=10090 GN=Cstf2 PE=2 SV=1	8	8	8	630	66.4	7.08	23.19	113.1	110.1	107.8	87.3	99.7	98.6	97.9	98	90	97.5
B7STB7	Annexin OS=Mus musculus OX=10090 GN=Anxa1 PE=2 SV=1	21	64	21	346	38.7	7.37	181.86	118.8	121.9	122.9	93.9	91	93	84.8	83.1	84	106.6
B7U582	Heat shock protein 70-2 OS=Mus musculus OX=10090 PE=3 SV=1	16	227	1	633	69.7	5.68	467.23	97.7	98.3	126.3	104.7	93.9	104.5	86	85.8	89.5	113.1
B7ZC40	Glutaredoxin 2 (Thioltransferase), isoform CRA_a OS=Mus musculus OX=10090 GN=Glrx2 PE=1 SV=1	1	1	1	170	18.7	8.91	3.02	88.5	95.7	92.7	98.3	126.1	93.9	116.5	107.8	94.4	86.1
B7ZMP1	Probable Xaa-Pro aminopeptidase 3 OS=Mus musculus OX=10090 GN=Xpnpep3 PE=1 SV=1	3	4	3	506	56.6	7.68	7.57	77.7	84.6	75.6	97.5	102.7	105.8	125.6	121.4	102.7	106.5
B7ZMT1	Cdc2l6 protein OS=Mus musculus OX=10090 GN=Cdk19 PE=2 SV=1	1	1	1	501	56.5	8.53	2.27	104.7	131.9	143.3	104.9	64.2	133.6	75.1	92.5	55.2	94.6
B7ZNK9	Spata5 protein OS=Mus musculus OX=10090 GN=Spata5 PE=2 SV=1	3	8	2	893	97.2	8.13	18.24	119.5	98.8	108.7	77.6	103.1	90.3	107	101.4	97.1	96.4
B7ZNP2	COMM domain containing 6 OS=Mus musculus OX=10090 GN=Commd6 PE=1 SV=1	2	2	2	87	9.8	5.38	5	96.1	100.8	85.4	93.7	105.5	94.2	108	117.4	101	98
B7ZNX2	Anaphase promoting complex subunit 1 OS=Mus musculus OX=10090 GN=Anapc1 PE=2 SV=1	2	2	2	1944	215.9	6.38	4.85	128.4	133.6	126.2	98.3	89.6	101.4	85.5	67.3	74.2	95.6
B7ZP20	Ankyrin repeat and FYVE domain containing 1 OS=Mus musculus OX=10090 GN=Ankfy1 PE=2 SV=1	3	3	3	1169	128.6	5.91	4.86	82.3	100.2	102.4	107.7	110.6	115.2	91.1	92.5	85.6	112.5
B7ZWC0	N-myc downstream regulated gene 1 OS=Mus musculus OX=10090 GN=Ndrg1 PE=2 SV=1	2	3	2	394	43	6.1	5.73	88.9	72.6	81.4	95.6	114.5	116.1	113.1	117.9	107.2	92.7
B7ZWC4	Insulin-like growth factor 2 receptor OS=Mus musculus OX=10090 GN=Igf2r PE=2 SV=1	15	17	15	2483	273.7	5.72	32.16	105.8	106.9	107	104.1	102.7	106.7	84.8	87.5	91.4	103.2
B8QI33	Liprin-alpha 1 OS=Mus musculus OX=10090 GN=Ppfia1 PE=2 SV=1	3	4	3	1267	142.7	6.25	4.77	105.7	99.8	107.4	91.2	106.3	91.5	102.6	94.7	98	102.8
B9EHY2	Zinc metallopeptidase, STE24 homolog (S. cerevisiae) OS=Mus musculus OX=10090 GN=Zmpste24 PE=1 SV=1	6	12	6	475	54.7	6.95	35.95	86.9	87.2	85.5	104.4	104	106.1	105.6	107.8	110.6	101.8
B9EHZ5	Membrane protein, palmitoylated 6 (MAGUK p55 subfamily member 6) OS=Mus musculus OX=10090 GN=Mpp6 PE=2 SV=1	11	14	11	539	60.9	6.18	41.46	102.3	106.9	102.9	98.7	100.3	101.8	93.6	100.4	92.2	101.1
B9EID1	Ubiquinone biosynthesis protein COQ4 homolog, mitochondrial OS=Mus musculus OX=10090 GN=Coq4 PE=1 SV=1	3	4	3	266	30.1	9.26	8.56	82.4	65.5	73.6	123.6	110.7	101.2	117.3	106.6	121	98
B9EIU1	Glutamyl-prolyl-tRNA synthetase OS=Mus musculus OX=10090 GN=Eprs PE=2 SV=1	70	173	69	1512	169.9	7.59	471.01	87.9	84.8	85.9	97.6	102.3	99.5	115.7	117.4	113.9	95
B9EIU3	Attractin OS=Mus musculus OX=10090 GN=Atrn PE=2 SV=1	1	1	1	1428	157.9	7.27	2.23	95.3	96.7	88.2	112.8	132.3	100.1	80.5	107.4	106.3	80.5
B9EIV8	Solute carrier family 12, member 7 OS=Mus musculus OX=10090 GN=Slc12a7 PE=2 SV=1	13	17	12	1083	119.4	6.51	33.73	102.8	98.8	99.8	104.9	109.8	101.6	93	92.3	102.2	94.8
B9EJA4	Clasp2 protein OS=Mus musculus OX=10090 GN=Clasp2 PE=2 SV=1	7	10	3	1308	142.9	8.7	27.78	111.2	100.5	103.8	93.9	103	97.8	98.8	103	93.6	94.4
B9EJR4	HCLS1-associated protein X-1 OS=Mus musculus OX=10090 GN=Hax1 PE=1 SV=1	2	2	2	280	31.6	4.91	6.01	90.8	91.3	92.2	98.6	109.3	103.3	99	111.1	96.6	107.9
B9EJX8	Peptidyl-prolyl cis-trans isomerase OS=Mus musculus OX=10090 GN=Ppil1 PE=1 SV=1	4	4	4	166	18.2	7.99	9.44	111	107.2	104.8	94.3	104.8	100.7	88.4	89	97.1	102.7
B9EKC2	ATP-binding cassette, sub-family C (CFTR/MRP), member 4 OS=Mus musculus OX=10090 GN=Abcc4 PE=2 SV=1	2	2	2	1325	148.8	8.28	1.97	80.2	101	81.3	116.2	97.8	120.5	91.3	88.2	96.6	127.1
B9EKC3	Rho GTPase activating protein 5 OS=Mus musculus OX=10090 GN=Arhgap5 PE=2 SV=1	1	1	1	1503	172.3	6.55	2.23	118.2	115.4	128.6	114.9	93.4	104.3	60.6	86.7	94.4	83.7
B9EKG3	Gamma-glutamyl hydrolase OS=Mus musculus OX=10090 GN=Ggh PE=2 SV=1	3	4	3	317	35.5	7.5	11.91	83.5	94.3	81.1	103.4	126.8	114.8	106.4	103.1	89.1	97.6
B9EKI3	TATA element modulatory factor OS=Mus musculus OX=10090 GN=Tmf1 PE=1 SV=2	7	7	7	1091	121.7	4.87	10.04	86.9	82.9	88	99.4	93.7	95.5	116.6	122.2	119.4	95.5
B9EKJ7	Tankyrase 1 binding protein 1 OS=Mus musculus OX=10090 GN=Tnks1bp1 PE=2 SV=1	1	1	1	1720	181.7	4.87	2.55	95.2	102.7	95.9	118.7	90.1	113.4	79.3	88.7	102.2	113.9
B9EKT8	Uncharacterized protein OS=Mus musculus OX=10090 GN=Cep162 PE=2 SV=1	2	2	1	1403	160.8	5.53	2.2	106.4	84.5	88.9	63.3	86.8	89.5	140.6	139.8	112.9	87.4
C0HKD9	Microfibrillar-associated protein 1B OS=Mus musculus OX=10090 GN=Mfap1b PE=1 SV=1	3	3	3	439	51.9	4.98	8.33	70.9	99	110.1	114.4	85.6	106.6	97.9	70.4	97.5	147.7
C5H0E9	Rap1A-retro2 OS=Mus musculus OX=10090 GN=Rap1a PE=2 SV=1	6	11	3	184	21	6.67	28.26	107.4	98.9	90.9	111	114.6	106.3	90.5	92.7	90.3	97.4
C7G3P2	MKIAA0536 protein (Fragment) OS=Mus musculus OX=10090 GN=Prpf4b PE=2 SV=1	5	6	5	1011	117.4	10.23	8.6	103.9	113.2	107.2	105.3	94.3	96.2	90.9	94.6	98.1	96.4
D3U0D6	Kidney highly expressed protein 1 OS=Mus musculus OX=10090 GN=Rrp7a PE=2 SV=1	3	6	3	280	32.4	9.54	6.33	109.5	114.3	108.2	94.8	92.2	87.7	98.1	95.7	102.3	97.2
D3YTQ3	Heterogeneous nuclear ribonucleoprotein D-like OS=Mus musculus OX=10090 GN=Hnrnpdl PE=1 SV=1	9	19	8	420	46.2	9.57	45.16	100.2	103.2	103.5	95.3	95.4	96.7	101	101.5	104.2	99
D3YTS1	Signal peptidase complex catalytic subunit SEC11 OS=Mus musculus OX=10090 GN=Sec11a PE=1 SV=1	4	5	4	247	27.9	7.68	10.81	88.4	89.6	87.2	110.5	114.7	108.8	103.8	102.9	104.8	89.3
D3YU22	LIM and calponin homology domains-containing protein 1 OS=Mus musculus OX=10090 GN=Limch1 PE=1 SV=1	1	1	1	1068	119.5	5.63	1.99	96.5	85	81	85.2	115	72.3	99.3	152.2	100.2	113.2
D3YUP1	Histone-arginine methyltransferase CARM1 OS=Mus musculus OX=10090 GN=Carm1 PE=1 SV=1	4	4	4	651	70.3	7.18	12.41	93.5	106	108.5	99.1	96.6	96.8	96.1	93	101.2	109.2
D3YUV1	Nuclear receptor-binding protein OS=Mus musculus OX=10090 GN=Nrbp1 PE=1 SV=1	3	5	3	543	60.8	5.16	7.68	115.4	109.8	118.2	96	87.8	94.8	79.5	73.8	102.1	122.6
D3YUX2	Multiple PDZ domain protein OS=Mus musculus OX=10090 GN=Mpdz PE=1 SV=1	2	2	2	2056	218.7	5.02	4.79	92.2	76.4	104.1	99.1	113.8	81.6	135.2	102.1	91.9	103.9
D3YVK4	Predicted gene 45799 OS=Mus musculus OX=10090 GN=Gm45799 PE=1 SV=1	3	3	3	109	12.7	9.74	8.36	111.2	109.5	105.6	106	99	95.3	91.2	90.5	91.4	100.3
D3YVW2	Golgi integral membrane protein 4 OS=Mus musculus OX=10090 GN=Golim4 PE=1 SV=1	2	2	2	683	79.9	4.86	1.94	131	110.4	108	85.8	117.6	86.9	104.8	93.2	90.2	72
D3YW25	Ninjurin 1, isoform CRA_a OS=Mus musculus OX=10090 GN=Ninj1 PE=1 SV=1	1	3	1	210	22.7	5	11.44	86.8	81.6	91.6	89.4	102.7	102.4	107.2	116.2	120	102.2
D3YWX2	YLP motif-containing protein 1 OS=Mus musculus OX=10090 GN=Ylpm1 PE=1 SV=2	3	3	3	2139	240.9	6.68	5.84	98.8	96	106.2	104.7	95.9	89.7	100.1	106.1	98.2	104.4
D3YXW1	MCG19223 OS=Mus musculus OX=10090 GN=Llph PE=1 SV=2	2	2	2	130	15.4	10.36	8.98	170.5	163.7	156.4	70	88.6	95.1	51.6	54.7	60.1	89.3
D3YYI8	Histone deacetylase OS=Mus musculus OX=10090 GN=Gm10093 PE=3 SV=1	7	11	4	482	55	5.43	22	127.1	119.8	110.6	92.1	107.3	98.9	88.1	85.5	75.8	94.6
D3YYT1	Putative oxidoreductase GLYR1 OS=Mus musculus OX=10090 GN=Glyr1 PE=1 SV=1	3	4	3	552	60.4	9.13	6.08	101.8	101.8	101	88.7	106.2	106.3	102.4	113.2	92.3	86.4
D3YYU8	Obscurin-like protein 1 OS=Mus musculus OX=10090 GN=Obsl1 PE=1 SV=1	1	1	1	1804	197.8	5.41	1.97	113.9	123.8	119	81	88.4	112.4	71.9	87.3	84.9	117.3
D3YZP9	Coiled-coil domain-containing protein 6 OS=Mus musculus OX=10090 GN=Ccdc6 PE=1 SV=1	2	4	2	469	52.9	7.34	7.24	108.9	105.7	110.2	109.3	83.3	96.2	91	89.8	101.4	104.2
D3YZZ5	Transmembrane p24-trafficking protein 7 OS=Mus musculus OX=10090 GN=Tmed7 PE=1 SV=1	6	13	6	224	25.2	6.89	34.49	85.4	86.1	88.7	100.2	101.9	102.6	108.1	111.5	117.6	97.9
D3Z041	Long-chain-fatty-acid--CoA ligase 1 OS=Mus musculus OX=10090 GN=Acsl1 PE=1 SV=1	4	4	3	699	78	7.47	6.63	88.9	98.3	102.3	119.5	112.2	99.8	90.1	99.8	84.2	105.1
D3Z0M9	DEAD (Asp-Glu-Ala-Asp) box polypeptide 23 OS=Mus musculus OX=10090 GN=Ddx23 PE=1 SV=1	8	10	8	819	95.4	9.58	20.45	109.6	111.2	109.9	98	96.9	101	88.8	97.6	89.7	97.4
D3Z0X5	Pleckstrin homology-like domain family B member 1 OS=Mus musculus OX=10090 GN=Phldb1 PE=1 SV=1	3	3	2	1449	158.6	9.11	6.03	121.4	140.3	115.9	100.2	70.5	90.2	86.3	83.9	85.5	105.7
D3Z3Y1	Phosphatidylinositol glycan anchor biosynthesis, class G OS=Mus musculus OX=10090 GN=Pigg PE=1 SV=1	1	1	1	983	108.4	7.75	2.59	98.1	87.5	67.3	108.9	81.6	91.9	97.7	102.7	110.8	153.6
D3Z4B2	Gamma-soluble NSF attachment protein (Fragment) OS=Mus musculus OX=10090 GN=Napg PE=1 SV=1	4	5	4	353	39.3	5.97	11.41	104.4	103.5	103.3	102.5	89.1	103.3	98.4	87.6	107.3	100.6
D3Z4J3	Unconventional myosin-Va OS=Mus musculus OX=10090 GN=Myo5a PE=1 SV=1	34	51	1	1855	215.4	8.5	115.83	82.2	82.2	80.6	97	95.1	96	122.3	124.6	121.4	98.7
D3Z4P2	Lectin, mannose-binding 2-like, isoform CRA_b OS=Mus musculus OX=10090 GN=Lman2l PE=1 SV=1	4	4	4	358	41.1	9.58	8.34	85.6	71.9	85.5	111.2	101.8	93.4	105.7	120.5	116.5	108
D3Z4S3	Putative peptidyl-tRNA hydrolase PTRHD1 OS=Mus musculus OX=10090 GN=Ptrhd1 PE=1 SV=1	1	1	1	140	16	9.32	3.04	107.1	103.9	109	99.8	91.2	94.5	94.6	90.7	97	112.2
D3Z5F7	Predicted gene 20521 OS=Mus musculus OX=10090 GN=Gm20521 PE=4 SV=1	6	9	6	333	37.2	8.4	23.36	106.9	105.3	110.6	101.5	94.7	100.8	92.7	94.2	90.7	102.5
D3Z5I1	Zinc finger CCCH-type antiviral protein 1 OS=Mus musculus OX=10090 GN=Zc3hav1 PE=1 SV=1	13	17	13	996	112.5	8.07	33.39	97.5	97.7	99.7	107.8	104	105.4	95.7	89.4	97.6	105.1
D3Z5N6	Zinc finger protein ubi-d4 OS=Mus musculus OX=10090 GN=Dpf2 PE=1 SV=1	2	2	2	405	45.8	7.14	4.99	101	104.9	168.8	78	93.7	111.8	87.9	42.1	92.1	119.6
D3Z656	Synaptojanin-1 OS=Mus musculus OX=10090 GN=Synj1 PE=1 SV=1	1	1	1	1607	176.2	7.72	2.75	87.9	89.1	92	105.6	93.4	97.6	98.7	118.8	112.1	104.9
D3Z670	NADH dehydrogenase [ubiquinone] 1 alpha subcomplex subunit 3 OS=Mus musculus OX=10090 GN=Ndufa3 PE=1 SV=1	1	1	1	100	10.9	8.76	2.73	157.3	130.9	127.3	95.6	129.9	113	50.4	56.2	57.6	81.7
D3Z780	Translation initiation factor eIF-2B subunit delta OS=Mus musculus OX=10090 GN=Eif2b4 PE=1 SV=1	7	8	7	566	62.3	9.2	22.65	99.9	101.8	102.5	100.3	95.8	95	101.8	102.6	100.1	100.1
D3Z7B5	RIKEN cDNA C330027C09 gene OS=Mus musculus OX=10090 GN=C330027C09Rik PE=1 SV=1	5	6	5	907	102.1	6.39	12.63	150.4	156.1	146.4	95.2	94.2	86.8	52.5	58.1	56	104.2
D3Z7P3	Glutaminase kidney isoform, mitochondrial OS=Mus musculus OX=10090 GN=Gls PE=1 SV=1	16	31	15	674	73.9	7.99	63.84	79.2	80.7	82.7	110	105.5	107.5	108.2	108.3	114.1	103.8
D4AFX6	Centaurin beta 2 OS=Mus musculus OX=10090 GN=Acap2 PE=2 SV=1	2	2	2	777	88	6.89	5.48	123.1	130.7	93.5	97.8	75.9	87.9	92.2	104	102.9	92.2
D4AFX7	DnaJ heat shock protein family (Hsp40) member C13 OS=Mus musculus OX=10090 GN=Dnajc13 PE=1 SV=1	14	20	14	2248	254.9	6.77	48.77	96.2	93.7	98.9	105.7	101.1	101.3	104.6	101.1	96.6	100.9
D6RI20	Haloacid dehalogenase-like hydrolase domain-containing protein 2 OS=Mus musculus OX=10090 GN=Hdhd2 PE=4 SV=1	1	2	1	152	16.2	8.75	7.27	99.3	74.6	87.9	85.7	124	110.5	117.1	113.5	103.4	84.1
E0CXT7	Cleavage and polyadenylation-specificity factor subunit 4 OS=Mus musculus OX=10090 GN=Cpsf4 PE=1 SV=1	1	1	1	269	30.2	8.31	2.22	116.4	113.6	104.8	93.4	115.2	93.1	89.5	109.9	78.3	85.8
E0CXZ9	Voltage-gated potassium channel subunit beta-2 OS=Mus musculus OX=10090 GN=Kcnab2 PE=1 SV=1	3	5	3	382	42.7	8.98	4.95	91.6	104.6	105.2	99.7	100.7	104	95.5	103.7	97.4	97.7
E0CYA9	DNA polymerase epsilon subunit 4 OS=Mus musculus OX=10090 GN=Pole4 PE=1 SV=1	2	4	2	119	12.4	5.25	5.81	105.4	127.1	123.2	103.8	91.6	95.5	72.1	85.3	89.8	106.3
E0CYV0	Protein-L-isoaspartate O-methyltransferase OS=Mus musculus OX=10090 GN=Pcmt1 PE=1 SV=1	7	9	7	286	30.4	7.24	24.34	93.2	99.9	97.4	100.5	99	102.9	105.9	101.2	100.7	99.3
E0CZ72	Kinesin-like protein OS=Mus musculus OX=10090 GN=Kif2a PE=1 SV=1	8	9	8	743	83.8	6.42	20.32	110.5	110.5	105.8	93.1	103.7	99.5	87.2	102.7	91.7	95.3
E9PUA7	Tumor protein D52 OS=Mus musculus OX=10090 GN=Tpd52 PE=1 SV=1	8	17	8	194	21.1	5.03	43.46	92.1	93	96.8	98.8	95.4	100.5	106.2	108.4	108.6	100.2
E9PUB7	Protein misato homolog 1 OS=Mus musculus OX=10090 GN=Msto1 PE=1 SV=1	6	7	6	556	61.2	6.46	7.13	105.3	110.7	102.3	98	102.4	86.7	97.8	94.9	93.6	108.3
E9PUD2	Dynamin-1-like protein OS=Mus musculus OX=10090 GN=Dnm1l PE=1 SV=1	15	23	15	712	79.5	7.08	61.54	96.9	98.7	97.4	99.2	90.6	95.2	107.3	105	108.8	100.8
E9PUF7	Rho guanine nucleotide exchange factor 1 OS=Mus musculus OX=10090 GN=Arhgef1 PE=1 SV=1	6	7	6	976	108.6	6.09	10.92	92.7	107.4	91	113.5	90.7	98.8	93.2	98.5	105.3	108.9
E9PUQ5	Golgin subfamily A member 2 OS=Mus musculus OX=10090 GN=Golga2 PE=1 SV=1	3	3	3	1026	116.2	5.05	2.34	103	118.3	112.2	97.5	98.6	104.4	97.7	91.8	87.5	89
E9PUU4	Gem-associated protein 5 OS=Mus musculus OX=10090 GN=Gemin5 PE=1 SV=1	13	17	13	1503	166.6	6.74	43.68	108.1	107.9	103.4	103.8	94.8	98	91.9	99.7	94.6	97.7
E9PV22	Leucine-rich repeat-containing protein 47 OS=Mus musculus OX=10090 GN=Lrrc47 PE=1 SV=1	6	9	6	603	65.9	8.76	13.3	89.4	96.3	85.9	104.9	99.2	102.7	107.1	110.3	101.7	102.4
E9PV45	Ubiquitin carboxyl-terminal hydrolase 24 OS=Mus musculus OX=10090 GN=Usp24 PE=1 SV=1	4	4	3	2618	293.9	6.21	6.79	77.1	123.3	79.8	103.8	116.2	93.5	68.1	128.1	78.3	131.9
E9PVA2	Ribosomal RNA-processing protein 8 OS=Mus musculus OX=10090 GN=Rrp8 PE=1 SV=1	3	3	3	503	56.5	9.95	4.42	82.9	100.1	98.9	102.9	104.3	81.6	118.1	91.7	109.4	110.1
E9PVA8	eIF-2-alpha kinase activator GCN1 OS=Mus musculus OX=10090 GN=Gcn1 PE=1 SV=1	43	70	42	2671	292.8	7.36	147.57	100.3	102.8	101.7	99.3	94.1	98.2	98.6	99.7	100.6	104.7
E9PVC5	Eukaryotic translation initiation factor 4 gamma 1 OS=Mus musculus OX=10090 GN=Eif4g1 PE=1 SV=1	38	75	34	1594	175.4	5.38	203.93	114.5	117.3	119.9	97.1	92.2	97.6	84.3	83.8	87.3	106.1
E9PVN6	Predicted gene 20498 OS=Mus musculus OX=10090 GN=Gm20498 PE=1 SV=1	3	3	3	182	20.4	6.07	7.6	89.6	81.1	90.7	109.8	105	110.3	100.4	99.3	106.8	106.9
E9PVX6	Proliferation marker protein Ki-67 OS=Mus musculus OX=10090 GN=Mki67 PE=1 SV=1	23	25	23	3177	350.7	9.72	57.55	147	148.8	149.2	91.3	94.3	92	54.6	57.8	58.7	106.3
E9PVY8	Microtubule-actin cross-linking factor 1 OS=Mus musculus OX=10090 GN=Macf1 PE=1 SV=2	19	22	17	7355	831.4	5.41	47.85	98.8	102.1	104.1	104.6	95.7	100.7	98.4	96.3	98.6	100.8
E9PW43	Protein transport protein Sec61 subunit beta OS=Mus musculus OX=10090 GN=Gm10320 PE=3 SV=1	1	2	1	113	11.8	11.58	6.22	123.8	104.2	92.7	90.1	129.1	89.2	93	104.6	94.7	78.8
E9PW66	Nucleosome assembly protein 1-like 1 OS=Mus musculus OX=10090 GN=Nap1l1 PE=1 SV=1	7	22	6	418	48.5	4.48	62.45	111.1	106.9	110.7	96.9	105.8	100.5	87.2	95.9	88.8	96.3
E9PWB2	Casein kinase I isoform alpha OS=Mus musculus OX=10090 GN=Csnk1a1 PE=1 SV=1	2	3	2	374	43.4	9.44	5.22	103.4	111.6	105.4	106.9	101.1	98	90	89.1	89.9	104.6
E9PWE8	Dihydropyrimidinase-related protein 3 OS=Mus musculus OX=10090 GN=Dpysl3 PE=1 SV=1	6	10	2	683	73.8	6.46	28.82	90.2	78.5	100.5	98.1	95.7	89	129.2	107.2	109.3	102.2
E9PWG2	Trafficking protein particle complex 8 OS=Mus musculus OX=10090 GN=Trappc8 PE=1 SV=1	3	3	3	1437	160.8	7.01	8.25	104.6	106.4	100	100.7	94.6	100.2	91.9	88.3	103.2	110.2
E9PWG6	Non-SMC condensin I complex, subunit G OS=Mus musculus OX=10090 GN=Ncapg PE=1 SV=1	8	9	8	1004	112.8	5.55	20.72	124.4	125.8	122.8	106.2	98.8	104.3	66.8	67.8	76.7	106.4
E9PWI3	Mutated in colorectal cancers OS=Mus musculus OX=10090 GN=Mcc PE=1 SV=1	1	1	1	1003	111.9	5.39	2.26	98.8	95.3	129.2	134.8	86.2	74.1	90.7	77.8	95.2	118
E9PX30	Mitogen-activated protein kinase kinase kinase kinase OS=Mus musculus OX=10090 GN=Map4k5 PE=1 SV=1	3	3	3	847	94.9	7.91	10.31	97.1	105.7	106.5	108.4	88.6	103.5	95.4	89.2	96.2	109.5
E9PX68	Solute carrier family 4 (anion exchanger), member 1, adaptor protein OS=Mus musculus OX=10090 GN=Slc4a1ap PE=1 SV=1	5	7	5	744	82.8	5.03	9.76	99.2	108.7	97.4	102	99.6	97.7	93	95.5	102.8	104.1
E9PX89	BolA-like protein 3 OS=Mus musculus OX=10090 GN=Bola3 PE=1 SV=1	2	3	2	136	15.2	7.71	10.95	87.3	90.7	88.8	97.2	109.2	110.2	108	103.8	104.3	100.7
E9PXY8	Ubiquitin carboxyl-terminal hydrolase 7 OS=Mus musculus OX=10090 GN=Usp7 PE=1 SV=1	15	19	15	1143	132.8	5.66	45.18	96.5	103.8	107.1	100.6	98.1	98.3	99.3	99.2	96.3	100.7
E9PY39	Predicted gene 20431 OS=Mus musculus OX=10090 GN=Gm20431 PE=3 SV=1	5	20	2	371	42.1	6.76	46.17	103.3	102.9	108.6	96.9	89.9	99	97.3	97.4	102.2	102.4
E9PY58	Caseinolytic peptidase B protein homolog OS=Mus musculus OX=10090 GN=Clpb PE=1 SV=1	9	10	9	707	79.5	8.56	25.72	91.2	86.8	96	113.5	111.2	106.6	96.8	98.5	93.4	106.1
E9PYB0	AHNAK nucleoprotein 2 (Fragment) OS=Mus musculus OX=10090 GN=Ahnak2 PE=1 SV=8	12	34	3	1738	182.5	7.08	94.36	74.4	78.8	79.8	84.8	84.4	80.7	138.8	137	140.9	100.3
E9PYH2	Cytosolic acyl coenzyme A thioester hydrolase OS=Mus musculus OX=10090 GN=Acot7 PE=1 SV=1	7	17	7	384	42.8	8.68	49.04	112.9	105.3	106	91.6	102	99.1	96.8	96.1	99.6	90.6
E9PYL9	Predicted gene 10036 OS=Mus musculus OX=10090 GN=Gm10036 PE=3 SV=1	7	20	7	178	20.3	9.51	49.26	122	108	112.4	88.4	104.3	94	94.1	98.5	89.5	88.9
E9PYN1	Cell adhesion molecule 1 OS=Mus musculus OX=10090 GN=Cadm1 PE=1 SV=1	3	5	3	474	51.7	4.87	14.45	73.4	79.5	83.6	115.8	99.8	121.5	101	101.3	121.5	102.7
E9PZ16	Basement membrane-specific heparan sulfate proteoglycan core protein OS=Mus musculus OX=10090 GN=Hspg2 PE=1 SV=1	1	1	1	4383	469.5	6.47	2.6	106.3	102	122.2	91.8	97	115.3	78.1	91.2	104.3	91.9
E9PZ21	RNA-binding motif, single-stranded-interacting protein 1 OS=Mus musculus OX=10090 GN=Rbms1 PE=1 SV=1	1	3	1	417	45	8.97	6.23	115.2	98.1	145.7	104.1	90.4	95.6	111.1	87.8	64.6	87.5
E9PZF0	Nucleoside diphosphate kinase OS=Mus musculus OX=10090 GN=Gm20390 PE=3 SV=1	12	64	6	267	30.2	8.72	174.99	96.3	99.1	101	95.9	91	94.7	106.4	104.7	109.3	101.6
E9PZS5	Nuclease EXOG, mitochondrial OS=Mus musculus OX=10090 GN=Exog PE=1 SV=1	1	1	1	392	43.6	7.94	3.04	96	79.7	90.9	103.7	125.6	113.6	99.2	102.6	91.1	97.5
E9PZS8	Cytochrome c oxidase subunit 7A-related protein, mitochondrial OS=Mus musculus OX=10090 GN=Cox7a2l PE=1 SV=1	3	5	3	134	14.9	9.57	8.57	116	107.4	110.4	103.9	103	102	88.4	84.4	83.9	100.6
E9Q035	Predicted gene 20425 OS=Mus musculus OX=10090 GN=Gm20425 PE=4 SV=1	14	19	14	978	107.7	7.77	56.03	91.3	94.7	90	109.3	106	108.7	100.8	99	99.2	100.9
E9Q0B5	Fc fragment of IgG-binding protein OS=Mus musculus OX=10090 GN=Fcgbp PE=1 SV=1	1	5	1	2583	275	5.03	9.71	127.5	122	123.6	75.3	75.9	71.6	105.7	102.6	97	98.8
E9Q0F0	Keratin 78 OS=Mus musculus OX=10090 GN=Krt78 PE=1 SV=1	3	11	2	1068	112.2	7.97	24.23	150.7	137.3	133.6	59.6	60.9	61.2	102	105.5	97	92.2
E9Q0J5	Kinesin-like protein KIF21A OS=Mus musculus OX=10090 GN=Kif21a PE=1 SV=2	2	2	1	1672	186.5	6.47	5.33	96.3	97.8	95.9	81	106.9	110.5	118.6	100.7	96.9	95.6
E9Q137	Testis-expressed gene 264 OS=Mus musculus OX=10090 GN=Tex264 PE=1 SV=1	2	3	2	309	33.6	5.4	6.95	91.1	87.2	79.1	93.6	116.1	107.9	106.9	126.1	99.3	92.8
E9Q156	tRNA (guanine-N(7)-)-methyltransferase non-catalytic subunit WDR4 OS=Mus musculus OX=10090 GN=Wdr4 PE=1 SV=1	3	4	3	456	50.4	7.96	11.01	87.2	102.9	109.7	120.1	103	102.5	77.5	91	108.3	97.9
E9Q1G8	Septin-7 OS=Mus musculus OX=10090 GN=Sept7 PE=1 SV=2	14	31	14	437	50.6	8.57	88.87	113.7	109.4	110	94.5	98.8	94.3	94	95.3	92.3	97.7
E9Q2I4	ELM2 and Myb/SANT-like domain-containing 1 OS=Mus musculus OX=10090 GN=Elmsan1 PE=1 SV=1	1	1	1	1089	119.6	9.19	2.62	102.8	90.4	94.3	96.4	96.3	77.2	112.3	96.1	111.2	123
E9Q2S9	Coiled-coil domain-containing protein 43 OS=Mus musculus OX=10090 GN=Ccdc43 PE=1 SV=1	1	2	1	222	25	5.02	8.41	110.4	91.1	95.2	104.7	84	88.1	103.8	101.8	114.3	106.5
E9Q317	Histone deacetylase complex subunit SAP18 OS=Mus musculus OX=10090 GN=Sap18 PE=1 SV=1	6	8	6	172	19.6	9.8	19.89	106.2	110.6	108.6	92	98.6	98.4	95.2	94.9	97.9	97.6
E9Q3E2	Synaptopodin OS=Mus musculus OX=10090 GN=Synpo PE=1 SV=1	6	7	6	1100	117.4	9.64	18.9	75.6	79.8	77.6	92.3	84.9	91	136.2	137.9	122	102.7
E9Q3F7	Retrotransposon-derived protein PEG10 OS=Mus musculus OX=10090 GN=Peg10 PE=1 SV=1	1	1	1	1005	115.3	6.32	2.08	124.1	127.3	122.2	85.1	74.6	85.7	87.6	89.3	98.4	105.7
E9Q3G8	Nucleoporin 153 OS=Mus musculus OX=10090 GN=Nup153 PE=1 SV=1	2	2	2	1462	151.9	8.84	4.2	112.8	105.5	102.9	92.6	89.5	94.1	90.9	106.8	94.9	109.8
E9Q3L2	Phosphatidylinositol 4-kinase alpha OS=Mus musculus OX=10090 GN=Pi4ka PE=1 SV=2	5	6	5	2105	236.9	7.06	13.93	108.8	108.3	103.4	104	94.2	92.1	92.4	90.3	102.8	103.8
E9Q3X0	Major vault protein OS=Mus musculus OX=10090 GN=Mvp PE=1 SV=1	6	8	6	870	96.8	5.64	19.21	78.4	85.6	85.2	97.8	104.5	102	112.2	111.5	122.2	100.4
E9Q411	Neuroblastoma-amplified sequence OS=Mus musculus OX=10090 GN=Nbas PE=1 SV=1	2	2	2	2356	265.6	5.95	1.67	102.9	98.7	93.3	104.8	104.9	98	94.9	107	91.6	103.9
E9Q450	Tropomyosin alpha-1 chain OS=Mus musculus OX=10090 GN=Tpm1 PE=1 SV=1	25	73	7	284	32.8	4.78	192.84	97.6	96.8	98.1	95.1	96.7	96.5	107.7	106.5	105.1	100
E9Q456	Tropomyosin alpha-1 chain OS=Mus musculus OX=10090 GN=Tpm1 PE=1 SV=1	17	45	1	248	28.7	4.77	119.32	75.6	98.3	99	127.1	93.7	93	131.8	88.1	76.3	117.2
E9Q481	Serine/threonine-protein phosphatase 4 regulatory subunit 3A OS=Mus musculus OX=10090 GN=Ppp4r3a PE=1 SV=1	6	8	6	833	95.3	4.94	13.41	133	133.4	120.2	89.5	92.6	97	79.2	76.9	79.6	98.7
E9Q496	Vesicle transport protein USE1 OS=Mus musculus OX=10090 GN=Use1 PE=1 SV=1	1	1	1	284	32.2	9.07	1.98	127.4	124.9	107.7	107.8	114.9	89.8	70.6	81.8	78.7	96.5
E9Q4P1	WD repeat and FYVE domain-containing protein 1 OS=Mus musculus OX=10090 GN=Wdfy1 PE=1 SV=1	5	8	5	410	46.2	7.34	18.47	87.8	90.9	97.3	99.1	96.1	97	112.4	108.7	104	106.6
E9Q4S7	Receptor-type tyrosine-protein phosphatase eta OS=Mus musculus OX=10090 GN=Ptprj PE=1 SV=2	2	2	2	1350	148.5	7.17	3.92	91.8	102.1	80.7	131.1	102.4	112.9	97.1	88.3	78	115.5
E9Q555	E3 ubiquitin-protein ligase RNF213 OS=Mus musculus OX=10090 GN=Rnf213 PE=1 SV=2	2	2	2	5152	584.4	6.8	4.7	63.5	92.8	123.3	89.7	97.8	105	106.8	104.3	109.5	107.4
E9Q557	Desmoplakin OS=Mus musculus OX=10090 GN=Dsp PE=1 SV=1	1	1	1	2883	332.7	6.8	2.06	109.7	117.3	135.8	67.1	75.4	58	97.1	97.3	99	143.2
E9Q5D6	Ran-binding protein 9 OS=Mus musculus OX=10090 GN=Ranbp9 PE=1 SV=1	1	1	1	710	75.7	6.86	2.29	124.7	114.8	102.4	103.6	86.9	102.5	96.1	84.4	107.3	77.3
E9Q5K9	YTH domain-containing protein 1 OS=Mus musculus OX=10090 GN=Ythdc1 PE=1 SV=2	1	1	1	736	85.6	6.16	2.14	92.5	83.1	97.4	118.4	89.8	116	82.5	99.7	118.1	102.5
E9Q5L3	Short/branched chain-specific acyl-CoA dehydrogenase, mitochondrial OS=Mus musculus OX=10090 GN=Acadsb PE=1 SV=1	5	7	5	465	51.8	8.32	19.9	78.4	79	85.4	104.3	100	105.3	116.1	110.4	115.2	106
E9Q616	AHNAK nucleoprotein (desmoyokin) OS=Mus musculus OX=10090 GN=Ahnak PE=1 SV=1	28	47	28	5656	603.9	6.3	79.41	87.8	92.1	91.9	99.1	93.9	97	112.2	111	112.8	102.1
E9Q6E5	Serine/arginine-rich-splicing factor 11 OS=Mus musculus OX=10090 GN=Srsf11 PE=1 SV=1	2	2	2	511	56.7	10.7	4.98	99.7	112.9	108.4	110.8	100.1	99.8	85.4	85.9	85.7	111.3
E9Q6H8	Pleckstrin homology domain-containing, family A member 5 OS=Mus musculus OX=10090 GN=Plekha5 PE=1 SV=1	2	2	2	1269	144.3	7.39	4.08	97.3	90.2	82.8	98.9	88.4	100.2	111.6	128.8	103.3	98.5
E9Q6R7	Utrophin OS=Mus musculus OX=10090 GN=Utrn PE=1 SV=1	18	19	18	3430	392.5	5.33	30.83	102.5	104.1	101.5	100.4	102.7	104.3	92.1	98.1	95.9	98.4
E9Q718	Procollagen-lysine,2-oxoglutarate 5-dioxygenase 2 OS=Mus musculus OX=10090 GN=Plod2 PE=1 SV=1	6	6	6	758	86.8	6.89	14.76	95.9	102.2	98.8	103.4	98	104.5	99	96	105.1	97.2
E9Q7G0	Nuclear mitotic apparatus protein 1 OS=Mus musculus OX=10090 GN=Numa1 PE=1 SV=1	28	32	20	2094	235.5	5.87	67.34	111.4	112.1	110.1	104.4	100.7	105.6	85.3	85.7	84.7	100.1
E9Q827	cAMP-regulated phosphoprotein 19 OS=Mus musculus OX=10090 GN=Arpp19 PE=1 SV=1	4	7	4	145	16.1	9.76	13.09	123.6	121.6	121.3	94.5	94.4	94.7	78.8	86.2	83.9	101
E9Q8X5	Zinc finger and BTB domain-containing 10 OS=Mus musculus OX=10090 GN=Zbtb10 PE=1 SV=1	1	1	1	861	94	5.39	3.12	95.2	101.5	98	116.6	101.3	107.1	85.6	85.4	102.8	106.5
E9Q8Z8	Catenin delta-1 OS=Mus musculus OX=10090 GN=Ctnnd1 PE=1 SV=1	14	16	14	967	108.1	6.23	42.25	99.3	95.8	93.4	106.4	113.9	108.7	95.4	99.6	91.1	96.3
E9Q912	RAP1, GTP-GDP dissociation stimulator 1 OS=Mus musculus OX=10090 GN=Rap1gds1 PE=1 SV=1	10	12	10	607	66	5.35	27.17	103.7	111.4	103.2	94.8	94.6	98.7	96.7	99.7	97	100.2
E9Q9C3	Afadin OS=Mus musculus OX=10090 GN=Afdn PE=1 SV=1	8	9	8	1827	207.2	6.23	18.86	99.9	102.5	110.1	103.1	99.2	103.6	89.7	93.8	92.5	105.5
E9Q9H0	Disks large homolog 1 OS=Mus musculus OX=10090 GN=Dlg1 PE=1 SV=1	2	2	2	912	100.8	5.78	5.79	90	95.2	97.1	98.3	102.1	100.8	111.4	104.2	110.6	90.3
E9Q9M1	Cytosolic purine 5'-nucleotidase OS=Mus musculus OX=10090 GN=Nt5c2 PE=1 SV=1	5	12	5	586	67.7	6.74	16.93	90.1	92.4	91.5	102.2	103.7	104.6	99.9	107.3	109.8	98.7
E9QA15	Caldesmon 1 OS=Mus musculus OX=10090 GN=Cald1 PE=1 SV=1	8	8	8	768	89.2	5.5	26.55	96.2	105.4	105.1	93.7	85.7	84.8	109	106.1	105.7	108.1
E9QAB6	Protein prenyltransferase alpha subunit repeat-containing 1 OS=Mus musculus OX=10090 GN=Ptar1 PE=1 SV=1	1	1	1	424	48.3	6.98	2.4	110.8	124.5	106.7	112.8	91.1	95	72.4	81	101.7	104.1
E9QAF4	Pleckstrin homology-like domain, family B, member 3 OS=Mus musculus OX=10090 GN=Phldb3 PE=4 SV=1	6	6	5	648	72.7	6.24	7.13	84.6	90.7	83.1	108.4	102.5	94.3	106.9	105.6	113.6	110.4
E9QAQ5	Glycogen synthase kinase-3 beta OS=Mus musculus OX=10090 GN=Gsk3b PE=1 SV=1	11	14	7	433	48	8.78	39.12	106.2	101.8	109.7	97.1	97.6	96.9	95.5	97.6	97	100.5
E9QAQ7	AT-rich interactive domain-containing protein 1A OS=Mus musculus OX=10090 GN=Arid1a PE=1 SV=1	3	3	3	2287	242.5	6.71	6.01	108.7	106.3	126	92.3	110	102.8	74.9	96	75.8	107.3
E9QAS8	Synaptic functional regulator FMR1 OS=Mus musculus OX=10090 GN=Fmr1 PE=1 SV=1	8	9	6	631	70.8	7.61	16.35	115.8	112.8	108.2	98.6	95.8	97.9	93.2	86.5	89.9	101.3
E9QAU9	Leucine-rich repeat and calponin homology domain-containing protein 3 OS=Mus musculus OX=10090 GN=Lrch3 PE=1 SV=1	3	3	3	796	88.5	7.11	7	117	117.4	102.7	92.4	96.1	89.2	91.6	90.6	105	98.2
E9QAX2	Unconventional myosin-XVIIIa OS=Mus musculus OX=10090 GN=Myo18a PE=1 SV=1	6	7	6	2083	235.7	6.07	14.43	112.4	105.9	111.9	95.6	94.7	96.2	91	95.9	97.2	99.2
E9QJT5	Acylphosphatase OS=Mus musculus OX=10090 GN=Acyp1 PE=1 SV=1	1	2	1	157	17.3	9.13	6.47	78.5	69.9	76.5	112	96.1	104.7	107.5	125	122.7	107.1
E9QK41	Actin-binding LIM protein 1 OS=Mus musculus OX=10090 GN=Ablim1 PE=1 SV=1	4	4	4	861	96.8	8.63	10.81	62.9	64.2	68.2	90.4	99.2	97.4	147.2	146.1	133.8	90.7
E9QK48	Echinoderm microtubule-associated protein-like 2 OS=Mus musculus OX=10090 GN=Eml2 PE=1 SV=1	10	17	10	841	90.7	6.98	39.22	86.1	91.5	86.9	94.9	97.5	100.1	113.2	115.2	109.5	105.3
E9QK83	Small subunit processome component 20 homolog OS=Mus musculus OX=10090 GN=Utp20 PE=1 SV=1	5	5	5	2789	317.7	8.09	8.48	105.3	101.1	118.9	106	96.6	90.3	82.2	88.1	100.3	111
E9QK89	Mediator of DNA damage checkpoint protein 1 OS=Mus musculus OX=10090 GN=Mdc1 PE=1 SV=1	2	2	2	1708	184.7	5.17	2.43	109.1	104.3	116.6	128.9	106.7	99.3	89.4	75.3	54.1	116.3
E9QKE4	Rab3 GTPase-activating protein non-catalytic subunit OS=Mus musculus OX=10090 GN=Rab3gap2 PE=1 SV=1	6	6	6	1387	154.5	6.07	6.66	89.6	91.9	97.6	102.7	92.8	96.7	111.3	101.7	111.6	104.2
E9QKR0	Guanine nucleotide-binding protein G(I)/G(S)/G(T) subunit beta-2 OS=Mus musculus OX=10090 GN=Gnb2 PE=1 SV=1	13	51	6	382	41.4	6.6	126.36	102.6	105.5	103	102.9	103.9	102.3	93	91.6	93.6	101.6
E9QL65	Conserved oligomeric Golgi complex subunit 3 OS=Mus musculus OX=10090 GN=Cog3 PE=1 SV=1	2	2	2	828	94.1	5.72	5.28	69.4	89.1	86.6	100.4	79.6	102.5	122.5	127.2	137.4	85.2
E9QLB8	Atypical kinase COQ8B, mitochondrial OS=Mus musculus OX=10090 GN=Coq8b PE=1 SV=1	4	4	4	533	59.1	7.75	9.58	72.3	75.1	72.5	105.5	104	110.4	119.4	109.9	115.1	115.9
E9QLR3	Lysosomal-associated transmembrane protein 4A OS=Mus musculus OX=10090 GN=Laptm4a PE=1 SV=1	1	1	1	308	35	8.5	3.69	62.3	79.2	69.9	107.3	116.6	125.5	123	113.1	130.5	72.4
E9QLZ1	TSC22 domain family protein 1 OS=Mus musculus OX=10090 GN=Tsc22d1 PE=1 SV=1	2	2	2	1077	109.7	5.83	2.19	102.9	102.3	95	92.5	88.5	94.6	114.8	118.7	99.9	90.7
E9QLZ9	Protein enabled homolog OS=Mus musculus OX=10090 GN=Enah PE=1 SV=1	7	8	7	804	86	7.72	22.78	87.1	92.9	87.5	100.3	92.6	93.5	116.6	106.3	109	114.4
E9QM77	Ataxin-2 OS=Mus musculus OX=10090 GN=Atxn2 PE=1 SV=1	6	9	5	1286	136.4	9.54	18.83	100.6	106.8	106.5	94.2	90	85.5	100.4	99.7	109.7	106.4
E9QML5	Zinc finger protein 638 OS=Mus musculus OX=10090 GN=Zfp638 PE=1 SV=2	11	12	11	1960	218	6.89	18.19	112.6	119.6	114.4	101.5	97.8	96.9	79	85.2	81.2	111.9
E9QMN5	Transcriptional repressor p66 alpha OS=Mus musculus OX=10090 GN=Gatad2a PE=1 SV=1	3	4	3	630	67.4	9.89	13.17	115.1	125.7	123.5	99.5	96.9	88.7	76.3	81	91.2	102
E9QN31	Probable 28S rRNA (cytosine-C(5))-methyltransferase OS=Mus musculus OX=10090 GN=Nop2 PE=1 SV=1	14	28	14	794	86.9	9.19	70.62	104.7	105.9	104.7	102	94.5	96.1	98.4	94.1	98.3	101.3
E9QN92	Metalloreductase STEAP3 OS=Mus musculus OX=10090 GN=Steap3 PE=1 SV=1	2	3	2	526	58.5	9.13	3.65	118	116.9	133.6	92.9	98	103.5	72.1	73.2	72.8	119.1
E9QNN1	ATP-dependent RNA helicase A OS=Mus musculus OX=10090 GN=Dhx9 PE=1 SV=1	36	71	36	1384	149.6	6.83	207.24	113.8	114.2	113.9	96.6	94.3	96.4	88.2	87.8	90.5	104.4
E9QNR6	Expressed sequence AI837181 OS=Mus musculus OX=10090 GN=AI837181 PE=1 SV=1	2	2	2	298	31.8	6.1	5.08	91.4	77.2	93.3	82.3	102	106.7	111.5	125.1	114.6	95.8
E9QNW6	Platelet-activating factor acetylhydrolase OS=Mus musculus OX=10090 GN=Pafah2 PE=1 SV=1	2	2	2	415	46.2	6.79	4.4	68.3	100.6	92.6	126.5	109.8	113.6	105.7	72.7	111.9	98.4
E9QP00	Transformer-2 protein homolog alpha OS=Mus musculus OX=10090 GN=Tra2a PE=1 SV=1	3	8	3	282	32.6	11.27	24.95	119.3	111.1	108.2	95	102.3	92.7	100.4	86.7	89.3	95.1
E9QP62	LIM and senescent cell antigen-like-containing domain protein OS=Mus musculus OX=10090 GN=Lims1 PE=1 SV=1	7	7	7	387	44.3	7.88	9.44	116.2	108.3	114.3	96.1	100.2	105	89.3	85.2	87.9	97.4
E9QP99	Golgin subfamily A member 3 OS=Mus musculus OX=10090 GN=Golga3 PE=1 SV=1	2	2	2	1487	167.2	5.38	5.19	89.2	101.6	94.4	100.9	100.8	103.5	81.3	105.8	108.1	114.4
E9QPD7	Pyruvate carboxylase OS=Mus musculus OX=10090 GN=Pcx PE=1 SV=1	4	5	4	1179	129.7	6.71	10.05	69.3	92.4	84.8	120.2	89.7	99.8	109.9	108.4	110.2	115.2
E9QPI5	Sister chromatid cohesion protein PDS5 homolog A OS=Mus musculus OX=10090 GN=Pds5a PE=1 SV=1	10	15	9	1332	150.1	7.85	27.16	107.7	117.6	116.1	97.9	102.2	96.5	83.8	84.1	87.8	106.2
E9QPQ8	39S ribosomal protein L48, mitochondrial OS=Mus musculus OX=10090 GN=Mrpl48 PE=1 SV=1	3	4	3	211	24	9.52	4.75	98.6	105	107.4	95.8	101.3	100	109	92.1	96	94.7
E9QPR5	Serine/threonine-protein phosphatase 4 regulatory subunit 1 OS=Mus musculus OX=10090 GN=Ppp4r1 PE=1 SV=1	1	1	1	951	106.3	4.81	3.59	104.7	111.7	102.5	94.5	89.8	103.9	85.2	91.4	94	122.3
E9QPR6	Transmembrane protease serine 13 OS=Mus musculus OX=10090 GN=Tmprss13 PE=3 SV=1	1	6	1	548	60.3	9.07	9.21	91	67.3	74.6	65.5	85.7	68	158.6	170.7	143.7	74.9
E9QPX3	NADH dehydrogenase [ubiquinone] iron-sulfur protein 4, mitochondrial OS=Mus musculus OX=10090 GN=Ndufs4 PE=1 SV=1	1	1	1	175	19.8	9.99	3.9	123.3	129.6	122	97.3	97.2	100.4	92.6	68.2	76.8	92.6
F6QC57	E3 ubiquitin-protein ligase UBR3 OS=Mus musculus OX=10090 GN=Ubr3 PE=1 SV=1	2	2	2	1892	212.9	5.9	5.83	87.6	105.6	90	102	102.2	99.1	114.1	98.9	102.1	98.4
F6R7E8	Predicted gene 2663 OS=Mus musculus OX=10090 GN=Gm2663 PE=3 SV=1	1	1	1	247	26.6	6.93	2.73	88.6	85.1	76.3	90.1	73.5	77.8	145.6	145.6	144.6	72.8
F6RDM4	Glutaminase kidney isoform, mitochondrial (Fragment) OS=Mus musculus OX=10090 GN=Gls PE=1 SV=1	2	4	1	123	13.6	7.01	7.03	64.6	78.9	86.3	97.2	118.1	130.3	91.2	139.6	103.5	90.3
F6SJM7	Fucose mutarotase (Fragment) OS=Mus musculus OX=10090 GN=Fuom PE=1 SV=1	2	3	2	156	17.3	5.39	6.01	89.3	95.3	90.2	108.1	111.7	100.5	84.3	62.7	118.7	139.2
F6T4M4	Serine/arginine repetitive matrix protein 1 (Fragment) OS=Mus musculus OX=10090 GN=Srrm1 PE=1 SV=1	2	4	1	140	16.2	5.38	8.92	109.3	90.6	92.7	86.7	97.6	92.2	112.4	118	115.5	85
F6TVX7	Predicted gene 20671 (Fragment) OS=Mus musculus OX=10090 GN=Gm20671 PE=3 SV=1	5	5	5	576	64.3	9.47	9.72	86.4	84.5	89.4	109.8	99.5	102.3	111.7	107.4	105.6	103.5
F6VAL0	Mitochondrial fission factor (Fragment) OS=Mus musculus OX=10090 GN=Mff PE=1 SV=1	1	1	1	147	16.3	5.17	2.71	93.4	103	95.4	95.8	103.1	92.4	108.6	117.5	91.4	99.5
F6VW30	14-3-3 protein theta (Fragment) OS=Mus musculus OX=10090 GN=Ywhaq PE=1 SV=1	16	68	10	303	34.3	6.38	185.83	110.7	106.4	109.4	96.2	101.1	96.6	92.7	97.6	94.1	95.3
F6W687	Non-histone chromosomal protein HMG-17 (Fragment) OS=Mus musculus OX=10090 GN=Hmgn2 PE=1 SV=1	2	2	2	112	11.4	9.83	4.73	107.9	129.4	120.4	99.3	88.8	93.4	79	86.4	96.1	99.2
F6WIU1	Protein KRI1 homolog OS=Mus musculus OX=10090 GN=Kri1 PE=1 SV=2	4	4	4	705	82.2	5.15	7.45	98.1	105.8	105.1	103	97.1	102.1	91.6	100.5	97.9	98.9
F6X9I3	Peptidylprolyl isomerase (Fragment) OS=Mus musculus OX=10090 GN=Fkbp1a PE=1 SV=1	1	9	1	161	18.4	9.8	32.56	97.6	104.2	104.7	100.9	93	94.6	97	93.8	98.8	115.4
F6YRW4	F-box and leucine-rich repeat protein 11 OS=Mus musculus OX=10090 GN=Kdm2a PE=1 SV=2	1	1	1	1161	132.6	7.52	2.2	132.1	137.4	124.9	99	83.6	94.6	72	63.8	68.4	124.3
F6ZDS4	Nucleoprotein TPR OS=Mus musculus OX=10090 GN=Tpr PE=1 SV=1	29	37	29	2431	273.8	5.03	85.64	111.7	110.8	111.1	96.7	94.5	98.4	94.7	91.4	89.3	101.4
F6ZFU0	Elongation factor 1-delta (Fragment) OS=Mus musculus OX=10090 GN=Eef1d PE=1 SV=1	10	33	1	552	61.4	7.39	104.88	108.7	92.7	93.8	105.1	82.6	95.8	98.2	71.7	120.1	131.4
F6ZHD8	1,4-alpha-glucan-branching enzyme OS=Mus musculus OX=10090 GN=Gbe1 PE=1 SV=2	2	2	2	702	80.3	6.38	4.12	85.2	89	82.7	108.5	95.4	99.1	117.3	110.7	118.3	93.9
F6ZQA3	Nuclear mitotic apparatus protein 1 (Fragment) OS=Mus musculus OX=10090 GN=Numa1 PE=1 SV=1	9	11	1	741	82.8	9.44	18.21	113.8	106.2	100.6	110.3	90.7	99.9	92.1	86.4	94.7	105.4
F7AA26	Paralemmin A kinase anchor protein (Fragment) OS=Mus musculus OX=10090 GN=Pakap PE=1 SV=1	13	21	1	1137	126	5.27	65.69	62.3	67.4	67.4	103.2	102	103.5	135.5	132.4	135.3	91
F7C846	Metaxin-1 OS=Mus musculus OX=10090 GN=Mtx1 PE=1 SV=1	6	11	6	461	51.3	9.6	14.58	96.9	95.8	99.4	101.9	102.2	99.9	104.6	102.5	96.9	99.9
F7DBB3	AHNAK nucleoprotein 2 (Fragment) OS=Mus musculus OX=10090 GN=Ahnak2 PE=1 SV=1	11	33	2	1576	166.4	5.78	88.15	102.8	64.6	84.3	85.7	66.1	91.6	121.9	139.3	127.8	115.9
F8VPK0	Tetratricopeptide repeat domain 37 OS=Mus musculus OX=10090 GN=Ttc37 PE=1 SV=1	3	3	3	1563	173.8	7.12	5.27	106.3	108.2	98.9	89.1	98.7	97.2	93.9	107.2	96.3	104.1
F8VPM7	ELKS/Rab6-interacting/CAST family member 1 OS=Mus musculus OX=10090 GN=Erc1 PE=1 SV=1	5	8	4	1120	128.3	5.91	14.37	105	108.8	109.4	87.4	96.9	104	95.6	108.8	92.6	91.4
F8VPN4	Amylo-1,6-glucosidase, 4-alpha-glucanotransferase OS=Mus musculus OX=10090 GN=Agl PE=1 SV=1	2	2	2	1532	174.2	6.74	6.87	98.7	119	96.6	105.7	102.6	96.8	87.7	92.1	89.5	111.1
F8VPP8	Zinc finger CCCH type-containing 7B OS=Mus musculus OX=10090 GN=Zc3h7b PE=1 SV=1	1	1	1	982	110.2	7.42	2.14	136.4	116.4	99.2	104.6	87.9	85.5	99.7	71.9	91.8	106.7
F8VPU2	FERM, ARHGEF and pleckstrin domain-containing protein 1 OS=Mus musculus OX=10090 GN=Farp1 PE=1 SV=1	5	5	5	1048	118.8	7.88	7.58	106.8	121.5	118.6	95.3	87.3	98.7	86.2	87.1	95.9	102.6
F8VQ05	FRY-like transcription coactivator OS=Mus musculus OX=10090 GN=Fryl PE=1 SV=1	1	1	1	3007	337.6	5.63	1.7	103.3	97.8	88.5	97.8	117.7	110.7	100.7	143.1	77.3	63
F8VQ28	Paxillin OS=Mus musculus OX=10090 GN=Pxn PE=1 SV=1	2	2	2	591	64.5	6.02	1.91	140.8	110.6	87.9	82.5	112.6	97.7	93.2	100.6	83.7	90.5
F8VQ87	5'-3' exoribonuclease 1 OS=Mus musculus OX=10090 GN=Xrn1 PE=1 SV=1	1	1	1	1723	194.6	7.62	3.15	97	98.5	107.5	95.4	103.4	102.3	95.1	88.2	91.5	121.2
F8VQ93	PH-interacting protein OS=Mus musculus OX=10090 GN=Phip PE=1 SV=1	3	3	3	1821	206.6	8.85	1.76	126.7	144.4	110.3	87.7	90.1	83.1	85.3	80	94.3	98.1
F8VQ95	Transforming acidic coiled-coil-containing protein 1 OS=Mus musculus OX=10090 GN=Tacc1 PE=1 SV=1	1	1	1	776	84.2	5.03	3.63	101	97.5	106.7	99.1	114.9	85	88.7	105.9	88.5	112.7
F8VQC1	Signal recognition particle subunit SRP72 OS=Mus musculus OX=10090 GN=Srp72 PE=1 SV=1	11	19	11	671	74.6	9.23	42.37	97.1	94.2	90.4	99.7	104	97.7	109.8	109.7	107.7	89.7
F8VQC7	Kinectin OS=Mus musculus OX=10090 GN=Ktn1 PE=1 SV=1	32	50	32	1327	152.4	5.9	101.75	103.9	107.2	103.7	97.6	95.4	96.1	100.1	97.1	97.2	101.7
F8VQD1	Protein polybromo-1 OS=Mus musculus OX=10090 GN=Pbrm1 PE=1 SV=1	2	2	2	1704	194.6	7.02	4.61	101.5	107.1	122.2	102.4	94.4	98.4	80.5	82.2	92.6	118.7
F8WGM5	Syntaxin-binding protein 2 (Fragment) OS=Mus musculus OX=10090 GN=Stxbp2 PE=1 SV=1	6	8	6	594	66.4	6.74	15.44	94.2	98.7	101.1	93.2	98.9	97.3	105.2	107.4	107.5	96.5
F8WGT1	Adenosylhomocysteinase OS=Mus musculus OX=10090 GN=Ahcyl2 PE=1 SV=1	14	24	6	612	66.7	7.36	48.01	85	86.1	84.8	102.6	99.9	100.6	111.3	111.3	113.7	104.7
F8WHT3	Protein PRRC2B OS=Mus musculus OX=10090 GN=Prrc2b PE=1 SV=1	4	4	4	2230	243	8.47	4.33	109.7	99.2	100.9	90.2	85.8	88.7	103.6	100.4	116.4	105.2
F8WHU5	Sister chromatid cohesion protein PDS5 homolog B OS=Mus musculus OX=10090 GN=Pds5b PE=1 SV=1	5	6	3	1449	164.7	8.54	9.71	133.9	101.6	118.4	103.6	91.2	102.9	86.1	71.9	96.8	93.7
F8WHW6	Phosphatidylinositol 4-phosphate 5-kinase type-1 gamma OS=Mus musculus OX=10090 GN=Pip5k1c PE=1 SV=1	1	1	1	687	75.5	6.14	2.23	109.1	114.7	108.5	115.3	106.1	116.9	75.4	65.8	74.8	113.3
F8WI88	PEST proteolytic signal-containing nuclear protein OS=Mus musculus OX=10090 GN=Pcnp PE=1 SV=1	3	5	3	189	20.2	6.35	15.83	102.7	101	108.3	96	87.8	94.3	100	98.5	104.9	106.4
F8WIA1	CAP-Gly domain-containing linker protein 1 OS=Mus musculus OX=10090 GN=Clip1 PE=1 SV=1	15	19	14	1437	161.1	5.24	42.53	109.8	116	111.2	100.5	94.1	97.8	87.5	86.3	87.2	109.7
F8WIK0	Anamorsin OS=Mus musculus OX=10090 GN=Ciapin1 PE=1 SV=2	4	6	4	309	33.4	5.2	17.06	108	105.5	110.1	95.6	87.5	97.9	100.4	98.8	95.8	100.5
F8WIV2	Serine (or cysteine) peptidase inhibitor, clade B, member 6a OS=Mus musculus OX=10090 GN=Serpinb6a PE=1 SV=1	8	9	8	399	44.7	6.38	19.15	73.4	72.1	73.5	107.6	112.5	107	117.6	118.8	119	98.4
F8WJ93	Echinoderm microtubule-associated protein-like 4 OS=Mus musculus OX=10090 GN=Eml4 PE=1 SV=1	2	2	2	988	109.9	6.49	5.13	112.7	110.2	108.1	100.1	84.1	99.8	94.9	100.7	90.8	98.5
F8WJA0	ATP-dependent RNA helicase DDX24 OS=Mus musculus OX=10090 GN=Ddx24 PE=1 SV=1	8	9	8	903	101.3	9.36	22.94	116.8	116.6	120.1	77.8	89.9	87.1	103.5	102	91.8	94.4
F8WJD4	Symplekin OS=Mus musculus OX=10090 GN=Sympk PE=1 SV=1	4	8	4	1288	142.5	6.05	8.36	107.4	110	116.4	102.9	86.5	108.5	78.7	74	82.5	133.1
F8WJE0	Deoxynucleoside triphosphate triphosphohydrolase SAMHD1 OS=Mus musculus OX=10090 GN=Samhd1 PE=1 SV=1	7	9	7	658	75.8	7.93	15.04	125.3	119.1	126.2	95.6	86	96.4	78.1	82.9	86.4	103.9
G1UCX4	Synoviocyte proliferation-associated in collagen-induced arthritis 1 OS=Mus musculus OX=10090 GN=Saal1 PE=2 SV=1	2	2	2	474	52.7	4.53	5.01	108.3	118.3	96.8	107	92.4	101.6	95.4	84.7	82.4	113.1
G3BKB2	Vitamin K 2,3-epoxide reductase complex subunit 1 OS=Mus musculus domesticus OX=10092 GN=Vkorc1 PE=4 SV=1	1	2	1	161	17.7	9.14	6.91	86.4	98	88.9	105.2	100.1	101.6	96	96.8	112	114.9
G3MV66	Solute carrier family 7 member 1 (Fragment) OS=Mus musculus molossinus OX=57486 GN=Slc7a1 PE=2 SV=1	3	5	3	622	67.2	7.06	8.91	88.5	90.9	87.8	132.3	129.6	138	78.4	78.8	76.3	99.5
G3UVU2	Splicing factor 3A subunit 2 OS=Mus musculus OX=10090 GN=Sf3a2 PE=1 SV=1	4	5	4	485	51.2	9.64	9.91	108.7	108.1	117.4	97	101.9	98.5	85.1	90.6	88.2	104.5
G3UVW1	Mpv17 transgene, kidney disease mutant, isoform CRA_b OS=Mus musculus OX=10090 GN=Mpv17 PE=1 SV=1	3	4	3	178	19.9	9.57	5.47	67.7	121.1	66	117.6	95.1	115.8	90.2	105.3	106.3	114.8
G3UW70	MCG21719 OS=Mus musculus OX=10090 GN=Lamtor5 PE=1 SV=1	2	3	2	145	15.3	6.67	9.3	72.8	107.8	85.8	129.2	80.6	100.6	104.8	78.7	99.1	140.8
G3UW85	Enhancer of rudimentary homolog OS=Mus musculus OX=10090 GN=Erh PE=1 SV=1	6	17	6	123	14.3	5.54	48.7	116.5	105	108.1	91.3	98	94.1	99.4	102.1	95.2	90.4
G3UWX1	Replication factor C subunit 1 OS=Mus musculus OX=10090 GN=Rfc1 PE=1 SV=2	1	1	1	1145	127.5	9.31	3.22	136.4	135.6	123.6	96.9	82.6	114	72	59.2	57.9	121.7
G3UXA6	Polypyrimidine tract-binding protein 3 OS=Mus musculus OX=10090 GN=Ptbp3 PE=1 SV=1	4	8	2	554	59.7	8.94	22.5	101.4	103.6	118.1	104.3	87.5	108.6	91.9	93.1	85.7	105.7
G3UXL2	Phosphoribosyl pyrophosphate synthetase 1-like 3 OS=Mus musculus OX=10090 GN=Prps1l3 PE=3 SV=1	8	17	4	318	34.8	6.98	48.78	100.2	100.5	97.9	93.2	94.2	95.9	107.2	104.2	107.2	99.6
G3UXT0	Cytochrome P450, family 2, subfamily j, polypeptide 12 OS=Mus musculus OX=10090 GN=Cyp2j12 PE=3 SV=1	1	1	1	502	57.7	7.4	2.45	90	88.9	89.9	93.4	97.5	93.6	101.5	109	136.2	100
G3UXW9	COP9 signalosome complex subunit 1 OS=Mus musculus OX=10090 GN=Gps1 PE=1 SV=1	7	10	7	526	58.8	6.74	26.64	109.1	101.5	101	96.3	94.4	94.8	95.4	102.8	102.9	101.8
G3UYJ7	Predicted gene 20441 (Fragment) OS=Mus musculus OX=10090 GN=Gm20441 PE=4 SV=1	2	3	1	252	28.6	8.07	4.86	88	73.9	86.4	91.7	98.7	92.3	122.2	132.7	126.4	87.8
G3UZA7	Small ubiquitin-related modifier OS=Mus musculus OX=10090 GN=Sumo3 PE=1 SV=1	2	7	1	113	12.7	5.96	23.1	121.7	116.2	116.2	91.5	92	94.9	91.8	90.2	87.4	98.1
G3X8R0	Receptor expression-enhancing protein OS=Mus musculus OX=10090 GN=Reep5 PE=1 SV=1	3	3	3	189	21.4	8.12	9.73	87.8	85.4	92.2	94.1	94.8	98.4	120.7	113.5	114.3	98.9
G3X8R5	Glutamine-rich protein 1 OS=Mus musculus OX=10090 GN=Qrich1 PE=1 SV=1	1	1	1	777	86.5	5.87	2.88	146.8	129.8	124.9	88.7	94	85.6	103.8	80.2	66.7	79.5
G3X8R8	MCG123888 OS=Mus musculus OX=10090 GN=Mkl2 PE=1 SV=1	4	4	3	1091	118.5	6.09	8.61	93.8	100	97.4	94.9	91.1	100.8	106.1	105.1	106.9	104
G3X8T2	RIKEN cDNA 5830416A07, isoform CRA_c OS=Mus musculus OX=10090 GN=Zc3h18 PE=1 SV=1	4	4	4	972	108.2	8	11.63	107	116.2	114.4	98.4	89.1	94.7	88.4	86.9	89.9	114.9
G3X8T3	Carboxypeptidase OS=Mus musculus OX=10090 GN=Ctsa PE=1 SV=1	5	13	5	492	55.7	5.87	29.76	81.7	87.9	87.9	116.8	104.1	106.5	101.4	106.7	102.8	104.2
G3X8U3	Queuosine salvage protein OS=Mus musculus OX=10090 GN=2210016F16Rik PE=1 SV=1	3	4	3	338	38.6	5.64	14.05	87.4	96.8	99.5	108.6	92.1	98.9	96.2	106.8	99.2	114.5
G3X8X0	DEAH (Asp-Glu-Ala-His) box polypeptide 16 OS=Mus musculus OX=10090 GN=Dhx16 PE=1 SV=1	3	3	3	1044	119	6.61	5.01	103.1	96	95	92.8	96.6	97.9	111.1	106.9	95.6	105.1
G3X8X7	Vacuolar protein sorting 16 (Yeast) OS=Mus musculus OX=10090 GN=Vps16 PE=1 SV=1	4	5	4	839	94.8	6.92	8.29	94.7	105.5	94.6	98.1	85	99.1	104.9	101.6	106.8	109.7
G3X8Y3	N-alpha-acetyltransferase 15, NatA auxiliary subunit OS=Mus musculus OX=10090 GN=Naa15 PE=1 SV=1	25	35	23	865	101	7.52	84.91	105.4	107.3	107.6	100.7	99	97.8	96	93.4	92.2	100.7
G3X914	Cullin-5 OS=Mus musculus OX=10090 GN=Cul5 PE=1 SV=1	10	11	10	855	99	8.79	27.24	101.6	100.6	94.1	107.8	95.6	97.8	100.8	96.3	100	105.5
G3X920	Armadillo repeat containing 8, isoform CRA_b OS=Mus musculus OX=10090 GN=Armc8 PE=1 SV=1	3	3	3	673	75.4	6.73	11.27	121.1	115.7	93.8	90.4	105	104.3	102.7	94.5	85.8	86.8
G3X928	SEC23-interacting protein OS=Mus musculus OX=10090 GN=Sec23ip PE=1 SV=1	13	18	13	998	110.7	5.72	37.44	95.5	103.3	102.2	98	95.5	100.9	103.3	99	102.9	99.3
G3X956	Suppressor of Ty 16 OS=Mus musculus OX=10090 GN=Supt16 PE=1 SV=1	15	24	15	1047	119.8	5.66	45.39	113.8	111.9	109.5	94.3	99.2	99.1	90.2	90.7	91	100.2
G3X961	Kelch domain containing 4, isoform CRA_a OS=Mus musculus OX=10090 GN=Klhdc4 PE=1 SV=1	2	3	2	584	64.8	5.66	7.98	90.5	91.5	90.1	112.5	105.9	107	93.4	89.5	99.8	119.7
G3X963	ATPase family AAA domain-containing protein 2 OS=Mus musculus OX=10090 GN=Atad2 PE=1 SV=1	3	3	3	1364	155.2	7.2	8.07	112.3	110.2	136.7	112.9	105.5	104.1	67.2	83	80.8	87.3
G3X972	SEC24 related gene family, member C (S. cerevisiae), isoform CRA_a OS=Mus musculus OX=10090 GN=Sec24c PE=1 SV=1	10	11	9	1096	118.5	6.84	26.9	88.6	95.3	92.7	100.2	99.1	99.7	103.4	105.5	107.1	108.5
G3X9B1	HEAT repeat-containing 1 OS=Mus musculus OX=10090 GN=Heatr1 PE=1 SV=1	10	11	10	2143	241.9	6.98	18.25	112	111.6	111.5	101.1	99.6	91.4	96.7	92.7	89.9	93.5
G3X9H5	Huntingtin OS=Mus musculus OX=10090 GN=Htt PE=1 SV=1	3	3	3	3120	344.6	6.28	6.17	100.8	97.3	98.6	116	98.7	98.7	98.5	93.4	97.8	100.2
G3X9H8	E3 ubiquitin-protein ligase OS=Mus musculus OX=10090 GN=Nedd4l PE=1 SV=1	7	8	5	855	98.4	6.1	16.99	87.1	84.5	85.4	107.8	116.1	94	106.9	112.9	104.7	100.5
G3X9K3	Brefeldin A-inhibited guanine nucleotide-exchange protein 1 OS=Mus musculus OX=10090 GN=Arfgef1 PE=1 SV=1	5	8	3	1846	208.4	5.86	11.41	88.8	93.8	97.1	97.1	92.9	101.9	96.8	95.7	126.7	109.2
G3X9M0	28S ribosomal protein S29, mitochondrial OS=Mus musculus OX=10090 GN=Dap3 PE=1 SV=1	4	8	4	396	45.3	9.11	16.25	87.7	87.9	100.2	114.6	115.9	110.9	94.7	95.5	93.4	99.1
G3X9Q6	La-related protein 4 OS=Mus musculus OX=10090 GN=Larp4 PE=1 SV=1	6	8	6	719	79.7	6.51	20.37	124.4	122	127.9	92.1	85.4	96.1	81.5	82.4	80.7	107.5
G3X9W0	Heterogeneous nuclear ribonucleoprotein D, isoform CRA_a OS=Mus musculus OX=10090 GN=Hnrnpd PE=1 SV=1	8	30	1	336	36.2	8.1	86.93	120.3	111.4	112	93.5	100	95.4	89.2	97.6	93.9	86.7
G3X9Z0	Protein zwilch homolog OS=Mus musculus OX=10090 GN=Zwilch PE=1 SV=1	3	3	3	596	67.4	6.01	10.71	111.7	131.2	116	91.2	103.5	110.1	73.4	60.6	89.8	112.4
G3XA48	Isopentenyl-diphosphate Delta-isomerase 1 OS=Mus musculus OX=10090 GN=Idi1 PE=1 SV=1	4	8	4	283	32.5	7.02	25.37	114.2	110.2	117.4	99.8	106.5	100	79.8	88	81.8	102.2
G5E829	Plasma membrane calcium-transporting ATPase 1 OS=Mus musculus OX=10090 GN=Atp2b1 PE=1 SV=1	6	10	6	1220	134.7	5.91	22.79	106.1	105.3	104.9	116.7	112.8	116	75.6	79.9	77.5	105.3
G5E866	Splicing factor 3B subunit 1 OS=Mus musculus OX=10090 GN=Sf3b1 PE=1 SV=1	28	42	28	1304	145.7	7.09	113.07	111.6	112.9	109.4	98.5	98.8	96.4	91.4	91.3	90.1	99.6
G5E870	E3 ubiquitin-protein ligase TRIP12 OS=Mus musculus OX=10090 GN=Trip12 PE=1 SV=1	5	6	5	2025	224	8.35	13.37	116.7	110.7	101.3	85.6	98.2	103.1	94.6	104.5	92.1	93.3
G5E881	Phosphatidate cytidylyltransferase, mitochondrial OS=Mus musculus OX=10090 GN=Tamm41 PE=1 SV=1	2	2	2	337	37.9	9.11	5.45	116.7	100.5	92.5	101.7	105.2	101.3	94.4	96.5	96	95.1
G5E895	Aldo-keto reductase family 1, member B10 (aldose reductase) OS=Mus musculus OX=10090 GN=Akr1b10 PE=1 SV=1	7	11	4	316	35.8	7.28	29.15	99.7	88.9	97.4	91.1	102.5	102.2	112	121.2	96	89.1
G5E896	Enhancer of mRNA decapping 4, isoform CRA_b OS=Mus musculus OX=10090 GN=Edc4 PE=1 SV=1	7	9	7	1406	152.4	5.82	15.2	105.9	100.5	105	102	96.4	90.7	93	99.5	104.6	102.4
G5E8C4	MCG142017, isoform CRA_a OS=Mus musculus OX=10090 GN=Tmtc3 PE=1 SV=1	3	3	2	920	104.1	8.53	5.03	93.9	111.1	95.3	101.6	103.8	93.5	98.3	90.7	103.7	108.1
G5E8I8	Calcium homeostasis endoplasmic reticulum protein OS=Mus musculus OX=10090 GN=Cherp PE=1 SV=2	4	6	4	949	107.6	9.33	17.35	103.3	106.1	107.6	93.5	97.2	103	91.6	94.2	100.6	102.8
G5E8J3	Bromodomain and WD repeat domain containing 2, isoform CRA_a OS=Mus musculus OX=10090 GN=Wdr11 PE=1 SV=1	3	3	3	1223	135.9	7.11	1.99	90.8	84	100	105.4	101.5	96.2	121.1	107.3	105.6	87.9
G5E8R1	Tropomyosin 1, alpha, isoform CRA_j OS=Mus musculus OX=10090 GN=Tpm1 PE=1 SV=1	19	53	2	248	28.5	4.77	137.11	97.9	97.3	95.1	91.6	90.8	88.8	111.4	114.8	111.5	100.7
G5E8R8	UBX domain-containing protein 7 OS=Mus musculus OX=10090 GN=Ubxn7 PE=1 SV=1	4	4	4	489	54.8	5.16	10.29	107.6	103.6	102.1	97.4	101.4	108.6	90.5	91.5	92.1	105.3
G5E8S0	PHD finger protein 14 OS=Mus musculus OX=10090 GN=Phf14 PE=1 SV=1	1	1	1	881	99	5.34	1.75	100.2	109.2	116	103.7	83.4	97.7	108.5	64.7	99	117.6
G5E8T2	E3 ubiquitin-protein ligase TTC3 OS=Mus musculus OX=10090 GN=Ttc3 PE=1 SV=1	1	1	1	1979	223.8	6.25	2.66	98.8	121.2	93.8	100	104.8	97.3	83.8	108.2	80.1	111.8
G5E8T9	Hydroxyacyl glutathione hydrolase OS=Mus musculus OX=10090 GN=Hagh PE=1 SV=1	4	4	4	309	34.1	7.94	6.03	92.6	80.4	89.2	90.2	99.1	96.2	117.3	137.2	108.6	89.2
G5E8U5	28S ribosomal protein S10, mitochondrial OS=Mus musculus OX=10090 GN=Mrps10 PE=1 SV=1	3	7	3	201	22.8	9.11	15	84.4	88.2	86.9	106.7	110.4	111.8	104.8	102.7	99.4	104.8
G5E902	MCG10343, isoform CRA_b OS=Mus musculus OX=10090 GN=Slc25a3 PE=1 SV=1	11	41	11	358	39.7	9.29	99.33	81.7	79	83	110.4	117.4	115.7	106.7	108	103.5	94.4
G5E924	Heterogeneous nuclear ribonucleoprotein L (Fragment) OS=Mus musculus OX=10090 GN=Hnrnpl PE=1 SV=1	19	52	19	615	66.9	8.18	150.21	116.2	108.2	105.7	96.2	104.1	101.4	92	93.6	87	95.7
G9M4M6	Autophagy-related 16-like 1 (Yeast), isoform CRA_a OS=Mus musculus OX=10090 GN=Atg16l1 PE=2 SV=1	1	1	1	623	69.8	6.39	2.06	113.9	105.6	77.1	76.6	114.3	81.8	84.9	95.7	119	131.1
H3BJN3	Protein CASP OS=Mus musculus OX=10090 GN=Cux1 PE=1 SV=1	4	4	4	678	77.4	5.35	7.54	85.5	89	97.4	100.2	98.9	103.1	100	105.3	103.7	116.9
H3BJQ7	Peroxiredoxin-5, mitochondrial OS=Mus musculus OX=10090 GN=Prdx5 PE=1 SV=1	5	9	5	213	22.7	7.27	16.6	86.5	92	94.6	104.5	94.4	114.8	105.6	105.7	107.6	94.5
H3BJS0	Melanoma inhibitory activity protein 2 OS=Mus musculus OX=10090 GN=Mia2 PE=1 SV=1	7	8	7	805	90.3	5.14	17.49	88	97.1	83	96.6	105.9	88.7	116.2	127.5	101.3	95.6
H3BJW3	Cleavage and polyadenylation-specificity factor subunit 6 OS=Mus musculus OX=10090 GN=Cpsf6 PE=1 SV=1	8	17	8	588	63.4	7.71	42.01	110.6	111.9	109.8	95.9	98.7	94.2	90.7	93.4	89.6	105.2
H3BK65	Epidermal growth factor receptor substrate 15 OS=Mus musculus OX=10090 GN=Eps15 PE=1 SV=1	4	5	4	933	102.2	4.65	12.75	96.5	102.8	103.2	101.1	97.5	101.8	93.8	101.6	95.4	106.1
H3BKH6	S-formylglutathione hydrolase OS=Mus musculus OX=10090 GN=Esd PE=1 SV=1	8	23	8	295	32.8	7.83	59.06	86.4	81.2	81.5	98.8	96.2	94.1	120	122.9	121.3	97.6
H3BL37	Treacle protein OS=Mus musculus OX=10090 GN=Tcof1 PE=1 SV=1	5	5	5	1356	138.5	9.26	11.9	106.4	114.3	109.2	93.7	93.3	91.5	84.3	87.8	101.1	118.4
H7BX01	Dynamin-like 120 kDa protein, mitochondrial OS=Mus musculus OX=10090 GN=Opa1 PE=1 SV=1	21	30	21	978	113.2	7.33	60.57	80.7	87.7	86.5	108.3	104.7	105.6	106.9	103.5	108.7	107.5
H7BX59	tRNA pseudouridine synthase OS=Mus musculus OX=10090 GN=Pus1 PE=1 SV=1	4	4	4	441	49.6	8.84	11.73	103.4	100.9	99.5	97.6	94.1	106.7	100.3	106.2	95.5	95.7
H7BX95	Serine/arginine-rich-splicing factor 1 OS=Mus musculus OX=10090 GN=Srsf1 PE=1 SV=1	13	43	13	253	28.3	10.08	128.94	115.9	116.3	113.9	95.1	93.8	95.1	87.4	90.6	88.4	103.5
H9KV00	Protein SON OS=Mus musculus OX=10090 GN=Son PE=1 SV=1	4	5	4	2477	268.7	5.71	12.57	106.6	105.4	105.5	96	100	94.4	95.3	97	90.2	109.6
I1E4X1	Syntaxin 5A OS=Mus musculus OX=10090 GN=Stx5a PE=1 SV=1	2	2	2	442	49.1	8.98	6.3	81.9	95	90.6	110	98.7	101.9	98.1	108.2	113.4	102.2
I1E4X5	RIKEN cDNA 9030624J02 gene OS=Mus musculus OX=10090 GN=9030624J02Rik PE=1 SV=1	3	3	3	991	111.9	7.58	7.08	89.2	89.6	94	116.1	109.6	99.6	105.5	96	95.6	104.8
I3ITR1	MCG50313 OS=Mus musculus OX=10090 GN=AK157302 PE=4 SV=1	1	1	1	129	14.2	8.85	2.29	106.4	157	143.9	92.9	73.4	93.7	74.3	73	77.5	107.8
I3PQW3	LARP7 OS=Mus musculus OX=10090 GN=Larp7 PE=4 SV=1	3	4	3	570	64.8	9.47	8.42	114.2	122.7	113.3	92.2	92.5	93.4	86.3	85.2	86.4	113.8
I7DM66	PexRAP OS=Mus musculus OX=10090 GN=Dhrs7b PE=2 SV=1	7	11	7	323	35	9.63	25.17	79.4	85.6	83.8	113.3	106.8	103.9	109.9	107.1	105.9	104.3
I7HFT9	Histone H1t OS=Mus musculus OX=10090 GN=Hist1h1t PE=1 SV=1	5	24	2	209	21.7	11.6	72.34	127.1	121.6	131.5	97	96.7	94.8	77.1	78.5	75.7	100
J3KMH5	Transport and Golgi organization protein 1 homolog OS=Mus musculus OX=10090 GN=Mia3 PE=1 SV=1	8	9	1	781	87.2	8.81	24.26	100.1	97.9	71.7	102	114.1	113.4	111.9	98.4	96.7	93.6
J3QK52	Nucleolar complex protein 2 homolog OS=Mus musculus OX=10090 GN=Noc2l PE=1 SV=1	4	5	4	750	85.6	5.83	14.77	102.1	106.7	100.4	115	104.4	92.2	88.4	96.3	98.6	95.8
J3QMP9	Centrosomal protein of 131 kDa OS=Mus musculus OX=10090 GN=Cep131 PE=1 SV=1	1	1	1	1060	120.3	8.65	2.37	80.2	111.4	92.2	107.1	87.1	115.4	86.5	95.6	124.5	100
J3QMQ8	Thioredoxin reductase 2, mitochondrial OS=Mus musculus OX=10090 GN=Txnrd2 PE=1 SV=1	2	3	2	522	56.3	8.25	1.84	79.3	85.1	73.1	107.7	112.1	93.6	128.1	100.5	117	103.5
J3QMX8	Zinc transporter 6 OS=Mus musculus OX=10090 GN=Slc30a6 PE=1 SV=1	1	1	1	465	51.6	9.29	2.38	86.4	70.6	93.3	102.2	100.8	106.8	96.3	119.7	125.9	98
J3QN31	Adenylosuccinate synthetase isozyme 1 OS=Mus musculus OX=10090 GN=Adssl1 PE=1 SV=1	9	14	8	480	52.7	8.19	35.83	102.1	108.2	107.1	87.8	90.7	91	103.6	95.4	105.4	108.7
J3QN89	Angio-associated migratory protein OS=Mus musculus OX=10090 GN=Aamp PE=1 SV=1	3	4	3	436	46.9	4.41	7.55	121.5	131	131.3	97.4	99.7	77.8	71.2	79.7	84.8	105.7
J3QNK8	Abl interactor 1 OS=Mus musculus OX=10090 GN=Abi1 PE=1 SV=1	5	12	4	481	52.3	7.06	27.96	96.8	102.3	106	98.5	88.8	95.2	98.5	98.1	107	108.8
J3QNT6	Predicted gene 5039 OS=Mus musculus OX=10090 GN=Gm5039 PE=3 SV=1	5	11	1	144	16.5	5.35	22.64	93.9	105.8	95.8	111.7	87.8	96.5	113.1	89	101.6	104.7
J3QPG5	Prosaposin OS=Mus musculus OX=10090 GN=Psap PE=1 SV=1	8	14	8	557	61.3	5.29	34.85	84.6	84.7	79.2	111.4	115.1	109.4	105.1	111.2	104.7	94.6
K3W4M4	ATP-dependent (S)-NAD(P)H-hydrate dehydratase OS=Mus musculus OX=10090 GN=Naxd PE=1 SV=1	3	4	3	365	38.9	8.24	9.1	83.1	89.3	83.9	99.7	96.6	95.7	115	110.9	120.5	105.4
K3W4Q9	Golgi-associated PDZ and coiled-coil motif-containing protein OS=Mus musculus OX=10090 GN=Gopc PE=1 SV=1	2	2	2	463	50.6	6.35	2.92	91.5	89.6	85.3	106.3	95.5	96	110.4	121.7	111.8	92.2
K3W4S6	Glycogenin OS=Mus musculus OX=10090 GN=Gyg PE=1 SV=1	6	12	6	377	41.9	6.02	32.42	79.6	81.3	83.3	106.4	103.9	98.6	115	122.5	116.2	93.3
K4DI59	DNA ligase OS=Mus musculus OX=10090 GN=Lig3 PE=1 SV=1	6	7	6	1016	113.1	8.98	11.79	96.8	106	106	101	91.6	97.6	101.7	95.6	100.3	103.3
M1VHG6	Metastasis-associated protein MTA1 isoform 11 OS=Mus musculus OX=10090 GN=Mta1 PE=2 SV=1	6	9	5	702	79.6	9.42	22.03	126.5	129	131.8	97.1	92.4	98.5	71	67.7	74.5	111.7
N0E463	Casein kinase II subunit beta OS=Mus musculus OX=10090 GN=Csnk2b-Ly6g5b PE=2 SV=1	5	12	5	227	26.4	5.97	33.24	99.1	90	96.4	95.8	95.8	99.6	126.2	103.4	100.4	93.2
O08528	Hexokinase-2 OS=Mus musculus OX=10090 GN=Hk2 PE=1 SV=1	27	64	24	917	102.5	6.11	170.34	66.5	67.6	69.5	119.6	113.2	118.1	115.5	113.4	116.5	100.3
O08529	Calpain-2 catalytic subunit OS=Mus musculus OX=10090 GN=Capn2 PE=1 SV=4	13	18	13	700	79.8	4.96	48.25	94.3	92.4	92.5	100.2	102.2	99.7	103.2	107.1	106.7	101.7
O08547	Vesicle-trafficking protein SEC22b OS=Mus musculus OX=10090 GN=Sec22b PE=1 SV=3	7	16	7	215	24.7	8.51	35.78	92.5	88.7	93.1	92.3	94.7	93.1	113.4	112.3	121.9	98
O08553	Dihydropyrimidinase-related protein 2 OS=Mus musculus OX=10090 GN=Dpysl2 PE=1 SV=2	17	41	13	572	62.2	6.38	126.82	112.8	114.9	113.1	96	96.1	96.2	88	88.8	91.3	102.8
O08579	Emerin OS=Mus musculus OX=10090 GN=Emd PE=1 SV=1	1	2	1	259	29.4	5.01	6	101.9	104.8	105.4	93.1	101.6	93.9	98.6	102.9	101.4	96.4
O08582	GTP-binding protein 1 OS=Mus musculus OX=10090 GN=Gtpbp1 PE=1 SV=2	8	12	8	668	72.3	8.29	28.62	102.4	113.9	114.4	104.3	96	104	85.2	80.5	88.6	110.7
O08583	THO complex subunit 4 OS=Mus musculus OX=10090 GN=Alyref PE=1 SV=3	5	16	5	255	26.9	11.15	47.8	114.1	121.9	117.6	96.1	92.2	95.7	85.3	81.7	90.9	104.5
O08599	Syntaxin-binding protein 1 OS=Mus musculus OX=10090 GN=Stxbp1 PE=1 SV=2	1	1	1	594	67.5	6.96	3.7	90.3	107.8	115.4	130.1	81.6	78.5	104.2	97.9	114.8	79.5
O08648	Mitogen-activated protein kinase kinase kinase 4 OS=Mus musculus OX=10090 GN=Map3k4 PE=1 SV=2	1	1	1	1597	179.7	6.43	1.93	125.4	115.6	112.9	89.6	94.8	88.4	93	90.5	94.6	95.2
O08715	A-kinase anchor protein 1, mitochondrial OS=Mus musculus OX=10090 GN=Akap1 PE=1 SV=4	2	3	2	857	92.1	5.02	8.22	107.1	114.4	110.5	94.5	84.9	94.8	99.2	92.6	104.6	97.4
O08734	Bcl-2 homologous antagonist/killer OS=Mus musculus OX=10090 GN=Bak1 PE=1 SV=3	3	7	3	209	23.3	6.18	29.48	94.9	104.1	97.3	111.2	118.5	96.7	93.9	105.6	86.5	91.3
O08749	Dihydrolipoyl dehydrogenase, mitochondrial OS=Mus musculus OX=10090 GN=Dld PE=1 SV=2	14	44	14	509	54.2	7.9	116.41	76.3	75.3	76.7	109.4	113.1	110.5	113.5	114.7	112.2	98.3
O08788	Dynactin subunit 1 OS=Mus musculus OX=10090 GN=Dctn1 PE=1 SV=3	24	35	24	1281	141.6	5.9	89.2	89.1	94.2	91.3	103.1	94.5	96.3	106.9	109.1	112	103.4
O08807	Peroxiredoxin-4 OS=Mus musculus OX=10090 GN=Prdx4 PE=1 SV=1	4	63	2	274	31	7.15	176.55	111.8	105.4	93.3	98.6	113.4	99.6	100.5	95.3	99.3	82.8
O08848	60 kDa SS-A/Ro ribonucleoprotein OS=Mus musculus OX=10090 GN=Trove2 PE=1 SV=1	1	1	1	538	60.1	7.9	3.01	89.9	97.8	99.4	97.9	92.5	102.2	107.5	99.3	104.3	109.2
O08912	Polypeptide N-acetylgalactosaminyltransferase 1 OS=Mus musculus OX=10090 GN=Galnt1 PE=1 SV=1	3	3	3	559	64.2	7.71	5.86	96.9	101.3	103.5	104.2	101.1	100.5	101.8	100.1	94.1	96.5
O08915	AH receptor-interacting protein OS=Mus musculus OX=10090 GN=Aip PE=1 SV=1	4	5	4	330	37.6	6.4	14.25	112.4	111.6	117.2	98.8	95.9	91.7	92.3	94.2	83.4	102.7
O08992	Syntenin-1 OS=Mus musculus OX=10090 GN=Sdcbp PE=1 SV=1	2	3	2	299	32.4	7.15	7.54	97.9	105	105.8	128.5	96.6	107.8	78	72.2	89.6	118.6
O08997	Copper transport protein ATOX1 OS=Mus musculus OX=10090 GN=Atox1 PE=1 SV=1	3	13	3	68	7.3	6.51	33.54	105.8	107.7	110.2	89.4	91.5	89.5	103.9	103	102.9	96.1
O09005	Sphingolipid delta(4)-desaturase DES1 OS=Mus musculus OX=10090 GN=Degs1 PE=1 SV=1	3	6	3	323	38.2	7.77	17.04	91.7	105.9	104.2	123.5	114.4	126	73.7	74.2	77.4	109.1
O09111	NADH dehydrogenase [ubiquinone] 1 beta subcomplex subunit 11, mitochondrial OS=Mus musculus OX=10090 GN=Ndufb11 PE=1 SV=2	2	4	2	151	17.4	5.22	5.36	87.3	89.6	94.4	119	117.3	110.5	93.1	82.8	92.7	113.2
O09114	Prostaglandin-H2 D-isomerase OS=Mus musculus OX=10090 GN=Ptgds PE=1 SV=1	4	9	4	189	21.1	8.25	23.14	75.2	71	71.4	94.4	105.7	94.7	129.5	139	128.1	91
O09117	Synaptophysin-like protein 1 OS=Mus musculus OX=10090 GN=Sypl1 PE=1 SV=2	2	3	2	261	28.9	8.79	9.68	96	90.5	82.6	105.8	107.9	103.9	111.1	111.8	102	88.4
O09130	NFATC2-interacting protein OS=Mus musculus OX=10090 GN=Nfatc2ip PE=1 SV=1	1	1	1	412	45.1	6.67	2.76	65.6	77.5	82.4	91.3	107.3	138.6	126.1	118.4	108.3	84.3
O09131	Glutathione S-transferase omega-1 OS=Mus musculus OX=10090 GN=Gsto1 PE=1 SV=2	4	7	4	240	27.5	7.36	20.54	89.6	93.5	89.1	94.6	92.4	99.1	112.6	110.7	114.5	103.8
O09159	Lysosomal alpha-mannosidase OS=Mus musculus OX=10090 GN=Man2b1 PE=1 SV=4	1	1	1	1013	114.6	8.13	3.15	78.5	107.3	110.8	101.3	90.8	109.9	116.6	74.5	96.8	113.4
O09167	60S ribosomal protein L21 OS=Mus musculus OX=10090 GN=Rpl21 PE=1 SV=3	6	16	6	160	18.6	10.49	36.22	115.2	120.3	119.7	94.2	90.9	95.2	87.3	82.6	89	105.7
O09172	Glutamate--cysteine ligase regulatory subunit OS=Mus musculus OX=10090 GN=Gclm PE=1 SV=1	5	8	5	274	30.5	5.52	16.28	101.6	98.1	98.6	100.3	98	96.7	98.6	94.8	106	107.2
O09174	Alpha-methylacyl-CoA racemase OS=Mus musculus OX=10090 GN=Amacr PE=1 SV=4	2	4	2	381	41.7	7.4	10.89	79.5	87.7	84.4	94	101.8	108.4	107.6	113.1	105.8	117.5
O35075	Down syndrome critical region protein 3 homolog OS=Mus musculus OX=10090 GN=Dscr3 PE=1 SV=1	3	3	3	297	32.9	7.68	8.63	97.7	90.7	105.2	92.9	91.8	106.7	91	97.9	114.6	111.5
O35114	Lysosome membrane protein 2 OS=Mus musculus OX=10090 GN=Scarb2 PE=1 SV=3	4	6	4	478	54	5.1	17.4	73.4	84.5	80.1	114.4	102.5	111.4	103.8	101.7	111.6	116.7
O35127	Protein C10 OS=Mus musculus OX=10090 GN=Grcc10 PE=1 SV=1	3	5	3	126	13.2	5.14	14.76	101.3	103.4	103.7	94.3	92.6	99.6	105.5	99	107.4	93.3
O35129	Prohibitin-2 OS=Mus musculus OX=10090 GN=Phb2 PE=1 SV=1	19	72	19	299	33.3	9.83	205.61	85.7	87.6	86.5	109.6	106.2	106.1	106.4	103.9	107.8	100.3
O35134	DNA-directed RNA polymerase I subunit RPA1 OS=Mus musculus OX=10090 GN=Polr1a PE=1 SV=2	6	6	6	1717	194	6.93	14.94	111.2	113	109.3	106.5	102.4	94.6	79.3	81.6	86	116.3
O35143	ATPase inhibitor, mitochondrial OS=Mus musculus OX=10090 GN=Atpif1 PE=1 SV=2	4	8	4	106	12.2	9.64	8.33	93.1	94.8	89.9	114.1	113.6	115.3	94.1	97.7	89.4	98
O35166	Golgi SNAP receptor complex member 2 OS=Mus musculus OX=10090 GN=Gosr2 PE=1 SV=2	2	2	2	212	24.7	8.21	4.63	90.9	79.1	96	95.6	93.5	90.3	112.7	124.9	116.5	100.5
O35218	Cleavage and polyadenylation specificity factor subunit 2 OS=Mus musculus OX=10090 GN=Cpsf2 PE=1 SV=1	4	4	4	782	88.3	5.11	3.09	85.7	91.1	111.1	121.6	109.5	113.6	67.6	81.1	103.3	115.4
O35226	26S proteasome non-ATPase regulatory subunit 4 OS=Mus musculus OX=10090 GN=Psmd4 PE=1 SV=1	9	23	1	376	40.7	4.79	73.81	99.6	104.5	105.1	96.2	97.5	97.4	100.1	101.6	98.8	99.1
O35286	Pre-mRNA-splicing factor ATP-dependent RNA helicase DHX15 OS=Mus musculus OX=10090 GN=Dhx15 PE=1 SV=2	23	52	23	795	90.9	7.46	120.27	108.6	108.5	107.9	94.4	96.7	95.5	95.2	99.5	93.9	99.7
O35295	Transcriptional activator protein Pur-beta OS=Mus musculus OX=10090 GN=Purb PE=1 SV=3	5	10	5	324	33.9	5.43	31.83	105.6	103.2	103.2	90.9	108.4	99.1	103.9	105.6	90.4	89.8
O35344	Importin subunit alpha-4 OS=Mus musculus OX=10090 GN=Kpna3 PE=1 SV=1	5	6	2	521	57.7	4.94	16.17	105.3	102.4	101.4	97.5	91.3	98.7	104.1	99.8	97.6	102
O35381	Acidic leucine-rich nuclear phosphoprotein 32 family member A OS=Mus musculus OX=10090 GN=Anp32a PE=1 SV=1	11	32	9	247	28.5	4.07	70.37	106.9	107.8	107.9	98.9	95.8	99.8	94.7	94.5	95.3	98.4
O35435	Dihydroorotate dehydrogenase (quinone), mitochondrial OS=Mus musculus OX=10090 GN=Dhodh PE=1 SV=2	3	3	3	395	42.7	9.55	4.89	89.6	69	111.6	101.3	100.5	111.3	97.9	91.8	97.9	129
O35448	Lysosomal thioesterase PPT2 OS=Mus musculus OX=10090 GN=Ppt2 PE=1 SV=1	3	4	3	302	34.3	6.39	11.32	95.3	99.6	80.7	114.8	112.4	90.1	110.6	103.8	98.3	94.5
O35459	Delta(3,5)-Delta(2,4)-dienoyl-CoA isomerase, mitochondrial OS=Mus musculus OX=10090 GN=Ech1 PE=1 SV=1	5	8	5	327	36.1	7.71	17.47	78.2	79.4	79.3	108.8	103.7	106.2	112.2	115	116.7	100.4
O35465	Peptidyl-prolyl cis-trans isomerase FKBP8 OS=Mus musculus OX=10090 GN=Fkbp8 PE=1 SV=2	7	13	7	402	43.5	5.16	33.22	101.5	107.8	107.5	97.4	95	102.1	91.4	96.8	98.2	102.4
O35551	Rab GTPase-binding effector protein 1 OS=Mus musculus OX=10090 GN=Rabep1 PE=1 SV=2	10	12	10	862	99.5	5.01	24.65	95.3	97.5	91.7	97.6	93.7	101	104.9	105.2	110.3	102.8
O35566	CD151 antigen OS=Mus musculus OX=10090 GN=Cd151 PE=1 SV=2	2	3	2	253	28.2	7.47	5.36	114.1	98.3	98.8	109.5	120.3	108.1	88.8	97.2	78.5	86.5
O35593	26S proteasome non-ATPase regulatory subunit 14 OS=Mus musculus OX=10090 GN=Psmd14 PE=1 SV=2	8	34	8	310	34.6	6.52	92.34	97.5	99.9	105.3	100.3	93.3	97.8	97.4	97.2	103.1	108.3
O35598	Disintegrin and metalloproteinase domain-containing protein 10 OS=Mus musculus OX=10090 GN=Adam10 PE=1 SV=2	10	12	10	749	83.9	7.94	28.21	91.5	95.5	96.7	105.3	106.6	106.7	100.4	99.8	95.9	101.4
O35604	NPC intracellular cholesterol transporter 1 OS=Mus musculus OX=10090 GN=Npc1 PE=1 SV=2	3	4	3	1277	142.8	5.71	6.46	80.2	82.6	80.7	121	107.9	114	103.7	102.2	108.6	99.1
O35680	28S ribosomal protein S12, mitochondrial OS=Mus musculus OX=10090 GN=Mrps12 PE=2 SV=1	2	3	2	139	15.4	10.71	2.19	102.8	97.6	100.9	102.9	111.9	106.2	96.7	105.9	85.1	90.2
O35685	Nuclear migration protein nudC OS=Mus musculus OX=10090 GN=Nudc PE=1 SV=1	19	37	19	332	38.3	5.26	93.25	107.1	106.8	105.2	95.2	95.6	97.2	97.4	97	98.1	100.4
O35704	Serine palmitoyltransferase 1 OS=Mus musculus OX=10090 GN=Sptlc1 PE=1 SV=2	9	10	9	473	52.5	6.4	27.98	92.7	88.2	94.3	103.1	103.4	99.2	110.7	108.4	104.7	95.4
O35843	Bcl-x-gamma OS=Mus musculus OX=10090 GN=Bcl2l1 PE=2 SV=1	1	1	1	235	26.1	4.72	2.73	79	98.6	90.4	84.6	91.3	97.9	119.9	107.5	127.1	103.8
O35857	Mitochondrial import inner membrane translocase subunit TIM44 OS=Mus musculus OX=10090 GN=Timm44 PE=1 SV=2	6	6	6	452	51.1	8.13	17.08	89.2	84.4	83.5	105.4	108.3	109.2	111.8	106.3	104.3	97.6
O35864	COP9 signalosome complex subunit 5 OS=Mus musculus OX=10090 GN=Cops5 PE=1 SV=3	7	9	7	334	37.5	6.54	27.51	100.5	94.3	98.5	98.4	99.1	89.9	108.6	112	103.1	95.6
O35901	U6 snRNA-associated Sm-like protein LSm2 OS=Mus musculus OX=10090 GN=Lsm2 PE=1 SV=1	4	8	4	131	14.8	7.34	31.41	118.5	117.8	114.6	93.9	103.6	97.4	82.2	90	86.7	95.2
O54692	Centromere/kinetochore protein zw10 homolog OS=Mus musculus OX=10090 GN=Zw10 PE=1 SV=3	4	7	4	779	88	5.92	21.56	107.6	107.2	113.7	96.4	99.4	95.1	93.5	90.4	99.4	97.3
O54734	Dolichyl-diphosphooligosaccharide--protein glycosyltransferase 48 kDa subunit OS=Mus musculus OX=10090 GN=Ddost PE=1 SV=2	12	42	12	441	49	5.83	99.98	82.2	83.8	83.8	107.6	103.7	108.5	111.1	106.5	110.4	102.3
O54750	Cytochrome P450 2J6 OS=Mus musculus OX=10090 GN=Cyp2j6 PE=2 SV=2	2	4	2	501	57.8	8.44	6.33	89.9	87.8	91.5	97.7	97.6	99.6	96	129.3	111	99.8
O54752	Naglu OS=Mus musculus OX=10090 GN=Naglu PE=2 SV=1	12	27	12	739	82.6	6.61	69.92	77	77.7	78.8	112.4	115.7	113.8	105.6	109.3	109.1	100.6
O54774	AP-3 complex subunit delta-1 OS=Mus musculus OX=10090 GN=Ap3d1 PE=1 SV=1	11	21	11	1199	135	7.37	56	96.7	93.9	95.8	98	103.1	100	103.5	101.2	107.4	100.6
O54782	Epididymis-specific alpha-mannosidase OS=Mus musculus OX=10090 GN=Man2b2 PE=1 SV=2	4	4	4	1018	115.5	7.39	7.87	74.7	87.1	82	101.4	95.9	98.5	120.3	122.7	115.8	101.7
O54825	Bystin OS=Mus musculus OX=10090 GN=Bysl PE=1 SV=3	6	9	6	436	49.8	7.78	18.79	106.6	106.4	119.9	108.9	94.3	97.4	83.7	82.2	96.5	104
O54890	Integrin beta-3 OS=Mus musculus OX=10090 GN=Itgb3 PE=1 SV=2	1	1	1	787	86.7	5.24	3.17	51.5	48.9	49	125.7	131.4	127.2	116.7	140.2	127.9	81.7
O54916	RalBP1-associated Eps domain-containing protein 1 OS=Mus musculus OX=10090 GN=Reps1 PE=1 SV=2	3	3	3	795	86.5	5.58	6.65	113.7	110.9	105.3	85.7	88.5	96.5	102.2	107.3	101.5	88.4
O54941	SWI/SNF-related matrix-associated actin-dependent regulator of chromatin subfamily E member 1 OS=Mus musculus OX=10090 GN=Smarce1 PE=1 SV=1	2	2	2	411	46.6	4.88	6.03	123.4	118.9	127.6	106.9	89	96	76.8	80.9	72.9	107.6
O54946	DnaJ homolog subfamily B member 6 OS=Mus musculus OX=10090 GN=Dnajb6 PE=1 SV=4	2	2	2	365	39.8	9.36	5.62	123.4	140	135.2	94.6	89.2	95.2	80.1	72.9	71	98.4
O54950	5'-AMP-activated protein kinase subunit gamma-1 OS=Mus musculus OX=10090 GN=Prkag1 PE=1 SV=2	5	6	5	330	37.5	7.14	12.16	96.7	105	106.5	98.6	98.7	95.6	97.1	94.2	97.9	109.7
O54962	Barrier-to-autointegration factor OS=Mus musculus OX=10090 GN=Banf1 PE=1 SV=1	2	11	2	89	10.1	6.09	32.84	110.1	111.5	110.2	103.7	102.4	107.9	84.4	79.3	85.4	105.1
O54965	E3 ubiquitin-protein ligase RNF13 OS=Mus musculus OX=10090 GN=Rnf13 PE=1 SV=2	2	2	2	381	42.7	5.06	4.2	75.1	73.8	72	113.3	108.4	110.9	97.4	90.9	147.1	111.1
O54984	ATPase Asna1 OS=Mus musculus OX=10090 GN=Asna1 PE=1 SV=2	7	15	7	348	38.8	4.91	38.57	86.1	91.3	90	93.6	95.3	96.3	113.5	113.1	115.4	105.3
O54988	STE20-like serine/threonine-protein kinase OS=Mus musculus OX=10090 GN=Slk PE=1 SV=2	14	18	13	1233	141.4	5.14	44.8	92.2	94.3	96.1	103.4	98.1	104	107.3	102.6	101.5	100.5
O55022	Membrane-associated progesterone receptor component 1 OS=Mus musculus OX=10090 GN=Pgrmc1 PE=1 SV=4	2	5	2	195	21.7	4.7	9.98	92.7	86.8	94.9	100.8	103.5	106.8	107.2	105.2	100.3	101.8
O55023	Inositol monophosphatase 1 OS=Mus musculus OX=10090 GN=Impa1 PE=1 SV=1	6	9	6	277	30.4	5.19	28.13	95.9	102.5	102.6	90.6	94.3	93.9	106.1	104.4	107.9	101.9
O55026	Ectonucleoside triphosphate diphosphohydrolase 2 OS=Mus musculus OX=10090 GN=Entpd2 PE=1 SV=2	2	4	2	495	54.3	8.37	7.64	106.7	104.4	96.9	115.5	99.3	118.1	72.7	83.9	87.5	115
O55029	Coatomer subunit beta' OS=Mus musculus OX=10090 GN=Copb2 PE=1 SV=2	18	39	18	905	102.4	5.3	108.3	102.2	100.2	101.2	98.5	99.4	95.7	102.7	100.5	102.5	97.2
O55042	Alpha-synuclein OS=Mus musculus OX=10090 GN=Snca PE=1 SV=2	9	18	9	140	14.5	4.77	67.94	62.7	66.9	67.7	105	103.1	102.4	131.8	133.7	129.5	97.2
O55101	Synaptogyrin-2 OS=Mus musculus OX=10090 GN=Syngr2 PE=2 SV=1	1	1	1	224	24.8	4.78	2.23	105.6	92.5	91	92.5	106.1	99.2	106.7	118.5	98.8	89.1
O55102	Biogenesis of lysosome-related organelles complex 1 subunit 1 OS=Mus musculus OX=10090 GN=Bloc1s1 PE=1 SV=2	2	2	2	125	14.3	8.15	1.77	111.4	97.8	105.8	91.4	94.4	93.1	102.2	107.4	85.4	111.2
O55106	Striatin OS=Mus musculus OX=10090 GN=Strn PE=1 SV=2	14	20	13	780	85.9	5.27	50.59	103.9	109	102.7	94.9	95.4	96.6	100.8	100.9	94.5	101.2
O55125	Protein NipSnap homolog 1 OS=Mus musculus OX=10090 GN=Nipsnap1 PE=1 SV=1	4	8	4	284	33.3	9.44	24.67	80	82.9	84.9	105.6	109.4	108.4	104.6	110.8	111.7	101.8
O55126	Protein NipSnap homolog 2 OS=Mus musculus OX=10090 GN=Nipsnap2 PE=1 SV=1	3	7	3	281	32.9	9.26	12.43	82.7	78.3	85.1	107.4	110.2	103.8	111.4	123.1	109.8	88.1
O55135	Eukaryotic translation initiation factor 6 OS=Mus musculus OX=10090 GN=Eif6 PE=1 SV=2	5	12	5	245	26.5	4.74	38	108.3	101.8	108.2	96	103.8	97.4	95.7	101	90.3	97.5
O55142	60S ribosomal protein L35a OS=Mus musculus OX=10090 GN=Rpl35a PE=1 SV=2	5	9	5	110	12.5	10.89	22.43	121.6	115.4	118.1	90.9	97.8	94.2	88.6	88.8	85.2	99.3
O55201	Transcription elongation factor SPT5 OS=Mus musculus OX=10090 GN=Supt5h PE=1 SV=1	10	12	10	1082	120.6	5.05	32.21	105.6	106.9	110.9	103.1	91.1	96.4	89.4	94.6	96.3	105.7
O55222	Integrin-linked protein kinase OS=Mus musculus OX=10090 GN=Ilk PE=1 SV=2	6	7	6	452	51.3	8.07	14.75	114.8	115.6	105.1	107.9	102.9	101.3	88.8	86.8	83.2	93.6
O55234	Proteasome subunit beta type-5 OS=Mus musculus OX=10090 GN=Psmb5 PE=1 SV=3	13	23	13	264	28.5	7.02	72.62	95.6	102.3	98.5	98	95.3	97.8	101.3	98.7	106.5	106
O55242	Sigma non-opioid intracellular receptor 1 OS=Mus musculus OX=10090 GN=Sigmar1 PE=1 SV=1	2	3	2	223	25.2	5.91	2.6	97.2	95.2	64.3	138.7	99.8	70.4	96.9	133.4	100.8	103.1
O70152	Dolichol-phosphate mannosyltransferase subunit 1 OS=Mus musculus OX=10090 GN=Dpm1 PE=1 SV=1	3	5	2	260	29.2	9.51	11.34	90.2	90.9	85.7	94.8	105.2	113.6	120.3	105	98.1	96.2
O70194	Eukaryotic translation initiation factor 3 subunit D OS=Mus musculus OX=10090 GN=Eif3d PE=1 SV=2	12	28	12	548	63.9	6.05	77.73	111.7	107.4	109.4	96.9	97.8	96.9	96.7	94.6	88.8	99.8
O70251	Elongation factor 1-beta OS=Mus musculus OX=10090 GN=Eef1b PE=1 SV=5	10	48	10	225	24.7	4.69	147.03	118.3	120	118.6	88	88.9	88.8	92.9	91.3	94	99.1
O70252	Heme oxygenase 2 OS=Mus musculus OX=10090 GN=Hmox2 PE=1 SV=1	7	12	7	315	35.7	5.87	32.93	98.9	104.5	99.6	94.5	96.2	94.8	101.8	100.6	103.3	105.8
O70310	Glycylpeptide N-tetradecanoyltransferase 1 OS=Mus musculus OX=10090 GN=Nmt1 PE=1 SV=1	12	20	12	496	56.9	8	41.76	101.1	100	91.9	95.9	96.1	97.5	103.3	107.3	104.3	102.6
O70318	Band 4.1-like protein 2 OS=Mus musculus OX=10090 GN=Epb41l2 PE=1 SV=2	11	19	10	988	109.9	5.43	47.24	104.4	107.1	106	106.7	96.9	103.6	90.7	91.4	89.7	103.4
O70400	PDZ and LIM domain protein 1 OS=Mus musculus OX=10090 GN=Pdlim1 PE=1 SV=4	4	4	4	327	35.8	6.84	11.3	112.2	118.4	117.2	98.9	94.5	100.7	82.9	85.7	88.5	101.1
O70401	Tetraspanin-6 OS=Mus musculus OX=10090 GN=Tspan6 PE=1 SV=1	1	1	1	245	27.3	7.74	2.84	74.3	82.7	88	91.5	112.6	110	107	110.8	109.4	113.8
O70435	Proteasome subunit alpha type-3 OS=Mus musculus OX=10090 GN=Psma3 PE=1 SV=3	10	25	10	255	28.4	5.44	58.76	105.7	103.6	100.8	96.1	99.5	95	100.4	100.8	100.6	97.3
O70439	Syntaxin-7 OS=Mus musculus OX=10090 GN=Stx7 PE=1 SV=3	7	11	7	261	29.8	5.78	27.12	92.2	88.3	86.5	98.7	111.4	99	106.1	116.2	109.9	91.7
O70481	E3 ubiquitin-protein ligase UBR1 OS=Mus musculus OX=10090 GN=Ubr1 PE=1 SV=2	3	3	3	1757	200.1	6.05	8.23	85	89.5	96.1	115	95.3	80.7	130.7	95.2	105.6	106.9
O70499	Small nuclear ribonucleoprotein-associated protein OS=Mus musculus OX=10090 GN=Snrpn PE=3 SV=1	6	14	6	240	24.6	10.89	48.97	103.3	105.7	107.8	102	98.6	102.1	90	91.5	94.9	104
O70503	Very-long-chain 3-oxoacyl-CoA reductase OS=Mus musculus OX=10090 GN=Hsd17b12 PE=1 SV=1	10	27	10	312	34.7	9.52	75.01	91.4	88.2	91.6	101.2	103.3	100.9	111	109	109.5	93.9
O70569	Ribosomal protein S14 OS=Mus musculus OX=10090 GN=rps14 PE=3 SV=1	9	40	9	151	16.3	10.13	130.36	112.4	108	108.8	96.4	101.1	99.4	91.2	92.4	94.4	95.8
O70572	Sphingomyelin phosphodiesterase 2 OS=Mus musculus OX=10090 GN=Smpd2 PE=1 SV=1	1	1	1	419	47.4	6.44	3.55	89.6	112.6	91.8	102.8	93.2	122.9	108.7	88.8	82	107.6
O70591	Prefoldin subunit 2 OS=Mus musculus OX=10090 GN=Pfdn2 PE=1 SV=2	8	14	8	154	16.5	6.58	31.71	111.5	106.5	107.8	91.7	101.3	94.3	95.6	101	96.8	93.6
O88271	Craniofacial development protein 1 OS=Mus musculus OX=10090 GN=Cfdp1 PE=1 SV=1	4	5	4	295	32.9	4.86	8.3	122.4	119.1	127.5	92.8	91.6	90.8	87.9	85.7	86.9	95.4
O88315	Gag protein (Fragment) OS=Mus musculus OX=10090 GN=gag PE=4 SV=1	1	1	1	47	5.7	4.82	2.38	53.3	55.7	43.8	55.8	92.4	89.9	155.9	197.4	181.4	74.4
O88379	Bromodomain adjacent to zinc finger domain protein 1A OS=Mus musculus OX=10090 GN=Baz1a PE=1 SV=3	2	2	2	1555	178.3	6.54	4.12	128.5	129.2	135.3	100.9	90	94	75.5	79.7	69.2	97.7
O88384	Vesicle transport through interaction with t-SNAREs homolog 1B OS=Mus musculus OX=10090 GN=Vti1b PE=1 SV=1	3	4	3	232	26.7	8.79	4.2	92.3	97.5	102.9	97.8	101.6	115.8	91.1	103.9	84.8	112.2
O88396	GrpE protein homolog 2, mitochondrial OS=Mus musculus OX=10090 GN=Grpel2 PE=2 SV=2	2	3	2	224	25	7.72	2.23	91.4	100.6	105.8	108.5	81.4	106.4	98.1	92.2	118.4	97.3
O88413	Tubby-related protein 3 OS=Mus musculus OX=10090 GN=Tulp3 PE=1 SV=1	5	5	5	460	51.2	6.24	11.81	125.6	108.7	105.5	96.1	108.5	100.1	99.4	102.7	77.2	76.3
O88441	Metaxin-2 OS=Mus musculus OX=10090 GN=Mtx2 PE=1 SV=1	3	8	3	263	29.7	5.63	21.43	82.7	92.2	103.2	111.3	97.3	103.1	99.5	97.1	102.9	110.9
O88456	Calpain small subunit 1 OS=Mus musculus OX=10090 GN=Capns1 PE=1 SV=1	1	1	1	269	28.4	5.63	3.6	86.2	85.9	102.2	111.2	101.8	79.6	100.9	109.4	129.1	93.8
O88520	Leucine-rich repeat protein SHOC-2 OS=Mus musculus OX=10090 GN=Shoc2 PE=1 SV=2	2	2	2	582	64.9	8.46	4.52	115.8	100.4	117.2	100.1	110.1	92.3	95.1	98.5	78.8	91.7
O88532	Zinc finger RNA-binding protein OS=Mus musculus OX=10090 GN=Zfr PE=1 SV=2	6	8	6	1074	116.8	9.04	19.49	110.8	109.4	111.5	103.9	95	97.9	90.5	97	80.5	103.6
O88569	Heterogeneous nuclear ribonucleoproteins A2/B1 OS=Mus musculus OX=10090 GN=Hnrnpa2b1 PE=1 SV=2	24	142	2	353	37.4	8.95	343.04	108.2	107.7	106	95.1	97.1	97.1	97	96.3	97.2	98.2
O88587	Catechol O-methyltransferase OS=Mus musculus OX=10090 GN=Comt PE=1 SV=2	6	11	6	265	29.5	5.83	39.75	92.6	96	96.2	101	96.4	95.8	106.6	103.5	110	102
O88597	Beclin-1 OS=Mus musculus OX=10090 GN=Becn1 PE=1 SV=3	1	1	1	448	51.6	4.93	2.83	99.1	98.1	85.4	87.9	101.7	86.4	111.3	116.4	115.6	98
O88630	Golgi SNAP receptor complex member 1 OS=Mus musculus OX=10090 GN=Gosr1 PE=1 SV=2	1	2	1	250	28.5	9.29	3.04	96.4	104	117.6	103.5	91.5	94.1	101.4	91.4	112.2	87.9
O88653	Ragulator complex protein LAMTOR3 OS=Mus musculus OX=10090 GN=Lamtor3 PE=1 SV=1	1	1	1	124	13.5	7.34	5.93	70.8	93.4	97.2	113.8	65.4	106.8	108.5	66.8	146.1	131.3
O88696	ATP-dependent Clp protease proteolytic subunit, mitochondrial OS=Mus musculus OX=10090 GN=Clpp PE=1 SV=1	7	25	7	272	29.8	7.47	57.94	83.9	88.8	87	102.5	102.6	105.3	111	107.7	110.6	100.6
O88712	C-terminal-binding protein 1 OS=Mus musculus OX=10090 GN=Ctbp1 PE=1 SV=2	5	7	1	441	47.7	6.77	18.27	88.8	120.3	114.4	96.1	89.7	105.1	74.1	99	112.1	100.2
O88736	3-keto-steroid reductase OS=Mus musculus OX=10090 GN=Hsd17b7 PE=1 SV=1	3	3	3	334	37.3	6.73	8.87	69.1	72.1	69.7	105.5	96	98.3	129.9	129.5	125.3	104.6
O88796	Ribonuclease P protein subunit p30 OS=Mus musculus OX=10090 GN=Rpp30 PE=1 SV=1	3	6	3	268	29.5	9.06	18.27	97	90.6	92.5	104.4	104.8	99.8	107.5	100.5	95.5	107.5
O88811	Signal transducing adapter molecule 2 OS=Mus musculus OX=10090 GN=Stam2 PE=1 SV=1	10	13	10	523	57.4	5.07	21.88	118	97.4	95.7	86.7	94.5	86.6	93.4	150	84.9	92.8
O88958	Glucosamine-6-phosphate isomerase 1 OS=Mus musculus OX=10090 GN=Gnpda1 PE=1 SV=3	5	11	5	289	32.5	6.6	25.77	88.1	106.9	86.9	116.6	95.7	97.1	104.1	107.1	102.5	95.1
O88967	ATP-dependent zinc metalloprotease YME1L1 OS=Mus musculus OX=10090 GN=Yme1l1 PE=1 SV=1	8	11	8	715	80	8.97	28.45	106.3	108.6	108.3	97.2	103.2	101.5	92.7	92.9	85.1	104
O89032	SH3 and PX domain-containing protein 2A OS=Mus musculus OX=10090 GN=Sh3pxd2a PE=1 SV=2	2	2	1	1124	124.1	8.75	4.7	130.1	104	153.8	101.3	83.7	88.3	53.7	86.5	88.7	110.1
O89079	Coatomer subunit epsilon OS=Mus musculus OX=10090 GN=Cope PE=1 SV=3	6	11	6	308	34.5	5.06	39.49	102	102.8	106.4	99.5	100.5	95.8	98.3	101.9	100.2	92.7
O89086	RNA-binding protein 3 OS=Mus musculus OX=10090 GN=Rbm3 PE=1 SV=1	5	12	5	153	16.6	7.5	38.48	120.6	123.4	117.7	99.2	97.8	100.3	80.1	80.4	80.3	100.2
O89112	LanC-like protein 1 OS=Mus musculus OX=10090 GN=Lancl1 PE=1 SV=1	2	2	2	399	45.3	7.77	4.71	94.4	89.8	95	96	102.8	91.2	106.9	117.5	116.8	89.6
P00375	Dihydrofolate reductase OS=Mus musculus OX=10090 GN=Dhfr PE=1 SV=3	9	19	9	187	21.6	8.53	57.69	120.8	122.5	122.3	99.2	96.7	99.7	77.5	77.9	80.1	103.3
P00493	Hypoxanthine-guanine phosphoribosyltransferase OS=Mus musculus OX=10090 GN=Hprt1 PE=1 SV=3	7	21	7	218	24.6	6.68	52.27	91.3	88.3	88.9	98.3	99	97.7	113.1	113.5	116.1	93.7
P01115	Transforming protein p29 OS=Harvey murine sarcoma virus OX=11807 GN=H-RAS PE=1 SV=1	4	6	2	241	26.3	5.73	6.05	89.7	105.6	110.4	86.9	97.3	98.1	100.4	74.5	140.2	96.8
P02301	Histone H3.3C OS=Mus musculus OX=10090 GN=H3f3c PE=3 SV=3	6	31	3	136	15.3	11.14	70.04	138.8	132	134.7	87.3	90.9	96.9	76.1	73.5	73	96.8
P02535	Keratin, type I cytoskeletal 10 OS=Mus musculus OX=10090 GN=Krt10 PE=1 SV=3	7	15	4	570	57.7	5.11	40.92	141.3	142.8	140.4	66.6	63.5	68.9	92	89.8	90.6	104.1
P02798	Metallothionein-2 OS=Mus musculus OX=10090 GN=Mt2 PE=1 SV=2	1	1	1	61	6.1	7.83	1.87	96.6	78.8	81.7	110.5	167.3	111	94.3	111.2	67.3	81.3
P04104	Keratin, type II cytoskeletal 1 OS=Mus musculus OX=10090 GN=Krt1 PE=1 SV=4	3	14	3	637	65.6	8.15	47.18	151.6	127	124.2	60.5	70.6	61.6	111.7	117.8	96	79.1
P04627	Serine/threonine-protein kinase A-Raf OS=Mus musculus OX=10090 GN=Araf PE=1 SV=2	3	3	2	604	67.5	9.11	6.66	107.1	102.2	101.7	92.4	96.9	91.9	107.3	104.6	96.2	99.6
P05063	Fructose-bisphosphate aldolase C OS=Mus musculus OX=10090 GN=Aldoc PE=1 SV=4	7	15	3	363	39.4	7.12	35.98	99.3	95.6	94.7	96.9	118.8	102	98.3	99.5	93.9	101
P05132	cAMP-dependent protein kinase catalytic subunit alpha OS=Mus musculus OX=10090 GN=Prkaca PE=1 SV=3	8	13	4	351	40.5	8.79	35.6	95.8	95.5	99.2	93	94.2	94	107.9	108	109.3	103.1
P05201	Aspartate aminotransferase, cytoplasmic OS=Mus musculus OX=10090 GN=Got1 PE=1 SV=3	15	39	15	413	46.2	7.14	100.47	92.9	84.6	83.4	99.3	111.2	102.6	111.4	118.1	108.9	87.6
P05202	Aspartate aminotransferase, mitochondrial OS=Mus musculus OX=10090 GN=Got2 PE=1 SV=1	17	60	17	430	47.4	9	165.43	88.8	85	86.2	106.8	112.2	108.9	106.9	109	103	93.2
P05480	Neuronal proto-oncogene tyrosine-protein kinase Src OS=Mus musculus OX=10090 GN=Src PE=1 SV=4	6	6	4	541	60.6	7.84	8.55	94.5	113.7	104.4	103.4	82.3	102.6	95.4	96.5	94	113.2
P06745	Glucose-6-phosphate isomerase OS=Mus musculus OX=10090 GN=Gpi PE=1 SV=4	24	103	24	558	62.7	8.13	280.84	84.3	83.1	83.4	104.8	105	104.2	112.2	112.6	111.8	98.5
P06801	NADP-dependent malic enzyme OS=Mus musculus OX=10090 GN=Me1 PE=1 SV=2	12	26	12	572	63.9	7.44	62.17	95.6	91.1	90.2	91.5	96.8	93	118.6	115.4	112.8	95.1
P07607	Thymidylate synthase OS=Mus musculus OX=10090 GN=Tyms PE=1 SV=1	2	2	2	307	34.9	6.46	3.21	137.2	132.6	121.4	106.4	113.7	75.6	70.9	86.4	65.8	90
P07742	Ribonucleoside-diphosphate reductase large subunit OS=Mus musculus OX=10090 GN=Rrm1 PE=1 SV=2	18	36	18	792	90.2	6.7	83.33	174.8	170.6	171.3	82.9	87.7	86.5	39.8	40.7	43	102.7
P07901	Heat shock protein HSP 90-alpha OS=Mus musculus OX=10090 GN=Hsp90aa1 PE=1 SV=4	55	446	36	733	84.7	5.01	1325.77	104.4	100.6	100.6	96.4	102.3	99	100.2	104.2	99.3	92.9
P08030	Adenine phosphoribosyltransferase OS=Mus musculus OX=10090 GN=Aprt PE=1 SV=2	6	12	6	180	19.7	6.79	29.08	92.4	99.3	99.4	96.8	87.3	95.4	103.8	108.1	106.3	111.1
P08226	Apolipoprotein E OS=Mus musculus OX=10090 GN=Apoe PE=1 SV=2	4	5	4	311	35.8	5.68	7.68	121.9	122.3	118.8	84	90.8	91.9	82.2	93.7	90.5	103.8
P08228	Superoxide dismutase [Cu-Zn] OS=Mus musculus OX=10090 GN=Sod1 PE=1 SV=2	10	28	10	154	15.9	6.51	81.73	102.8	102.3	100.6	92.8	91	93.1	106.4	104.7	108.4	97.8
P08249	Malate dehydrogenase, mitochondrial OS=Mus musculus OX=10090 GN=Mdh2 PE=1 SV=3	16	159	16	338	35.6	8.68	519.7	83.2	83.5	82.8	108.1	110.8	110.4	107.6	107.8	107.7	98.2
P08730	Keratin, type I cytoskeletal 13 OS=Mus musculus OX=10090 GN=Krt13 PE=1 SV=2	3	5	1	437	47.7	4.86	11.13	135.5	132.5	114.4	58.3	68	62.1	123.8	123.7	100.1	81.6
P08752	Guanine nucleotide-binding protein G(i) subunit alpha-2 OS=Mus musculus OX=10090 GN=Gnai2 PE=1 SV=5	14	43	9	355	40.5	5.45	65.48	96.3	96.6	97	107.1	109.2	105.9	95.1	96	99.6	97.2
P08775	DNA-directed RNA polymerase II subunit RPB1 OS=Mus musculus OX=10090 GN=Polr2a PE=1 SV=3	11	14	11	1970	217	7.37	29.63	108.2	120.5	109.8	109.4	104.9	100.8	84.2	78	82.7	101.5
P09055	Integrin beta-1 OS=Mus musculus OX=10090 GN=Itgb1 PE=1 SV=1	17	39	17	798	88.2	5.94	107.81	109.7	108.6	107.9	106.6	106.5	106.6	84.6	83.3	83.9	102.3
P09103	Protein disulfide-isomerase OS=Mus musculus OX=10090 GN=P4hb PE=1 SV=2	40	208	39	509	57	4.88	608.75	76.3	75.1	76.8	105.5	108.4	107.8	118.4	117.5	117.5	96.7
P09405	Nucleolin OS=Mus musculus OX=10090 GN=Ncl PE=1 SV=2	50	190	3	707	76.7	4.75	465.76	113.4	113.8	116.2	94.2	93.7	94.4	90.5	89.7	91.3	102.9
P09411	Phosphoglycerate kinase 1 OS=Mus musculus OX=10090 GN=Pgk1 PE=1 SV=4	31	275	31	417	44.5	7.9	860.83	80.5	83.6	84.4	104.6	102.5	106	111.9	109.4	115	102.2
P09528	Ferritin heavy chain OS=Mus musculus OX=10090 GN=Fth1 PE=1 SV=2	1	1	1	182	21.1	5.88	2.71	119.5	114.4	117.1	87.2	82.1	77.7	93.6	115.4	102	91
P09671	Superoxide dismutase [Mn], mitochondrial OS=Mus musculus OX=10090 GN=Sod2 PE=1 SV=3	4	13	4	222	24.6	8.62	37.16	75	81.6	81.6	114.7	106	113.2	105.2	104.3	112.3	106.1
P0C605	cGMP-dependent protein kinase 1 OS=Mus musculus OX=10090 GN=Prkg1 PE=1 SV=1	7	8	7	671	76.3	6.04	16.04	78.8	89.1	83.7	104.8	100.5	100.5	111.7	115.9	110.5	104.5
P0C8B4	EKC/KEOPS complex subunit GON7 OS=Mus musculus OX=10090 GN=Gon7 PE=3 SV=1	1	1	1	98	10.3	4.09	4.03	121.9	108.8	115.1	98.7	97.5	68.6	98.3	82	91.1	117.8
P0DJF2	Protein PET117 homolog, mitochondrial OS=Mus musculus OX=10090 GN=Pet117 PE=3 SV=1	1	1	1	80	9.1	10.35	2.94	101.9	113.2	101.6	105.1	104.9	111.2	87.4	90	87.5	97.2
P0DN34	NADH dehydrogenase [ubiquinone] 1 beta subcomplex subunit 1 OS=Mus musculus OX=10090 GN=Ndufb1 PE=3 SV=1	1	2	1	57	7	8.21	5.34	84.7	87.2	87.5	107.5	112.2	108.9	92.5	106.3	105.1	108.1
P10126	Elongation factor 1-alpha 1 OS=Mus musculus OX=10090 GN=Eef1a1 PE=1 SV=3	35	549	35	462	50.1	9.01	1372.24	127.2	121.2	121.2	91.1	96.7	93.1	84.8	86.5	84	94.3
P10518	Delta-aminolevulinic acid dehydratase OS=Mus musculus OX=10090 GN=Alad PE=1 SV=1	2	2	2	330	36	6.79	4.29	114.4	125.5	113.1	99.9	96.7	86.2	96	97.1	83.8	87.1
P10605	Cathepsin B OS=Mus musculus OX=10090 GN=Ctsb PE=1 SV=2	4	9	4	339	37.3	5.91	28.97	63.8	60.1	66.5	114.2	126.9	122.2	117.3	127.3	111.6	90.2
P10630	Eukaryotic initiation factor 4A-II OS=Mus musculus OX=10090 GN=Eif4a2 PE=1 SV=2	12	68	2	407	46.4	5.48	175.22	93.8	88.6	105.9	95.9	96.4	94.3	105.1	112.2	105.6	102.1
P10639	Thioredoxin OS=Mus musculus OX=10090 GN=Txn PE=1 SV=3	6	35	6	105	11.7	4.92	75.7	108.7	105.6	105.2	94	98.7	97.6	100.1	98.6	95.5	96.1
P10649	Glutathione S-transferase Mu 1 OS=Mus musculus OX=10090 GN=Gstm1 PE=1 SV=2	11	26	8	218	26	7.94	63.13	89.3	86.1	85.5	94.4	95.3	92.3	123.6	124.4	114.3	94.8
P10852	4F2 cell-surface antigen heavy chain OS=Mus musculus OX=10090 GN=Slc3a2 PE=1 SV=1	16	37	16	526	58.3	5.91	101.89	72.1	71.2	71.9	119.7	125	123.3	107.5	110	103.3	96
P10922	Histone H1.0 OS=Mus musculus OX=10090 GN=H1f0 PE=2 SV=4	4	10	4	194	20.8	10.9	22.12	112.3	107.3	106.5	98.5	113.4	103.7	87	95.6	84.5	91.3
P11031	Activated RNA polymerase II transcriptional coactivator p15 OS=Mus musculus OX=10090 GN=Sub1 PE=1 SV=3	9	30	9	127	14.4	9.6	78.25	108.2	108.1	111.1	101	99.3	103.7	90.5	87.1	87.8	103.1
P11157	Ribonucleoside-diphosphate reductase subunit M2 OS=Mus musculus OX=10090 GN=Rrm2 PE=1 SV=1	9	16	9	390	45.1	5.45	47.22	172.3	163.4	168.1	89.9	86.6	88.4	41.7	41.1	46.5	101.9
P11344	Tyrosinase OS=Mus musculus OX=10090 GN=Tyr PE=1 SV=3	5	12	5	533	60.6	6.05	24.84	68.7	65.9	69.4	120.9	110.1	113.8	118.9	110	113.9	108.4
P11688	Integrin alpha-5 OS=Mus musculus OX=10090 GN=Itga5 PE=1 SV=3	2	2	2	1053	115	5.95	2.86	96.5	97.6	107.7	115	105.2	119.5	87.7	82.3	85.9	102.5
P11881	Inositol 1,4,5-trisphosphate receptor type 1 OS=Mus musculus OX=10090 GN=Itpr1 PE=1 SV=2	2	3	1	2749	313	6.04	6.48	84.2	80.7	89.9	101.8	85.2	99.8	111.7	107.1	120.2	119.3
P11930	Nucleoside diphosphate-linked moiety X motif 19 OS=Mus musculus OX=10090 GN=Nudt19 PE=1 SV=2	2	2	2	357	40.3	6.68	4.06	109.2	96.9	107	106	100.1	105.2	89	92.8	96.9	96.8
P11983	T-complex protein 1 subunit alpha OS=Mus musculus OX=10090 GN=Tcp1 PE=1 SV=3	26	112	26	556	60.4	6.16	306.64	103.1	101.8	100.5	94.5	97.6	95.1	102.8	104.2	102.8	97.6
P12265	Beta-glucuronidase OS=Mus musculus OX=10090 GN=Gusb PE=1 SV=2	5	6	5	648	74.1	6.7	18.23	101.8	99.5	93.3	97.3	101.9	98.4	103.7	115.1	98.2	90.8
P12382	ATP-dependent 6-phosphofructokinase, liver type OS=Mus musculus OX=10090 GN=Pfkl PE=1 SV=4	18	42	13	780	85.3	7.17	114.3	64.4	68.8	70.6	115.9	107	110.3	118.6	115.2	122.9	106.3
P12787	Cytochrome c oxidase subunit 5A, mitochondrial OS=Mus musculus OX=10090 GN=Cox5a PE=1 SV=2	9	34	8	146	16.1	6.54	80.74	99.7	98.9	99	115.3	116	118.5	82.8	83.7	82.3	103.8
P12815	Programmed cell death protein 6 OS=Mus musculus OX=10090 GN=Pdcd6 PE=1 SV=2	3	4	3	191	21.9	5.4	3.43	81.4	88.8	84.9	103.6	91.7	85.8	111.6	97.1	145.4	109.6
P12894	Intracisternal A-particle Pol-related polyprotein (Fragment) OS=Mouse intracisternal a-particle IL3 OX=11754 PE=3 SV=1	28	100	1	814	90.9	9.1	285.54	112.3	111.4	103.7	107.3	116.9	113.8	77.2	73.6	76.5	107.4
P13011	Acyl-CoA desaturase 2 OS=Mus musculus OX=10090 GN=Scd2 PE=1 SV=2	3	6	3	358	40.9	9.01	6.89	128.8	128.4	130.1	107.7	117.7	113.2	57.3	60.4	62.6	93.8
P13020	Gelsolin OS=Mus musculus OX=10090 GN=Gsn PE=1 SV=3	15	28	15	780	85.9	6.18	66.58	76.7	76.7	76.7	96.3	94.5	94	128.8	131.5	130.3	94.5
P13707	Glycerol-3-phosphate dehydrogenase [NAD(+)], cytoplasmic OS=Mus musculus OX=10090 GN=Gpd1 PE=1 SV=3	11	13	11	349	37.5	7.17	29.42	108.8	105.8	102.7	90	87.6	89.1	102.8	105.5	104.3	103.5
P13864	DNA (cytosine-5)-methyltransferase 1 OS=Mus musculus OX=10090 GN=Dnmt1 PE=1 SV=5	21	29	21	1620	183.1	7.74	68.24	153.6	154.2	156.5	93.1	86.3	90.2	51.4	53.5	54.3	106.9
P14069	Protein S100-A6 OS=Mus musculus OX=10090 GN=S100a6 PE=1 SV=3	1	1	1	89	10	5.48	2.61	113.5	127	129.1	94.2	100.1	106	83.9	87.1	81.8	77.5
P14115	60S ribosomal protein L27a OS=Mus musculus OX=10090 GN=Rpl27a PE=1 SV=5	9	19	9	148	16.6	11.12	30.8	124.3	108.1	115.5	84.8	106.7	96.1	89.1	100.6	86.4	88.3
P14148	60S ribosomal protein L7 OS=Mus musculus OX=10090 GN=Rpl7 PE=1 SV=2	17	57	17	270	31.4	10.89	156.36	114	111.7	112.6	95.3	96.8	97.4	92.9	91.1	90.6	97.5
P14152	Malate dehydrogenase, cytoplasmic OS=Mus musculus OX=10090 GN=Mdh1 PE=1 SV=3	14	46	14	334	36.5	6.58	123.65	90.3	94.2	94.3	99.6	96	100.4	105.7	107.1	109.2	103.2
P14576	Signal recognition particle 54 kDa protein OS=Mus musculus OX=10090 GN=Srp54 PE=1 SV=2	15	19	15	504	55.7	8.75	50.47	96.2	93.7	97	96.3	94.6	96.3	108.4	108.1	106.6	102.7
P14685	26S proteasome non-ATPase regulatory subunit 3 OS=Mus musculus OX=10090 GN=Psmd3 PE=1 SV=3	19	51	19	530	60.7	8.44	134.47	99.4	101.9	101.2	97.5	93.1	97.6	101.5	99.3	103.8	104.7
P14733	Lamin-B1 OS=Mus musculus OX=10090 GN=Lmnb1 PE=1 SV=3	32	72	28	588	66.7	5.16	186.04	121.3	119.9	118.7	94.6	93.7	94.1	85.9	84.5	87.5	99.9
P14824	Annexin A6 OS=Mus musculus OX=10090 GN=Anxa6 PE=1 SV=3	28	43	26	673	75.8	5.5	104.48	98.5	99.9	99	97.6	92.5	92.8	104.1	104.1	107.9	103.6
P15116	Cadherin-2 OS=Mus musculus OX=10090 GN=Cdh2 PE=1 SV=2	1	1	1	906	99.7	4.78	3.13	106.7	82.1	116.5	80.5	102.6	98	110	72.9	145.7	84.9
P15626	Glutathione S-transferase Mu 2 OS=Mus musculus OX=10090 GN=Gstm2 PE=1 SV=2	8	14	5	218	25.7	7.39	40.56	84.3	85.7	87	92.2	93.1	93.9	121	122.7	123.3	96.9
P15920	V-type proton ATPase 116 kDa subunit a isoform 2 OS=Mus musculus OX=10090 GN=Atp6v0a2 PE=1 SV=2	7	9	7	856	98.1	6.64	15.66	92.4	93.9	93.5	102.7	103.7	93.5	111.6	97	100.9	110.8
P16045	Galectin-1 OS=Mus musculus OX=10090 GN=Lgals1 PE=1 SV=3	6	44	6	135	14.9	5.49	133.11	97.5	97.3	97.5	101.9	101	102.8	100	99.7	101.3	101
P16110	Galectin-3 OS=Mus musculus OX=10090 GN=Lgals3 PE=1 SV=3	5	14	5	264	27.5	8.38	24.57	87.8	83.7	84.4	129.3	137	136.8	83	82.7	81.3	94.1
P16125	L-lactate dehydrogenase B chain OS=Mus musculus OX=10090 GN=Ldhb PE=1 SV=2	9	25	8	334	36.5	6.05	82.07	92	95.1	96.8	100.7	96.1	103.1	103.8	102.9	106.7	102.8
P16254	Signal recognition particle 14 kDa protein OS=Mus musculus OX=10090 GN=Srp14 PE=1 SV=1	1	1	1	110	12.5	10.17	2.58	91.6	100.7	131.4	79	114.9	95.6	87.3	78.5	102.8	118.2
P16332	Methylmalonyl-CoA mutase, mitochondrial OS=Mus musculus OX=10090 GN=Mut PE=1 SV=2	10	20	10	748	82.8	6.89	42.29	81	85.3	80.2	111.5	112.9	111.1	110.8	100.1	101.9	105.3
P16546	Spectrin alpha chain, non-erythrocytic 1 OS=Mus musculus OX=10090 GN=Sptan1 PE=1 SV=4	87	148	87	2472	284.4	5.33	405.77	94.2	95.9	95.7	101.1	98.7	99.7	104.3	104.7	103.9	101.8
P17095	High mobility group protein HMG-I/HMG-Y OS=Mus musculus OX=10090 GN=Hmga1 PE=1 SV=4	3	10	1	107	11.6	10.32	33.65	93.6	98.6	100.2	98.3	87.4	98.7	109	108.5	103.9	101.8
P17426	AP-2 complex subunit alpha-1 OS=Mus musculus OX=10090 GN=Ap2a1 PE=1 SV=1	27	42	20	977	107.6	7.03	90.62	101.5	101.2	98.8	102.5	99.8	104.5	99.3	96.6	93.9	101.9
P17439	Glucosylceramidase OS=Mus musculus OX=10090 GN=Gba PE=1 SV=1	2	2	2	515	57.6	7.75	2.09	97.4	86.6	92	111.8	118.8	83.2	103.7	99.5	103	103.9
P17563	Methanethiol oxidase OS=Mus musculus OX=10090 GN=Selenbp1 PE=1 SV=2	7	10	7	472	52.5	6.29	25.99	85.9	83.9	93.5	120.9	124.3	123.3	92.4	93.5	88.2	94
P17665	Cytochrome c oxidase subunit 7C, mitochondrial OS=Mus musculus OX=10090 GN=Cox7c PE=1 SV=1	1	5	1	63	7.3	11	10.75	107.6	114.1	116.9	107.6	104.2	113.3	75.7	93.7	77.6	89.2
P17710	Hexokinase-1 OS=Mus musculus OX=10090 GN=Hk1 PE=1 SV=3	27	56	24	974	108.2	6.8	140.1	89.6	90.9	90.6	103.8	101.6	102.7	107.9	109.2	104.7	99
P17751	Triosephosphate isomerase OS=Mus musculus OX=10090 GN=Tpi1 PE=1 SV=4	16	143	16	299	32.2	5.74	468.43	72.8	74	74.9	109.3	108.3	109.9	117	115.9	118.5	99.4
P17809	Solute carrier family 2, facilitated glucose transporter member 1 OS=Mus musculus OX=10090 GN=Slc2a1 PE=1 SV=4	2	2	2	492	53.9	8.87	6.38	65.8	73.5	81.4	121.5	108.5	121.6	106.2	108.7	111.7	101.2
P17918	Proliferating cell nuclear antigen OS=Mus musculus OX=10090 GN=Pcna PE=1 SV=2	13	75	13	261	28.8	4.77	215.69	133.9	133.5	136.6	104.7	103.2	103.4	60.2	61.5	62.1	100.9
P18155	Bifunctional methylenetetrahydrofolate dehydrogenase/cyclohydrolase, mitochondrial OS=Mus musculus OX=10090 GN=Mthfd2 PE=1 SV=1	11	39	11	350	37.8	8.88	108.5	67.9	66.1	66.6	110.8	116.4	112.9	120.4	122.7	121	95.4
P18572	Basigin OS=Mus musculus OX=10090 GN=Bsg PE=1 SV=2	7	27	7	389	42.4	5.85	64.12	81.2	80.8	78	138	139	138.5	84.1	84.1	80.9	95.3
P18608	Non-histone chromosomal protein HMG-14 OS=Mus musculus OX=10090 GN=Hmgn1 PE=1 SV=2	4	6	4	96	10.1	9.76	15.67	105.4	108.9	108.4	96.6	95.8	101.3	98.6	98.6	93.1	93.3
P18872	Guanine nucleotide-binding protein G(o) subunit alpha OS=Mus musculus OX=10090 GN=Gnao1 PE=1 SV=3	4	14	2	354	40.1	5.53	20.78	79.8	107.3	111.4	120.8	86.9	101.7	105.4	85	84.6	117.3
P19096	Fatty acid synthase OS=Mus musculus OX=10090 GN=Fasn PE=1 SV=2	81	241	81	2504	272.3	6.58	702.35	109.3	108	108.5	96.4	96.4	96.1	94.8	95.7	94.5	100.3
P19157	Glutathione S-transferase P 1 OS=Mus musculus OX=10090 GN=Gstp1 PE=1 SV=2	8	48	8	210	23.6	7.87	142.68	89.8	90.6	93.1	102.6	100	102.3	105.1	102.9	108.6	104.9
P19182	Interferon-related developmental regulator 1 OS=Mus musculus OX=10090 GN=Ifrd1 PE=1 SV=2	3	3	3	449	49.9	7.18	5.22	61.6	64.7	67.1	126.9	115.5	119.6	118.8	107.7	115.2	103
P19324	Serpin H1 OS=Mus musculus OX=10090 GN=Serpinh1 PE=1 SV=3	19	104	19	417	46.5	8.82	287.46	97.1	92.6	92.4	103.1	108.2	106.6	102	102.9	100	95
P19783	Cytochrome c oxidase subunit 4 isoform 1, mitochondrial OS=Mus musculus OX=10090 GN=Cox4i1 PE=1 SV=2	9	25	9	169	19.5	9.23	71.45	100.2	106.5	102	117.3	114.2	117.1	76.8	79.8	79.1	106.9
P20029	Endoplasmic reticulum chaperone BiP OS=Mus musculus OX=10090 GN=Hspa5 PE=1 SV=3	48	349	45	655	72.4	5.16	1067.91	84.4	81.1	82.2	103.4	112	108	112.7	114.3	109.2	92.7
P20060	Beta-hexosaminidase subunit beta OS=Mus musculus OX=10090 GN=Hexb PE=1 SV=2	2	2	2	536	61.1	8.12	4.36	90	86.6	81.3	120.3	104.7	104.8	102.3	100.4	103.3	106.2
P20108	Thioredoxin-dependent peroxide reductase, mitochondrial OS=Mus musculus OX=10090 GN=Prdx3 PE=1 SV=1	6	19	6	257	28.1	7.58	52.64	77.9	88.8	87.2	114.8	96.1	108.8	103.9	98.6	109.4	114.5
P21279	Guanine nucleotide-binding protein G(q) subunit alpha OS=Mus musculus OX=10090 GN=Gnaq PE=1 SV=4	6	10	4	359	42.1	5.68	25.61	106.8	111.1	111.6	99.8	105.1	102.6	83.4	80.7	98.1	100.9
P21550	Beta-enolase OS=Mus musculus OX=10090 GN=Eno3 PE=1 SV=3	9	206	6	434	47	7.18	528.14	118	110.5	115.2	97.7	104.7	97.7	88.3	87.3	83.9	96.5
P21995	Embigin OS=Mus musculus OX=10090 GN=Emb PE=1 SV=2	3	5	3	330	37	6.02	11.01	88.9	82.7	88.4	104.9	112.1	105.2	105.6	113.6	103.7	94.8
P22907	Porphobilinogen deaminase OS=Mus musculus OX=10090 GN=Hmbs PE=1 SV=2	3	3	3	361	39.3	6.87	7.9	106.6	107.9	102.4	99.1	103.4	89.9	88.8	100.2	96.7	105.1
P23116	Eukaryotic translation initiation factor 3 subunit A OS=Mus musculus OX=10090 GN=Eif3a PE=1 SV=5	38	71	38	1344	161.8	6.77	168.34	111.3	111.4	110.5	97.1	94.8	94.8	90.7	92.2	95	102.1
P23492	Purine nucleoside phosphorylase OS=Mus musculus OX=10090 GN=Pnp PE=1 SV=2	3	5	3	289	32.3	6.16	14.26	92.2	102.4	103.3	99	88.9	93.1	98.6	103.1	111.6	107.6
P24270	Catalase OS=Mus musculus OX=10090 GN=Cat PE=1 SV=4	15	23	15	527	59.8	7.88	55.4	108.8	109.3	108	105.7	102.6	105	89.2	87	83.7	100.6
P24369	Peptidyl-prolyl cis-trans isomerase B OS=Mus musculus OX=10090 GN=Ppib PE=1 SV=2	14	61	14	216	23.7	9.55	165.41	83.7	85	88.2	105	104.4	107.1	107.1	108.3	111.2	99.9
P24452	Macrophage-capping protein OS=Mus musculus OX=10090 GN=Capg PE=1 SV=2	3	8	3	352	39.2	7.2	18.52	91.5	107.1	103.9	102.9	88.9	99	103.6	100.3	96.7	106.2
P24527	Leukotriene A-4 hydrolase OS=Mus musculus OX=10090 GN=Lta4h PE=1 SV=4	17	41	17	611	69	6.42	106.14	99.5	99.5	100.4	97.9	98.2	99.1	103.8	103.3	101	97.4
P24638	Lysosomal acid phosphatase OS=Mus musculus OX=10090 GN=Acp2 PE=1 SV=2	1	2	1	423	48.5	7.02	4.84	71.5	64.9	76.5	109.9	114.6	98.2	126.5	118.3	116.1	103.6
P24668	Cation-dependent mannose-6-phosphate receptor OS=Mus musculus OX=10090 GN=M6pr PE=1 SV=1	8	15	8	278	31.2	5.39	50.32	95.1	99.4	97	98.4	96.9	94.4	108.1	109.4	106.2	94.9
P24788	Cyclin-dependent kinase 11B OS=Mus musculus OX=10090 GN=Cdk11b PE=1 SV=2	6	7	6	784	91.5	5.39	18.1	98.7	117.6	100.6	120.1	94	98.5	85.2	84.2	88.4	112.7
P25233	Necdin OS=Mus musculus OX=10090 GN=Ndn PE=1 SV=1	1	3	1	325	36.8	8.51	2.26	91.6	92.2	94.4	104	89.6	106.6	118.3	99.4	104.2	99.5
P25444	40S ribosomal protein S2 OS=Mus musculus OX=10090 GN=Rps2 PE=1 SV=3	16	63	16	293	31.2	10.24	152.45	102.9	103.7	105	101.3	95.8	98.7	95.7	91.2	96.9	108.6
P25799	Nuclear factor NF-kappa-B p105 subunit OS=Mus musculus OX=10090 GN=Nfkb1 PE=1 SV=2	2	2	2	971	105.5	5.39	3.65	122.2	105.2	108.8	88.4	104.3	95.6	110.5	90.1	91.2	83.7
P26039	Talin-1 OS=Mus musculus OX=10090 GN=Tln1 PE=1 SV=2	85	155	71	2541	269.7	6.18	433.35	114.7	116.8	116.8	98.4	94.3	95.6	85.4	86.3	87.3	104.4
P26041	Moesin OS=Mus musculus OX=10090 GN=Msn PE=1 SV=3	50	195	39	577	67.7	6.6	528.23	92	91.6	93.4	99.1	97.8	98.5	108.8	107.6	110.3	100.9
P26369	Splicing factor U2AF 65 kDa subunit OS=Mus musculus OX=10090 GN=U2af2 PE=1 SV=3	12	28	12	475	53.5	9.09	71.76	104.7	108.7	105.4	106.5	97.3	95.7	94.1	95.3	93.8	98.6
P26443	Glutamate dehydrogenase 1, mitochondrial OS=Mus musculus OX=10090 GN=Glud1 PE=1 SV=1	18	47	18	558	61.3	8	131.94	94.6	92.5	91.7	105.6	107.6	105.1	103.2	103	99.7	97
P26516	26S proteasome non-ATPase regulatory subunit 7 OS=Mus musculus OX=10090 GN=Psmd7 PE=1 SV=2	8	20	8	321	36.5	6.77	50.43	103.7	107	106.2	101.4	95.4	97.5	93.5	94.2	97.4	103.7
P27046	Alpha-mannosidase 2 OS=Mus musculus OX=10090 GN=Man2a1 PE=1 SV=2	12	14	12	1150	131.5	8.03	36.09	86.8	87	82	97	96.9	102.2	124.1	113.6	114.2	96.2
P27546	Microtubule-associated protein 4 OS=Mus musculus OX=10090 GN=Map4 PE=1 SV=3	18	29	18	1125	117.4	4.98	73.75	104.8	103.1	98.6	95.3	100.7	96.4	103.3	103.8	98.1	95.8
P27577	Protein C-ets-1 OS=Mus musculus OX=10090 GN=Ets1 PE=1 SV=2	1	1	1	440	50.2	5.12	2.13	108.9	123.6	128.2	75.5	86.9	99.4	87.7	89	90.8	110.1
P27601	Guanine nucleotide-binding protein subunit alpha-13 OS=Mus musculus OX=10090 GN=Gna13 PE=1 SV=1	6	16	4	377	44	8.21	24.62	103.1	91.8	105.4	113.2	98.5	101.4	87.9	89.3	98.2	111.2
P27612	Phospholipase A-2-activating protein OS=Mus musculus OX=10090 GN=Plaa PE=1 SV=4	10	14	10	794	87.2	6.14	31.82	102	99.2	91.1	97.4	99.7	99.6	101.9	104.6	104.5	100
P27641	X-ray repair cross-complementing protein 5 OS=Mus musculus OX=10090 GN=Xrcc5 PE=1 SV=4	14	23	14	732	83	5.16	45.16	98.7	98.5	100.4	101.8	98.5	98.1	101.3	102.6	100.6	99.4
P27659	60S ribosomal protein L3 OS=Mus musculus OX=10090 GN=Rpl3 PE=1 SV=3	22	90	22	403	46.1	10.21	229.37	117	116.7	116.5	93	95.2	94.2	89.9	88.2	89.3	99.8
P27661	Histone H2AX OS=Mus musculus OX=10090 GN=H2afx PE=1 SV=2	10	51	5	143	15.1	10.74	116.92	122	109	108.7	102.8	116.3	102	84.1	85.9	80.5	88.8
P27773	Protein disulfide-isomerase A3 OS=Mus musculus OX=10090 GN=Pdia3 PE=1 SV=2	38	186	38	505	56.6	6.21	549.67	94.2	93.7	96.4	104.4	104.1	104.3	100	99.7	102.4	100.9
P28028	Serine/threonine-protein kinase B-raf OS=Mus musculus OX=10090 GN=Braf PE=1 SV=3	2	2	1	804	88.7	7.65	4.51	96	139	87.6	85.7	103.4	88.2	95.9	104.6	95.9	103.7
P28474	Alcohol dehydrogenase class-3 OS=Mus musculus OX=10090 GN=Adh5 PE=1 SV=3	13	32	11	374	39.5	7.25	92.68	83.1	86.2	87.6	99.8	95	98.3	116.9	115	118	100.1
P28658	Ataxin-10 OS=Mus musculus OX=10090 GN=Atxn10 PE=1 SV=2	1	2	1	475	53.7	5.25	6.44	115	106.6	109.5	91.4	100.9	87.8	102.2	106	89.5	91
P28667	MARCKS-related protein OS=Mus musculus OX=10090 GN=Marcksl1 PE=1 SV=2	3	4	3	200	20.2	4.61	12.03	119.2	118.8	134.3	93.1	79.4	95.9	81.4	72.8	88.8	116.2
P29341	Polyadenylate-binding protein 1 OS=Mus musculus OX=10090 GN=Pabpc1 PE=1 SV=2	17	82	12	636	70.6	9.5	234.89	119.1	120.8	123	94.7	90.9	93.1	85.1	83.5	85.2	104.6
P29391	Ferritin light chain 1 OS=Mus musculus OX=10090 GN=Ftl1 PE=1 SV=2	3	5	3	183	20.8	6	15.13	87.1	95.3	93.1	101.4	88.6	99.1	109.8	101.8	112.4	111.3
P29416	Beta-hexosaminidase subunit alpha OS=Mus musculus OX=10090 GN=Hexa PE=1 SV=2	10	18	10	528	60.6	6.54	42.75	90.7	102.5	97.8	107.9	98.1	107.7	90.9	91.3	102.7	110.5
P29595	NEDD8 OS=Mus musculus OX=10090 GN=Nedd8 PE=1 SV=2	2	8	2	81	9	7.25	15.08	95.2	103.8	104.9	100.5	91	91	100.5	100.7	105.4	106.9
P29699	Alpha-2-HS-glycoprotein OS=Mus musculus OX=10090 GN=Ahsg PE=1 SV=1	1	4	1	345	37.3	6.51	7.7	102.9	87	85.2	81.4	101.7	85.6	128.7	140.2	113.7	73.7
P29758	Ornithine aminotransferase, mitochondrial OS=Mus musculus OX=10090 GN=Oat PE=1 SV=1	20	93	20	439	48.3	6.62	277.16	71.8	74.6	75.8	116.9	113.2	113.5	110.7	109.5	111.8	102.3
P30285	Cyclin-dependent kinase 4 OS=Mus musculus OX=10090 GN=Cdk4 PE=1 SV=1	5	8	3	303	33.7	6.62	19.76	123.3	110.8	125.5	96.9	88.2	89	87.8	86.3	88.5	103.7
P30412	Peptidyl-prolyl cis-trans isomerase C OS=Mus musculus OX=10090 GN=Ppic PE=1 SV=1	6	14	6	212	22.8	7.5	36.6	98.6	96.7	103.6	103.9	111.8	105.8	91.5	91.4	91.4	105.2
P30416	Peptidyl-prolyl cis-trans isomerase FKBP4 OS=Mus musculus OX=10090 GN=Fkbp4 PE=1 SV=5	29	120	29	458	51.5	5.72	327	108.9	111.3	111.5	98.3	95.1	97.7	91.2	90.5	92.6	103
P30681	High mobility group protein B2 OS=Mus musculus OX=10090 GN=Hmgb2 PE=1 SV=3	10	17	8	210	24.1	7.31	41.83	115.3	124.7	120.1	109.4	92.2	99.5	78.7	72.9	79.4	107.8
P31324	cAMP-dependent protein kinase type II-beta regulatory subunit OS=Mus musculus OX=10090 GN=Prkar2b PE=1 SV=3	11	18	7	416	46.1	4.98	37.89	112	113.6	117.6	93.8	95.1	91.3	92.1	89.5	89.5	105.5
P31748	AKT kinase-transforming protein OS=AKT8 murine leukemia virus OX=11790 GN=V-AKT PE=1 SV=1	7	13	7	501	57.8	5.72	28.23	127.1	118.6	112.5	90.9	95.3	95.5	87.6	88.6	88.4	95.6
P32020	Non-specific lipid-transfer protein OS=Mus musculus OX=10090 GN=Scp2 PE=1 SV=3	9	24	9	547	59.1	7.44	54.22	90.9	90.9	90.5	107.7	105	105.7	102.7	104.4	104.1	98.1
P32233	Developmentally-regulated GTP-binding protein 1 OS=Mus musculus OX=10090 GN=Drg1 PE=1 SV=1	8	14	7	367	40.5	8.9	34.34	115.9	119.6	115.6	92.4	93.8	98.7	86.7	90.1	89.1	98.1
P32921	Tryptophan--tRNA ligase, cytoplasmic OS=Mus musculus OX=10090 GN=Wars PE=1 SV=2	16	46	16	481	54.3	6.89	107.74	79.9	82.4	85.3	100.4	93.2	98.1	118.3	115.4	120.9	106.1
P33174	Chromosome-associated kinesin KIF4 OS=Mus musculus OX=10090 GN=Kif4 PE=1 SV=3	2	2	2	1231	139.4	6.68	4.71	135	137.8	144	95.2	84.9	87.6	55.6	80	62.8	117.1
P33610	DNA primase large subunit OS=Mus musculus OX=10090 GN=Prim2 PE=1 SV=1	2	2	2	505	58.4	8.32	4.55	152.9	143.4	158.3	91.3	70	81.4	63.8	57.7	56	125.2
P34022	Ran-specific GTPase-activating protein OS=Mus musculus OX=10090 GN=Ranbp1 PE=1 SV=2	9	42	9	203	23.6	5.22	118.54	115.7	110.1	109.3	92.7	99	93.9	94.9	98.4	92.1	93.8
P34152	Focal adhesion kinase 1 OS=Mus musculus OX=10090 GN=Ptk2 PE=1 SV=3	4	5	4	1090	123.5	6.68	9.39	110	109.3	104.2	95.3	103.7	97.5	92.7	94.6	94.4	98.2
P34884	Macrophage migration inhibitory factor OS=Mus musculus OX=10090 GN=Mif PE=1 SV=2	1	7	1	115	12.5	7.34	15.79	97.7	86.5	83.8	98.3	118	109	105.5	113.9	100.9	86.3
P35123	Ubiquitin carboxyl-terminal hydrolase 4 OS=Mus musculus OX=10090 GN=Usp4 PE=1 SV=3	7	9	7	962	108.3	5.64	17.68	100.3	99.4	97.6	107.2	94.6	105	94.3	99.5	97.8	104.2
P35235	Tyrosine-protein phosphatase non-receptor type 11 OS=Mus musculus OX=10090 GN=Ptpn11 PE=1 SV=2	11	13	11	597	68.4	7.3	35.24	102.9	98.8	95.7	92.9	96.7	92.4	108.2	106.4	106.8	99.1
P35278	Ras-related protein Rab-5C OS=Mus musculus OX=10090 GN=Rab5c PE=1 SV=2	9	40	7	216	23.4	8.41	124.66	96.7	96.4	93.8	97.9	99.4	97.3	106.9	108	103.5	100.2
P35279	Ras-related protein Rab-6A OS=Mus musculus OX=10090 GN=Rab6a PE=1 SV=4	9	31	1	208	23.6	5.54	86.99	90.1	91.2	91.7	98.4	97.4	96.3	111.8	107.8	114.1	101.3
P35285	Ras-related protein Rab-22A OS=Mus musculus OX=10090 GN=Rab22a PE=1 SV=2	1	1	1	194	21.8	8.15	2.9	96.9	106.3	106.2	99.2	98.9	96.5	80.1	103.5	86.5	125.8
P35290	Ras-related protein Rab-24 OS=Mus musculus OX=10090 GN=Rab24 PE=1 SV=2	1	1	1	203	23.1	6.23	2.47	75.4	86.9	87.5	113.1	89.8	101.8	96.2	106.3	116.6	126.3
P35505	Fumarylacetoacetase OS=Mus musculus OX=10090 GN=Fah PE=1 SV=2	3	4	3	419	46.1	7.18	11.73	78	93.2	85.7	100.3	106.1	101.7	106.7	107.4	105.8	115.1
P35550	rRNA 2'-O-methyltransferase fibrillarin OS=Mus musculus OX=10090 GN=Fbl PE=1 SV=2	13	30	13	327	34.3	10.24	88.25	106.5	106.8	106.2	92.4	93.9	94.1	98.9	100	101	100.2
P35585	AP-1 complex subunit mu-1 OS=Mus musculus OX=10090 GN=Ap1m1 PE=1 SV=3	7	11	7	423	48.5	7.3	21.5	97.4	98.9	93.8	100.2	97.2	99	103.3	111	102.4	96.9
P35700	Peroxiredoxin-1 OS=Mus musculus OX=10090 GN=Prdx1 PE=1 SV=1	21	222	19	199	22.2	8.12	589.97	90.4	90.4	90.8	92.6	92.8	92.3	116.4	116.4	118.5	99.4
P35762	CD81 antigen OS=Mus musculus OX=10090 GN=Cd81 PE=1 SV=2	1	4	1	236	25.8	5.83	17.1	85	76.7	79.5	117.1	119.7	109.4	103.2	113.8	98.3	97.2
P35821	Tyrosine-protein phosphatase non-receptor type 1 OS=Mus musculus OX=10090 GN=Ptpn1 PE=1 SV=2	3	3	3	432	49.6	6.16	1.81	91.5	112.9	126.3	112.8	72.9	95.3	94.2	90.3	108.4	95.5
P35979	60S ribosomal protein L12 OS=Mus musculus OX=10090 GN=Rpl12 PE=1 SV=2	11	30	11	165	17.8	9.42	101.06	115.2	113	111.4	94.2	97.5	96.4	91.9	93.2	88.6	98.6
P36552	Oxygen-dependent coproporphyrinogen-III oxidase, mitochondrial OS=Mus musculus OX=10090 GN=Cpox PE=1 SV=2	8	13	8	443	49.7	8.53	31.42	71	68.3	69.8	103.7	107.1	99.8	131.7	125.7	125.8	97.1
P36916	Guanine nucleotide-binding protein-like 1 OS=Mus musculus OX=10090 GN=Gnl1 PE=1 SV=4	4	4	4	607	68.7	5.68	7.41	103	115.9	99.4	110.7	108.9	94.8	85.3	85.3	96.6	100.2
P37040	NADPH--cytochrome P450 reductase OS=Mus musculus OX=10090 GN=Por PE=1 SV=2	11	13	11	678	77	5.53	28.81	93.3	95.7	94.4	98.7	107.5	105.5	105.9	107	98.9	93.1
P38060	Hydroxymethylglutaryl-CoA lyase, mitochondrial OS=Mus musculus OX=10090 GN=Hmgcl PE=1 SV=2	5	9	5	325	34.2	8.41	18.62	82.2	88.8	86.8	103	111.3	108.4	104.6	112	105.3	97.8
P38647	Stress-70 protein, mitochondrial OS=Mus musculus OX=10090 GN=Hspa9 PE=1 SV=3	41	176	40	679	73.4	6.07	507.92	72.4	71.3	71.9	112.1	117.8	116.6	113.2	114.8	113.3	96.6
P39054	Dynamin-2 OS=Mus musculus OX=10090 GN=Dnm2 PE=1 SV=2	17	21	17	870	98.1	7.43	63.06	90.6	91.9	88.8	101.1	90.7	95.9	110.2	114	110.7	105.8
P39447	Tight junction protein ZO-1 OS=Mus musculus OX=10090 GN=Tjp1 PE=1 SV=2	4	4	3	1745	194.6	6.64	11.12	104.3	104.4	110.2	108	97.9	106.5	71.8	85.7	108.3	103
P40124	Adenylyl cyclase-associated protein 1 OS=Mus musculus OX=10090 GN=Cap1 PE=1 SV=4	18	55	18	474	51.5	7.52	163.98	94.2	95.9	96.8	92.1	91.9	92	110.1	110.6	115.2	101
P40142	Transketolase OS=Mus musculus OX=10090 GN=Tkt PE=1 SV=1	28	125	28	623	67.6	7.5	398.95	99.2	99.6	100	97.6	99.3	98.6	102.3	102.7	102.4	98.4
P40336	Vacuolar protein sorting-associated protein 26A OS=Mus musculus OX=10090 GN=Vps26a PE=1 SV=1	11	21	11	327	38.1	6.57	42.85	96.7	96.8	100.9	101.5	95.4	99.1	101	96.5	104.2	107.9
P40630	Transcription factor A, mitochondrial OS=Mus musculus OX=10090 GN=Tfam PE=1 SV=2	5	7	5	243	28	9.69	13.27	85.7	94.4	83.6	111.9	113.4	108.6	98.8	108.7	100.7	94.1
P41241	Tyrosine-protein kinase CSK OS=Mus musculus OX=10090 GN=Csk PE=1 SV=2	8	10	8	450	50.7	7.06	13.71	129.4	124.6	123.5	94.1	88.1	93	81.3	78.5	83.5	103.9
P42125	Enoyl-CoA delta isomerase 1, mitochondrial OS=Mus musculus OX=10090 GN=Eci1 PE=1 SV=2	9	21	9	289	32.2	8.98	53.24	82	85.5	85	108.5	103.4	106.9	111.8	106.6	110.3	100
P42208	Septin-2 OS=Mus musculus OX=10090 GN=Sept2 PE=1 SV=2	14	44	14	361	41.5	6.55	122.97	106.6	107.5	108	95.8	97.3	99	96.8	95	94.8	99.2
P42232	Signal transducer and activator of transcription 5B OS=Mus musculus OX=10090 GN=Stat5b PE=1 SV=1	3	4	3	786	89.9	6.05	2.53	93.9	115.1	112.3	99.5	111.3	99.7	85.1	87.8	96.6	98.6
P42669	Transcriptional activator protein Pur-alpha OS=Mus musculus OX=10090 GN=Pura PE=1 SV=1	6	11	6	321	34.9	6.44	41.19	98.8	95.6	93.6	99.6	93.9	99.2	105.9	111.2	105.5	96.6
P43274	Histone H1.4 OS=Mus musculus OX=10090 GN=Hist1h1e PE=1 SV=2	13	86	6	219	22	11.11	240.56	135.6	124.6	119.3	95.5	102.7	96.1	76.6	79.8	76.8	93
P43883	Perilipin-2 OS=Mus musculus OX=10090 GN=Plin2 PE=1 SV=2	1	1	1	425	46.6	6.87	1.6	80.4	55.3	63.4	127.3	101.6	114.9	121.6	103.2	126.3	106
P45377	Aldose reductase-related protein 2 OS=Mus musculus OX=10090 GN=Akr1b8 PE=1 SV=2	11	20	8	316	36.1	6.37	48.75	100.9	96.5	100.1	91.3	97.5	95.2	108.6	108.1	107.5	94.3
P45591	Cofilin-2 OS=Mus musculus OX=10090 GN=Cfl2 PE=1 SV=1	11	46	9	166	18.7	7.88	120.53	97.8	90.4	94.6	96.8	97.7	97.5	109.2	107.5	108.9	99.5
P45878	Peptidyl-prolyl cis-trans isomerase FKBP2 OS=Mus musculus OX=10090 GN=Fkbp2 PE=1 SV=1	5	11	5	140	15.3	8.88	24.55	94.3	95.7	94.8	118.8	100.2	111.8	90.3	88.3	91.8	113.8
P45952	Medium-chain specific acyl-CoA dehydrogenase, mitochondrial OS=Mus musculus OX=10090 GN=Acadm PE=1 SV=1	13	21	13	421	46.5	8.37	52.09	81.1	78.4	77	109.1	102.4	102.8	116.4	119.3	113.8	99.7
P46460	Vesicle-fusing ATPase OS=Mus musculus OX=10090 GN=Nsf PE=1 SV=2	23	50	23	744	82.6	6.95	112.51	95.3	93.9	94.6	95.5	94.5	96.1	109.4	110.7	109.5	100.5
P46656	Adrenodoxin, mitochondrial OS=Mus musculus OX=10090 GN=Fdx1 PE=1 SV=1	2	2	2	188	20.1	5.62	4.95	148.9	152.8	144.4	86.4	72	81.6	58.3	59.2	57.1	139.3
P46664	Adenylosuccinate synthetase isozyme 2 OS=Mus musculus OX=10090 GN=Adss PE=1 SV=2	12	19	11	456	50	6.38	46.96	112.4	119.3	111.5	100.2	94.6	97.3	87.8	84.4	88.9	103.5
P46935	E3 ubiquitin-protein ligase NEDD4 OS=Mus musculus OX=10090 GN=Nedd4 PE=1 SV=3	21	46	20	887	102.6	5.26	135.2	114.2	115.2	114.9	104.5	109.2	107.8	76.8	79.4	76.2	101.8
P47199	Quinone oxidoreductase OS=Mus musculus OX=10090 GN=Cryz PE=1 SV=1	5	8	5	331	35.2	8.07	13.28	100.5	82.8	97.8	98.3	95.2	93.4	110.1	107.4	105.8	108.7
P47226	Testin OS=Mus musculus OX=10090 GN=Tes PE=1 SV=1	6	8	6	423	48	8.31	14.88	101.3	100	104.5	92.9	102.4	93.9	103.6	98	106	97.4
P47757	F-actin-capping protein subunit beta OS=Mus musculus OX=10090 GN=Capzb PE=1 SV=3	13	18	2	277	31.3	5.74	49.48	95.5	99.2	99.1	101.9	94.9	98	101.6	101.9	105	103
P47791	Glutathione reductase, mitochondrial OS=Mus musculus OX=10090 GN=Gsr PE=1 SV=3	10	14	10	500	53.6	7.99	35.17	97.9	101.7	100.6	101	98.2	97.4	101.4	99.8	100.8	101.1
P47811	Mitogen-activated protein kinase 14 OS=Mus musculus OX=10090 GN=Mapk14 PE=1 SV=3	5	6	5	360	41.3	5.88	11.8	118.5	116.1	134.9	89.4	101.4	94.5	81.5	82.6	82.2	99
P47856	Glutamine--fructose-6-phosphate aminotransferase [isomerizing] 1 OS=Mus musculus OX=10090 GN=Gfpt1 PE=1 SV=3	16	33	16	697	78.5	6.84	77.18	84	90.1	85	105.8	96.7	102.4	108.9	110.6	112.7	103.9
P47857	ATP-dependent 6-phosphofructokinase, muscle type OS=Mus musculus OX=10090 GN=Pfkm PE=1 SV=3	10	19	7	780	85.2	8	37.3	93.1	94.2	96.4	97.2	99.3	96.5	110.6	104.3	105.5	102.9
P47911	60S ribosomal protein L6 OS=Mus musculus OX=10090 GN=Rpl6 PE=1 SV=3	13	49	13	296	33.5	10.7	119.01	116.9	114.9	117	95.3	95.7	93.5	88.1	91.1	87.2	100.3
P47915	60S ribosomal protein L29 OS=Mus musculus OX=10090 GN=Rpl29 PE=1 SV=2	5	11	5	160	17.6	11.84	26.74	116.5	117	115.3	91.6	91.8	91.1	89.9	92.1	92.8	101.9
P47941	Crk-like protein OS=Mus musculus OX=10090 GN=Crkl PE=1 SV=2	4	6	4	303	33.8	6.74	11.81	100.1	107.9	94.7	102.6	95.4	101.8	101.4	98.8	91.8	105.5
P47963	60S ribosomal protein L13 OS=Mus musculus OX=10090 GN=Rpl13 PE=1 SV=3	10	49	10	211	24.3	11.55	131.97	117.3	114.5	115.4	93.9	93.7	93.3	90.9	89.1	90.8	101.2
P48024	Eukaryotic translation initiation factor 1 OS=Mus musculus OX=10090 GN=Eif1 PE=1 SV=2	5	14	5	113	12.7	7.44	44.83	102.3	95.3	98.3	97.6	112.6	104.9	103.1	104.1	93.9	87.9
P48036	Annexin A5 OS=Mus musculus OX=10090 GN=Anxa5 PE=1 SV=1	22	74	21	319	35.7	4.96	205.88	91	92.1	90	96.7	95.7	96.9	112	111.6	113.5	100.4
P48453	Serine/threonine-protein phosphatase 2B catalytic subunit beta isoform OS=Mus musculus OX=10090 GN=Ppp3cb PE=1 SV=2	1	1	1	525	59.1	5.91	2.82	99.5	105.6	113	96.3	102.9	94.3	93.4	98.2	101.5	95.4
P48678	Prelamin-A/C OS=Mus musculus OX=10090 GN=Lmna PE=1 SV=2	36	118	34	665	74.2	6.98	353.89	102.1	100.7	100	103.3	103.8	102.6	96	97	96.8	97.8
P48771	Cytochrome c oxidase subunit 7A2, mitochondrial OS=Mus musculus OX=10090 GN=Cox7a2 PE=1 SV=2	2	4	2	83	9.3	10.27	8.61	99.3	109.3	106.1	129.7	110.7	109.9	80.7	68.8	77.2	108.3
P48962	ADP/ATP translocase 1 OS=Mus musculus OX=10090 GN=Slc25a4 PE=1 SV=4	19	94	9	298	32.9	9.72	210.08	82.4	87.8	88.3	112.9	107.4	111	102.8	100.1	106.2	101.1
P49135	General transcription and DNA repair factor IIH helicase subunit XPB OS=Mus musculus OX=10090 GN=Ercc3 PE=2 SV=1	2	2	2	783	89.1	7.18	4.11	109	114.5	104.2	99.2	100.7	99.2	91.9	85.1	89.1	107
P49138	MAP kinase-activated protein kinase 2 OS=Mus musculus OX=10090 GN=Mapkapk2 PE=1 SV=2	3	4	3	386	44	8.57	9.7	111.8	121.8	123.4	104.2	92.5	91.9	78	84.7	84.4	107.3
P49443	Protein phosphatase 1A OS=Mus musculus OX=10090 GN=Ppm1a PE=1 SV=1	4	4	4	382	42.4	5.36	6.8	104.7	111.8	107.4	105.4	84.2	90.8	100.5	97.5	92.4	105.2
P49586	Choline-phosphate cytidylyltransferase A OS=Mus musculus OX=10090 GN=Pcyt1a PE=1 SV=1	4	5	4	367	41.6	7.03	14.12	91.1	99	93.8	116.4	107.2	100.8	97.9	97.5	101.7	94.7
P49615	Cyclin-dependent-like kinase 5 OS=Mus musculus OX=10090 GN=Cdk5 PE=1 SV=1	2	4	1	292	33.3	7.66	7.07	97.7	140.8	104.5	82.9	89.9	99	96.8	78.4	94	115.9
P49717	DNA replication licensing factor MCM4 OS=Mus musculus OX=10090 GN=Mcm4 PE=1 SV=1	14	27	14	862	96.7	7.2	76.79	125.1	127.8	123.7	100.9	94.7	99.1	70.8	76.2	74.2	107.5
P49722	Proteasome subunit alpha type-2 OS=Mus musculus OX=10090 GN=Psma2 PE=1 SV=3	8	19	8	234	25.9	7.43	44.4	98.4	101	101.8	102.8	94.8	101	103.3	103.6	96	97.3
P49817	Caveolin-1 OS=Mus musculus OX=10090 GN=Cav1 PE=1 SV=1	1	1	1	178	20.5	6.02	2.78	75.9	74.5	75	100	126.1	113.1	143.4	90.9	109.8	91.2
P50396	Rab GDP dissociation inhibitor alpha OS=Mus musculus OX=10090 GN=Gdi1 PE=1 SV=3	15	34	10	447	50.5	5.08	86.52	96.2	95.6	94.8	92.3	106.9	98.8	107.6	109.4	106.8	91.6
P50428	Arylsulfatase A OS=Mus musculus OX=10090 GN=Arsa PE=1 SV=2	2	3	2	506	53.7	5.87	5.27	68.4	78.7	71.6	105.7	104.8	94.7	188.4	97.9	105.9	83.9
P50431	Serine hydroxymethyltransferase, cytosolic OS=Mus musculus OX=10090 GN=Shmt1 PE=1 SV=3	2	12	1	478	52.6	6.95	30.4	140.1	116.1	106.9	85.7	96.4	106.4	72.3	75.5	93	107.6
P50516	V-type proton ATPase catalytic subunit A OS=Mus musculus OX=10090 GN=Atp6v1a PE=1 SV=2	25	77	25	617	68.3	5.58	206.41	76.8	80.2	80.8	102.4	98.4	101.5	119.1	116.8	120.5	103.5
P50518	V-type proton ATPase subunit E 1 OS=Mus musculus OX=10090 GN=Atp6v1e1 PE=1 SV=2	11	36	11	226	26.1	8.43	75.72	83.1	83.2	81.7	100.5	102.5	100.2	115.2	119.8	116.2	97.7
P50543	Protein S100-A11 OS=Mus musculus OX=10090 GN=S100a11 PE=1 SV=1	2	6	2	98	11.1	5.45	18.16	128.4	110.6	114.9	87.6	108.9	97.8	87.3	99.1	80.6	84.9
P50544	Very long-chain specific acyl-CoA dehydrogenase, mitochondrial OS=Mus musculus OX=10090 GN=Acadvl PE=1 SV=3	13	19	13	656	70.8	8.75	61.14	71.1	76.7	73.9	106	103.9	104.2	120.1	118.9	122.4	102.8
P50580	Proliferation-associated protein 2G4 OS=Mus musculus OX=10090 GN=Pa2g4 PE=1 SV=3	20	126	20	394	43.7	6.86	194.16	108	107.4	107.2	93.8	95	95.1	98	98.1	98.3	99
P51125	Calpastatin OS=Mus musculus OX=10090 GN=Cast PE=1 SV=2	4	5	4	788	84.9	5.52	10.75	94.3	91.7	84.2	83.4	97.9	88.4	118.3	125.2	121.1	95.4
P51432	1-phosphatidylinositol 4,5-bisphosphate phosphodiesterase beta-3 OS=Mus musculus OX=10090 GN=Plcb3 PE=1 SV=2	4	6	4	1234	139.4	5.94	9.75	96.4	96	91.8	107.6	105.7	102	105.9	97.9	98.2	98.4
P51660	Peroxisomal multifunctional enzyme type 2 OS=Mus musculus OX=10090 GN=Hsd17b4 PE=1 SV=3	13	26	13	735	79.4	8.57	69.15	97.4	100.9	98.9	106.1	102.3	103.6	96.5	97.6	96.4	100.2
P51855	Glutathione synthetase OS=Mus musculus OX=10090 GN=Gss PE=1 SV=1	4	8	4	474	52.2	5.8	16.23	81.4	91	87.7	92.2	86.9	94	123.3	121.7	122	99.6
P51859	Hepatoma-derived growth factor OS=Mus musculus OX=10090 GN=Hdgf PE=1 SV=2	10	28	9	237	26.3	4.83	45.96	104.3	104.9	106.9	98.1	96.4	97.3	92.9	97.6	96.8	104.8
P51863	V-type proton ATPase subunit d 1 OS=Mus musculus OX=10090 GN=Atp6v0d1 PE=1 SV=2	11	25	11	351	40.3	5	56.98	79	76.4	79.3	103.2	110.7	109.4	114.4	116.5	115.5	95.6
P51949	CDK-activating kinase assembly factor MAT1 OS=Mus musculus OX=10090 GN=Mnat1 PE=1 SV=2	2	2	2	309	35.8	5.82	3.04	106.1	123.3	123.5	97	87.7	108.5	82.7	95.5	77.5	98.2
P52196	Thiosulfate sulfurtransferase OS=Mus musculus OX=10090 GN=Tst PE=1 SV=3	3	4	3	297	33.4	7.85	4.48	85.4	89.7	103.5	93.6	104.7	95.5	101.4	96.8	114.9	114.4
P52431	DNA polymerase delta catalytic subunit OS=Mus musculus OX=10090 GN=Pold1 PE=1 SV=2	1	1	1	1105	123.7	7.61	1.71	238.2	192.7	172.2	49.2	77.8	71.9	47.8	21.8	28.1	100.3
P52479	Ubiquitin carboxyl-terminal hydrolase 10 OS=Mus musculus OX=10090 GN=Usp10 PE=1 SV=3	3	4	3	792	87	5.17	9.12	104.8	116.6	112	106	101.5	98.6	88	94.4	81.8	96.4
P52480	Pyruvate kinase PKM OS=Mus musculus OX=10090 GN=Pkm PE=1 SV=4	38	427	38	531	57.8	7.47	1320.08	72.1	73.8	74.4	102.4	99.2	101.3	125	123.4	126.8	101.6
P52483	Ubiquitin-conjugating enzyme E2 E3 OS=Mus musculus OX=10090 GN=Ube2e3 PE=1 SV=2	1	1	1	207	22.9	7.18	2.29	103.8	108.2	105.9	120.3	105.6	105.3	87.4	79.4	88.7	95.5
P52633	Signal transducer and transcription activator 6 OS=Mus musculus OX=10090 GN=Stat6 PE=1 SV=2	3	3	3	837	93.4	6.23	4.61	117.1	126.7	101.4	90.8	98.8	97.8	88	91.7	82.2	105.4
P52760	2-iminobutanoate/2-iminopropanoate deaminase OS=Mus musculus OX=10090 GN=Rida PE=1 SV=3	1	2	1	135	14.2	8.68	4.87	74.3	94.7	85.7	108.7	103.1	94.9	117.1	114.4	120	87.2
P52825	Carnitine O-palmitoyltransferase 2, mitochondrial OS=Mus musculus OX=10090 GN=Cpt2 PE=1 SV=2	6	8	6	658	73.9	8.37	18.15	84.3	94.4	89.3	109.5	102.6	96.8	102.1	92.2	111.8	117
P52912	Nucleolysin TIA-1 OS=Mus musculus OX=10090 GN=Tia1 PE=1 SV=1	6	9	4	386	42.8	7.74	21.15	112.7	106.3	103.2	99.9	105.3	101.7	91.9	93.2	92.2	93.5
P53395	Lipoamide acyltransferase component of branched-chain alpha-keto acid dehydrogenase complex, mitochondrial OS=Mus musculus OX=10090 GN=Dbt PE=1 SV=2	7	8	7	482	53.2	8.6	19.09	92.7	89.9	93.3	115	108.1	103.5	97.9	102.6	100.8	96.2
P53612	Geranylgeranyl transferase type-2 subunit beta OS=Mus musculus OX=10090 GN=Rabggtb PE=1 SV=2	1	2	1	339	37.8	5.16	3.09	123.4	91.2	120	92.1	88.9	93.8	111.3	90.3	98.2	90.7
P53702	Cytochrome c-type heme lyase OS=Mus musculus OX=10090 GN=Hccs PE=1 SV=2	2	2	2	272	31	7.12	6.09	100.8	96.6	96.7	106	111.4	101.7	95.1	91.1	100	100.7
P54071	Isocitrate dehydrogenase [NADP], mitochondrial OS=Mus musculus OX=10090 GN=Idh2 PE=1 SV=3	17	47	17	452	50.9	8.69	130.47	93.7	91	90.1	110.8	121.3	116.5	94.5	96.6	91.7	93.9
P54103	DnaJ homolog subfamily C member 2 OS=Mus musculus OX=10090 GN=Dnajc2 PE=1 SV=2	14	16	14	621	71.7	8.7	41.94	106.9	105.6	104.2	97.7	97.2	99.4	93	97.2	96	102.7
P54227	Stathmin OS=Mus musculus OX=10090 GN=Stmn1 PE=1 SV=2	10	26	10	149	17.3	5.97	74.29	124.5	131.1	125.6	98.9	94.2	101.9	72.3	74.5	73.6	103.4
P54276	DNA mismatch repair protein Msh6 OS=Mus musculus OX=10090 GN=Msh6 PE=1 SV=3	9	11	9	1358	151	6.73	15.99	96.5	129.5	101.3	143.7	88.4	88.1	81.1	69.4	79.3	122.7
P54726	UV excision repair protein RAD23 homolog A OS=Mus musculus OX=10090 GN=Rad23a PE=1 SV=2	2	4	1	363	39.7	4.58	8.44	104.4	97.1	107.4	98	93.1	104.3	91.7	101.2	98.2	104.6
P54728	UV excision repair protein RAD23 homolog B OS=Mus musculus OX=10090 GN=Rad23b PE=1 SV=2	9	21	8	416	43.5	4.83	45.23	108	108	97.4	92	101.6	102.1	97.6	100.7	96.1	96.5
P54731	FAS-associated factor 1 OS=Mus musculus OX=10090 GN=Faf1 PE=1 SV=2	5	5	5	649	73.8	4.86	10.28	111.9	96	102.8	104.4	92.7	112.9	103.4	92.6	77.8	105.6
P54775	26S proteasome regulatory subunit 6B OS=Mus musculus OX=10090 GN=Psmc4 PE=1 SV=2	16	34	16	418	47.4	5.21	83.85	101.2	116	101.2	111.4	97.7	93	96.5	91.9	92.9	98.3
P54818	Galactocerebrosidase OS=Mus musculus OX=10090 GN=Galc PE=1 SV=2	1	1	1	684	77.2	6.74	2.78	102.3	98.7	81.4	90.4	102.3	95.9	99.2	114.4	103.6	111.9
P54822	Adenylosuccinate lyase OS=Mus musculus OX=10090 GN=Adsl PE=1 SV=2	12	31	12	484	54.8	7.27	89.77	103	103.8	99.9	94.8	96.8	96.2	104.5	100.8	101.5	98.7
P54823	Probable ATP-dependent RNA helicase DDX6 OS=Mus musculus OX=10090 GN=Ddx6 PE=1 SV=1	12	27	12	483	54.2	8.66	77.17	109.8	108.6	106.9	103.7	105.6	102.7	86.8	91.2	85.9	98.9
P55096	ATP-binding cassette sub-family D member 3 OS=Mus musculus OX=10090 GN=Abcd3 PE=1 SV=2	12	19	12	659	75.4	9.26	57.6	81.9	80.8	74.8	99.2	106.7	106.3	116.6	120.4	120.2	93.2
P55264	Adenosine kinase OS=Mus musculus OX=10090 GN=Adk PE=1 SV=2	5	5	5	361	40.1	6.21	16.25	120.5	120.2	119	89.5	95.9	96.1	91	87.9	86.8	92.9
P56135	ATP synthase subunit f, mitochondrial OS=Mus musculus OX=10090 GN=Atp5j2 PE=1 SV=3	2	7	2	88	10.3	9.95	21.31	93.4	94.8	89.8	108.5	104.9	106.8	101.8	102.8	101.2	96
P56375	Acylphosphatase-2 OS=Mus musculus OX=10090 GN=Acyp2 PE=1 SV=2	3	3	3	106	11.9	9.26	4.61	112.7	116.5	118.8	99.2	92.2	92.4	87.1	82.3	90.3	108.3
P56382	ATP synthase subunit epsilon, mitochondrial OS=Mus musculus OX=10090 GN=Atp5f1e PE=1 SV=2	4	10	4	52	5.8	10.01	19.22	100.9	89.4	89.3	101.5	123.6	107.9	102.4	107.8	95.1	82.2
P56383	ATP synthase F(0) complex subunit C2, mitochondrial OS=Mus musculus OX=10090 GN=Atp5g2 PE=2 SV=2	1	3	1	146	15.5	10.35	7.96	88	93.4	96.1	115.9	102.9	111	95.8	91.8	99.2	106.1
P56391	Cytochrome c oxidase subunit 6B1 OS=Mus musculus OX=10090 GN=Cox6b1 PE=1 SV=2	7	23	7	86	10.1	8.72	58.63	112.5	109.4	107.4	110.4	117.9	113.4	73.6	80	78.1	97.3
P56395	Cytochrome b5 OS=Mus musculus OX=10090 GN=Cyb5a PE=1 SV=2	5	25	5	134	15.2	5.07	69.62	95.8	85.3	81.8	92.9	109.5	96.7	118.8	122.2	113.3	83.7
P56480	ATP synthase subunit beta, mitochondrial OS=Mus musculus OX=10090 GN=Atp5f1b PE=1 SV=2	23	307	23	529	56.3	5.34	843.19	87.2	88.8	88.4	107.5	106.7	107	105.6	103.8	105.5	99.6
P56546	C-terminal-binding protein 2 OS=Mus musculus OX=10090 GN=Ctbp2 PE=1 SV=2	6	9	2	445	48.9	6.95	25.3	117.6	124.6	121.1	93	93.6	96.7	78.8	83	83.8	107.8
P56695	Wolframin OS=Mus musculus OX=10090 GN=Wfs1 PE=1 SV=1	2	4	2	890	100.5	7.97	4.71	75.9	79.4	59.4	126.2	116.3	93	103.3	122	122.2	102.4
P56873	Sjoegren syndrome/scleroderma autoantigen 1 homolog OS=Mus musculus OX=10090 GN=Sssca1 PE=1 SV=1	1	2	1	199	21.3	5.12	7.12	108.9	106.7	108	108.3	114.7	95.3	89.6	85.5	76.8	106
P56959	RNA-binding protein FUS OS=Mus musculus OX=10090 GN=Fus PE=1 SV=1	12	39	10	518	52.6	9.36	109.64	110.3	109.1	108.7	103	101.8	99.8	88.7	89.1	87.8	101.6
P56960	Exosome component 10 OS=Mus musculus OX=10090 GN=Exosc10 PE=1 SV=2	5	5	5	887	100.9	8.29	5.26	98.7	106	114.9	97.9	99.5	107.5	89.4	88.1	88.1	110
P57746	V-type proton ATPase subunit D OS=Mus musculus OX=10090 GN=Atp6v1d PE=1 SV=1	9	23	9	247	28.4	9.45	40.62	78	83.9	76.7	107	101.7	103.6	112.4	114.1	117	105.5
P57759	Endoplasmic reticulum resident protein 29 OS=Mus musculus OX=10090 GN=Erp29 PE=1 SV=2	8	21	8	262	28.8	6.15	50.41	98.2	95.2	99.1	108.9	105.4	106.1	93	97.3	93.5	103.2
P57784	U2 small nuclear ribonucleoprotein A' OS=Mus musculus OX=10090 GN=Snrpa1 PE=1 SV=2	6	10	6	255	28.3	8.62	26.23	107.3	109.3	107.9	99	96.7	99.7	93.5	93.1	92.9	100.5
P57787	Monocarboxylate transporter 4 OS=Mus musculus OX=10090 GN=Slc16a3 PE=1 SV=1	3	11	3	470	50.3	7.96	20.6	67.8	65.3	71.5	133.1	124.3	129.6	101.6	99.9	102.6	104.3
P58064	28S ribosomal protein S6, mitochondrial OS=Mus musculus OX=10090 GN=Mrps6 PE=1 SV=3	3	3	3	125	14.3	9.5	6.62	99.1	87.8	87.9	105.6	120.2	120.4	88.8	99	96	95.2
P58252	Elongation factor 2 OS=Mus musculus OX=10090 GN=Eef2 PE=1 SV=2	45	319	44	858	95.3	6.83	906.8	112.2	116.1	116.8	98	93.9	97.3	87.4	85.8	88.5	104
P58355	Membrane-associated transporter protein OS=Mus musculus OX=10090 GN=Slc45a2 PE=1 SV=1	4	17	4	530	57.9	6.74	33.74	61.4	68.8	64.9	124.5	104.3	106.4	128.8	115.1	121.9	104
P58389	Serine/threonine-protein phosphatase 2A activator OS=Mus musculus OX=10090 GN=Ptpa PE=1 SV=1	6	6	6	323	36.7	6.39	12.73	109.6	109.9	102.2	97.5	91.9	93.9	91.4	99.4	104.3	99.8
P58404	Striatin-4 OS=Mus musculus OX=10090 GN=Strn4 PE=1 SV=2	4	6	3	760	81.6	5.38	13.54	103	112.5	102.2	105.1	85.5	100	88.7	89.1	99.2	114.8
P58468	Protein FAM207A OS=Mus musculus OX=10090 GN=Fam207a PE=1 SV=1	1	1	1	219	24.8	11	2.83	118.4	140	130	107.9	89.4	97.4	81.3	67.6	61.9	106.1
P58742	Aladin OS=Mus musculus OX=10090 GN=Aaas PE=1 SV=1	4	9	4	546	59.4	6.87	19.07	92.4	101.3	100.1	108	107.3	113.8	92.7	97.9	83.5	103.1
P59016	Vacuolar protein sorting-associated protein 33B OS=Mus musculus OX=10090 GN=Vps33b PE=1 SV=1	1	1	1	617	70.5	6.86	2.57	63.2	104.1	94.5	135.4	88	113.8	93.5	81.9	109	116.5
P59017	Bcl-2-like protein 13 OS=Mus musculus OX=10090 GN=Bcl2l13 PE=1 SV=2	7	13	7	434	46.7	4.59	32.33	106.9	104.8	97.4	91.1	95.3	88.9	105.1	110.7	105.8	94.1
P59108	Copine-2 OS=Mus musculus OX=10090 GN=Cpne2 PE=1 SV=1	3	5	2	548	61	5.96	11.14	101.4	96.1	94.3	99.3	111	102.6	102.7	106.5	94.8	91.4
P59266	Fat storage-inducing transmembrane protein 2 OS=Mus musculus OX=10090 GN=Fitm2 PE=1 SV=1	1	2	1	262	30	9	2.91	82.7	97.2	83.1	104.5	104.8	100	105.4	106.6	105.8	109.9
P59708	Splicing factor 3B subunit 6 OS=Mus musculus OX=10090 GN=Sf3b6 PE=1 SV=1	3	7	3	125	14.6	9.38	16.14	114.7	110.9	112.4	93.3	95.3	102.8	91.8	87.5	92.6	98.6
P59999	Actin-related protein 2/3 complex subunit 4 OS=Mus musculus OX=10090 GN=Arpc4 PE=1 SV=3	4	11	4	168	19.7	8.43	16.27	99.7	97.1	99.6	95.4	91.8	97.5	108.7	105.6	104.5	100.2
P60335	Poly(rC)-binding protein 1 OS=Mus musculus OX=10090 GN=Pcbp1 PE=1 SV=1	12	41	8	356	37.5	7.09	137.65	126.3	123.3	121.8	90.9	94	94.5	84.3	84.8	84.1	96
P60603	Reactive oxygen species modulator 1 OS=Mus musculus OX=10090 GN=Romo1 PE=2 SV=1	2	2	2	79	8.2	9.33	5.15	83.8	96.6	97.2	122.7	106.8	112.8	91.7	93.4	93.9	101
P60670	Nuclear protein localization protein 4 homolog OS=Mus musculus OX=10090 GN=Nploc4 PE=1 SV=3	10	17	10	608	68	6.46	39.51	93.7	94.6	91.1	98.6	99.4	92.6	108.6	115.3	104.7	101.4
P60762	Mortality factor 4-like protein 1 OS=Mus musculus OX=10090 GN=Morf4l1 PE=1 SV=2	2	2	2	362	41.5	9.32	4.47	159.7	147.5	149.9	81.2	89.6	87.3	65.5	64.9	59	95.4
P60766	Cell division control protein 42 homolog OS=Mus musculus OX=10090 GN=Cdc42 PE=1 SV=2	9	27	8	191	21.2	6.55	79.72	105.4	105.9	104.7	97.6	98.8	98.2	95.2	99.9	96.1	98.3
P60824	Cold-inducible RNA-binding protein OS=Mus musculus OX=10090 GN=Cirbp PE=1 SV=1	1	1	1	172	18.6	9.61	2.61	125.3	97.1	105.2	97.2	111.6	117.1	83.1	78.2	86.3	98.9
P60867	40S ribosomal protein S20 OS=Mus musculus OX=10090 GN=Rps20 PE=1 SV=1	5	30	5	119	13.4	9.94	88.09	100.3	109.8	108.9	103.8	92.3	100.9	93.7	87.8	99.1	103.4
P61022	Calcineurin B homologous protein 1 OS=Mus musculus OX=10090 GN=Chp1 PE=1 SV=2	3	5	3	195	22.4	5.1	7.78	104.1	108.5	101.4	98.9	98.6	89.6	95.7	93.8	99.6	109.9
P61082	NEDD8-conjugating enzyme Ubc12 OS=Mus musculus OX=10090 GN=Ube2m PE=1 SV=1	8	19	8	183	20.9	7.69	49.5	101.7	102	101.4	93.9	94.2	94.4	103.6	98.2	107.3	103.2
P61089	Ubiquitin-conjugating enzyme E2 N OS=Mus musculus OX=10090 GN=Ube2n PE=1 SV=1	7	32	7	152	17.1	6.57	74.18	106.4	106.8	106.3	91.4	101.1	94.5	100.8	99.8	96.5	96.5
P61164	Alpha-centractin OS=Mus musculus OX=10090 GN=Actr1a PE=1 SV=1	7	18	4	376	42.6	6.64	50.08	90	99.5	97.1	103.7	95.2	103.9	102	98.4	101.3	108.9
P61205	ADP-ribosylation factor 3 OS=Mus musculus OX=10090 GN=Arf3 PE=2 SV=2	9	61	2	181	20.6	7.43	152.94	99.3	96.5	96.8	95.1	98	99	108.2	109	104	94.2
P61211	ADP-ribosylation factor-like protein 1 OS=Mus musculus OX=10090 GN=Arl1 PE=1 SV=1	4	15	4	181	20.4	5.72	26.44	86.3	95.7	87.7	101.2	100.6	98.5	109.7	101.5	117.3	101.5
P61222	ATP-binding cassette sub-family E member 1 OS=Mus musculus OX=10090 GN=Abce1 PE=1 SV=1	14	28	14	599	67.3	8.34	60.93	128.3	130.3	135.8	90.1	93.6	90.6	74.9	76.4	76.8	103.2
P61358	60S ribosomal protein L27 OS=Mus musculus OX=10090 GN=Rpl27 PE=1 SV=2	11	45	11	136	15.8	10.56	99.8	112.2	111.4	110.9	95.4	97.8	97.7	93.9	91.4	92.1	97.2
P61514	60S ribosomal protein L37a OS=Mus musculus OX=10090 GN=Rpl37a PE=1 SV=2	4	10	4	92	10.3	10.43	25.41	121.8	109.2	111.3	92.9	102.9	97.5	90.4	95.5	88.4	90
P61620	Protein transport protein Sec61 subunit alpha isoform 1 OS=Mus musculus OX=10090 GN=Sec61a1 PE=1 SV=2	7	15	7	476	52.2	8.06	36.88	103.2	99.2	101.4	112.9	109.6	106.2	92.2	89	89.6	96.8
P61750	ADP-ribosylation factor 4 OS=Mus musculus OX=10090 GN=Arf4 PE=1 SV=2	7	51	3	180	20.4	7.14	132.66	112.4	111.7	102.2	91.7	99.1	89.8	99.9	105.1	95.5	92.7
P61759	Prefoldin subunit 3 OS=Mus musculus OX=10090 GN=Vbp1 PE=1 SV=2	11	20	11	196	22.4	6.28	41.03	115.2	105.4	104.8	94.1	102.3	93.3	96.8	102.2	93.9	92
P61804	Dolichyl-diphosphooligosaccharide--protein glycosyltransferase subunit DAD1 OS=Mus musculus OX=10090 GN=Dad1 PE=1 SV=3	3	10	3	113	12.5	7.08	20.66	91.4	83.2	84.6	100.2	106.5	108.2	106.5	110.1	109.1	100.3
P61922	4-aminobutyrate aminotransferase, mitochondrial OS=Mus musculus OX=10090 GN=Abat PE=1 SV=1	3	3	3	500	56.4	8.09	7.11	69.4	71.9	74.8	104.3	102.3	103	114.1	118.8	125	116.5
P61924	Coatomer subunit zeta-1 OS=Mus musculus OX=10090 GN=Copz1 PE=1 SV=1	6	16	6	177	20.2	4.81	57.47	100.5	105.2	111.7	97.7	96.8	93.5	97.9	93	96.3	107.4
P61957	Small ubiquitin-related modifier 2 OS=Mus musculus OX=10090 GN=Sumo2 PE=1 SV=1	2	10	1	95	10.9	5.5	32.48	139	130.4	112.9	84.2	111.3	88.2	81.2	90.6	76.9	85.2
P61961	Ubiquitin-fold modifier 1 OS=Mus musculus OX=10090 GN=Ufm1 PE=1 SV=1	4	10	4	85	9.1	9.31	32.2	98.3	91.8	97.8	94.3	102.2	95.2	108.9	110.9	104.9	95.8
P61965	WD repeat-containing protein 5 OS=Mus musculus OX=10090 GN=Wdr5 PE=1 SV=1	2	2	2	334	36.6	8.27	2.68	100.2	91.8	109.4	119	112.7	97.3	83.6	94.6	86.8	104.6
P61967	AP-1 complex subunit sigma-1A OS=Mus musculus OX=10090 GN=Ap1s1 PE=1 SV=1	2	5	2	158	18.7	5.73	17.24	97.4	93	88.8	105.9	89.4	94.3	107.1	104.5	109.3	110.3
P61971	Nuclear transport factor 2 OS=Mus musculus OX=10090 GN=Nutf2 PE=1 SV=1	3	11	3	127	14.5	5.38	33.44	89.9	91.5	94.2	88	94.9	92	122.9	111.8	116.9	97.8
P62073	Mitochondrial import inner membrane translocase subunit Tim10 OS=Mus musculus OX=10090 GN=Timm10 PE=1 SV=1	5	15	5	90	10.3	6.29	34.26	88.2	92.3	99.5	108.9	111.8	111.9	93.2	95.9	94.1	104.1
P62075	Mitochondrial import inner membrane translocase subunit Tim13 OS=Mus musculus OX=10090 GN=Timm13 PE=1 SV=1	3	22	3	95	10.5	8.18	54.6	91	92.6	91.9	109	112.3	115.3	95.6	95.6	97.7	99
P62077	Mitochondrial import inner membrane translocase subunit Tim8 B OS=Mus musculus OX=10090 GN=Timm8b PE=1 SV=1	4	5	4	83	9.3	5.12	12.64	102.7	98.2	93.7	109.9	120	113.5	96.3	87.6	85.7	92.4
P62137	Serine/threonine-protein phosphatase PP1-alpha catalytic subunit OS=Mus musculus OX=10090 GN=Ppp1ca PE=1 SV=1	11	32	3	330	37.5	6.33	94.02	107.7	103	104.2	99.4	99.3	97.3	95.1	96.5	98.6	98.9
P62192	26S proteasome regulatory subunit 4 OS=Mus musculus OX=10090 GN=Psmc1 PE=1 SV=1	20	75	19	440	49.2	6.21	192.28	107.4	109.4	107.3	94.4	95.2	96.4	97.1	95.3	95.9	101.6
P62242	40S ribosomal protein S8 OS=Mus musculus OX=10090 GN=Rps8 PE=1 SV=2	11	97	11	208	24.2	10.32	260.81	112.2	110.6	109.1	93.6	97.2	96.1	94.4	94.8	93.3	98.8
P62245	40S ribosomal protein S15a OS=Mus musculus OX=10090 GN=Rps15a PE=1 SV=2	8	33	8	130	14.8	10.13	63.86	119.7	105	104.7	93.7	110.8	99.8	93.1	98	91.1	84
P62257	Ubiquitin-conjugating enzyme E2 H OS=Mus musculus OX=10090 GN=Ube2h PE=1 SV=1	4	8	4	183	20.6	4.67	22.24	106.4	104.3	110.6	102.1	95.2	105.1	93.4	90.8	97.6	94.5
P62259	14-3-3 protein epsilon OS=Mus musculus OX=10090 GN=Ywhae PE=1 SV=1	26	141	20	255	29.2	4.74	372.6	103	98.9	100.2	95.7	100.3	98.4	103.4	104	100.8	95.5
P62274	40S ribosomal protein S29 OS=Mus musculus OX=10090 GN=Rps29 PE=1 SV=2	1	3	1	56	6.7	10.13	5.91	122.3	110.6	106	86.1	101.9	99.8	96.5	101.4	85.9	89.5
P62309	Small nuclear ribonucleoprotein G OS=Mus musculus OX=10090 GN=Snrpg PE=1 SV=1	2	2	2	76	8.5	8.88	2.04	107.5	113.8	123.9	104.8	91.8	99.4	91.3	74.9	89	103.5
P62311	U6 snRNA-associated Sm-like protein LSm3 OS=Mus musculus OX=10090 GN=Lsm3 PE=1 SV=2	1	2	1	102	11.8	4.7	3.51	118	122	116.8	101	91	101.2	72.6	93.2	73	111.2
P62313	U6 snRNA-associated Sm-like protein LSm6 OS=Mus musculus OX=10090 GN=Lsm6 PE=1 SV=1	3	4	3	80	9.1	9.58	8.12	106.8	102.8	106.2	97.8	98.8	96.3	98.9	100.9	94	97.6
P62315	Small nuclear ribonucleoprotein Sm D1 OS=Mus musculus OX=10090 GN=Snrpd1 PE=1 SV=1	2	10	2	119	13.3	11.56	24.12	124.8	110	114.4	93.7	98.7	97.3	95.9	84.7	83.3	97.1
P62320	Small nuclear ribonucleoprotein Sm D3 OS=Mus musculus OX=10090 GN=Snrpd3 PE=1 SV=1	3	8	3	126	13.9	10.32	34.69	105.3	104.2	96.5	100	105.3	99.7	96.1	106.5	97.2	89.1
P62331	ADP-ribosylation factor 6 OS=Mus musculus OX=10090 GN=Arf6 PE=1 SV=2	6	16	6	175	20.1	8.95	30.92	108.5	99.6	99	98.4	106.9	104.2	94.9	101.6	97.5	89.5
P62334	26S proteasome regulatory subunit 10B OS=Mus musculus OX=10090 GN=Psmc6 PE=1 SV=1	21	65	21	389	44.1	7.49	162.51	101.1	104.6	100.9	100	98.7	98.5	99.2	101	97.8	98.2
P62488	DNA-directed RNA polymerase II subunit RPB7 OS=Mus musculus OX=10090 GN=Polr2g PE=1 SV=1	1	1	1	172	19.3	5.54	2.05	100.1	108.4	101	99.2	117.5	111.3	88.6	95.9	68	110
P62702	40S ribosomal protein S4, X isoform OS=Mus musculus OX=10090 GN=Rps4x PE=1 SV=2	13	57	13	263	29.6	10.15	121.34	111.8	105.8	102.5	95.1	102.2	97.8	96.5	99	93.2	96.2
P62715	Serine/threonine-protein phosphatase 2A catalytic subunit beta isoform OS=Mus musculus OX=10090 GN=Ppp2cb PE=1 SV=1	8	22	1	309	35.6	5.43	55.05	103.8	112.9	107.9	105.9	95.1	90.5	90.8	86.5	91.6	114.9
P62743	AP-2 complex subunit sigma OS=Mus musculus OX=10090 GN=Ap2s1 PE=1 SV=1	6	12	6	142	17	6.18	13.81	104.4	98.4	95.6	100.2	112.3	105.8	93.6	101.4	95.1	93.1
P62746	Rho-related GTP-binding protein RhoB OS=Mus musculus OX=10090 GN=Rhob PE=1 SV=1	3	6	2	196	22.1	5.24	20.55	69.9	88.7	97.5	116.2	111.5	120.7	98.7	89.2	106.4	101.1
P62751	60S ribosomal protein L23a OS=Mus musculus OX=10090 GN=Rpl23a PE=1 SV=1	16	61	16	156	17.7	10.45	124.43	116.7	116.4	118.8	94.4	90.9	94	87.4	88.4	90.5	102.5
P62774	Myotrophin OS=Mus musculus OX=10090 GN=Mtpn PE=1 SV=2	3	17	3	118	12.9	5.52	50.94	99.5	109.9	107	98.9	84.5	95.5	93.6	97.8	100.1	113.1
P62806	Histone H4 OS=Mus musculus OX=10090 GN=Hist1h4a PE=1 SV=2	9	194	9	103	11.4	11.36	524.07	110.1	107.8	104.6	110.6	116.2	112.5	80.3	81.9	80.7	95.4
P62827	GTP-binding nuclear protein Ran OS=Mus musculus OX=10090 GN=Ran PE=1 SV=3	10	43	10	216	24.4	7.49	109.41	113.1	107.6	109.5	95.2	100.3	96.4	92.9	96.8	91.9	96.4
P62830	60S ribosomal protein L23 OS=Mus musculus OX=10090 GN=Rpl23 PE=1 SV=1	10	67	10	140	14.9	10.51	170.18	112	113	112.3	94.8	96.3	95.7	89.2	90.3	92.2	104.1
P62843	40S ribosomal protein S15 OS=Mus musculus OX=10090 GN=Rps15 PE=1 SV=2	5	27	5	145	17	10.39	38.36	102.8	106.9	108.5	100.2	94.4	97.8	92.7	91.4	96.9	108.4
P62852	40S ribosomal protein S25 OS=Mus musculus OX=10090 GN=Rps25 PE=1 SV=1	6	39	6	125	13.7	10.11	100.95	108	111.4	110.4	99.9	97.7	98.4	89.3	91.3	91.4	102.2
P62858	40S ribosomal protein S28 OS=Mus musculus OX=10090 GN=Rps28 PE=1 SV=1	4	14	4	69	7.8	10.7	44.76	116.5	113.8	108.9	93.7	96.4	97.3	91.8	96.1	89.7	95.9
P62869	Elongin-B OS=Mus musculus OX=10090 GN=Elob PE=1 SV=1	7	15	7	118	13.2	5.01	33.62	113.5	110.6	111.6	96.9	96.3	99.1	90.4	91.2	89.3	101.2
P62876	DNA-directed RNA polymerases I, II, and III subunit RPABC5 OS=Mus musculus OX=10090 GN=Polr2l PE=3 SV=1	2	2	2	67	7.6	7.77	2.56	122.3	102.3	122.9	77.1	89.9	97	103.7	90.3	88	106.6
P62878	E3 ubiquitin-protein ligase RBX1 OS=Mus musculus OX=10090 GN=Rbx1 PE=1 SV=1	2	3	2	108	12.3	6.96	7.63	117	111.5	125.6	88.5	93.2	89	92.7	96.5	90	96
P62897	Cytochrome c, somatic OS=Mus musculus OX=10090 GN=Cycs PE=1 SV=2	3	7	3	105	11.6	9.58	11.15	72	124.4	71	201.2	93.5	90	85.1	82.1	80.7	100
P62911	60S ribosomal protein L32 OS=Mus musculus OX=10090 GN=Rpl32 PE=1 SV=2	4	20	4	135	15.9	11.33	32.09	106	116.6	117.8	106	88.3	96.7	88	81.1	89.9	109.6
P62918	60S ribosomal protein L8 OS=Mus musculus OX=10090 GN=Rpl8 PE=1 SV=2	11	41	11	257	28	11.03	135.46	115.4	115.4	116.6	97	94.8	100.1	90	88	84.9	97.7
P62960	Nuclease-sensitive element-binding protein 1 OS=Mus musculus OX=10090 GN=Ybx1 PE=1 SV=3	6	28	3	322	35.7	9.88	114.6	103.2	107.3	112.8	93.5	90	98.9	107.9	84.7	91	110.8
P62983	Ubiquitin-40S ribosomal protein S27a OS=Mus musculus OX=10090 GN=Rps27a PE=1 SV=2	11	169	11	156	17.9	9.64	491.21	115.8	111.5	113.3	94.3	98.8	96.2	91.1	94.2	90	94.9
P62996	Transformer-2 protein homolog beta OS=Mus musculus OX=10090 GN=Tra2b PE=1 SV=1	5	13	5	288	33.6	11.25	40.02	99.2	102.2	108.5	103.3	91	103.2	93.7	87.5	97.2	114
P63017	Heat shock cognate 71 kDa protein OS=Mus musculus OX=10090 GN=Hspa8 PE=1 SV=1	50	494	35	646	70.8	5.52	1249.16	125.1	119.9	120.9	93.2	98.2	96.3	83.4	84.1	82.5	96.5
P63024	Vesicle-associated membrane protein 3 OS=Mus musculus OX=10090 GN=Vamp3 PE=1 SV=1	3	6	3	103	11.5	8.5	21.58	106.6	101.8	111.3	96.8	95.8	105.8	97.7	97.6	95.3	91.4
P63028	Translationally-controlled tumor protein OS=Mus musculus OX=10090 GN=Tpt1 PE=1 SV=1	7	25	7	172	19.5	4.86	57.84	121.3	131.2	133.5	94	87.6	94.5	74.1	72.7	79.8	111.2
P63037	DnaJ homolog subfamily A member 1 OS=Mus musculus OX=10090 GN=Dnaja1 PE=1 SV=1	9	16	9	397	44.8	7.08	40.08	130.2	137.3	137	95	91.4	93.4	68.7	67.7	73.7	105.6
P63038	60 kDa heat shock protein, mitochondrial OS=Mus musculus OX=10090 GN=Hspd1 PE=1 SV=1	41	649	41	573	60.9	6.18	1663.45	92.3	88.6	90.4	103.3	110.6	106.1	104.6	106.2	102.6	95.2
P63085	Mitogen-activated protein kinase 1 OS=Mus musculus OX=10090 GN=Mapk1 PE=1 SV=3	11	25	9	358	41.2	6.98	67.05	115.7	114.2	114.5	97.3	97	101.7	82.1	89.1	87	101.3
P63087	Serine/threonine-protein phosphatase PP1-gamma catalytic subunit OS=Mus musculus OX=10090 GN=Ppp1cc PE=1 SV=1	9	29	1	323	37	6.54	88.77	125.3	98.3	102.5	82.2	120.4	94.7	91.5	115.1	79.8	90.2
P63101	14-3-3 protein zeta/delta OS=Mus musculus OX=10090 GN=Ywhaz PE=1 SV=1	19	123	14	245	27.8	4.79	413.16	102.4	104.8	104.1	97.3	94.9	97.1	100	100.5	100	98.9
P63154	Crooked neck-like protein 1 OS=Mus musculus OX=10090 GN=Crnkl1 PE=1 SV=1	3	4	3	690	83.4	6.93	9.07	116.5	110	106.9	102.5	88.1	84.6	113.2	87.9	83.2	107
P63166	Small ubiquitin-related modifier 1 OS=Mus musculus OX=10090 GN=Sumo1 PE=1 SV=1	3	4	3	101	11.6	5.52	5.09	101.6	116.1	115.9	93.8	95.9	96.7	86.7	87.1	93.4	112.9
P63168	Dynein light chain 1, cytoplasmic OS=Mus musculus OX=10090 GN=Dynll1 PE=1 SV=1	5	15	4	89	10.4	7.4	31.17	123.1	124.7	121.6	86.9	95.8	93.1	89.1	86.6	82.5	96.5
P63242	Eukaryotic translation initiation factor 5A-1 OS=Mus musculus OX=10090 GN=Eif5a PE=1 SV=2	10	75	8	154	16.8	5.24	157.36	109.8	113.1	115.4	96	94.6	95.8	90.7	89.6	92.7	102.4
P63271	Transcription elongation factor SPT4-A OS=Mus musculus OX=10090 GN=Supt4h1a PE=2 SV=1	1	2	1	117	13.2	8.06	6.47	115.6	89	107.3	86.3	113.9	116.3	97.5	85	102.9	86.2
P63280	SUMO-conjugating enzyme UBC9 OS=Mus musculus OX=10090 GN=Ube2i PE=1 SV=1	7	11	7	158	18	8.66	31.59	113.4	112	110.1	94.9	100.4	100.4	91	86.9	89.2	101.7
P63321	Ras-related protein Ral-A OS=Mus musculus OX=10090 GN=Rala PE=1 SV=1	5	8	2	206	23.5	7.11	19.88	103.3	99.8	112.1	103.5	97.2	110.4	93.2	88.8	90.9	100.6
P63325	40S ribosomal protein S10 OS=Mus musculus OX=10090 GN=Rps10 PE=1 SV=1	11	41	10	165	18.9	10.15	93.38	107.6	108.9	109.8	94.5	92.7	91.7	95.7	97.4	99.2	102.5
P63330	Serine/threonine-protein phosphatase 2A catalytic subunit alpha isoform OS=Mus musculus OX=10090 GN=Ppp2ca PE=1 SV=1	9	22	2	309	35.6	5.54	56.74	107.1	109.7	112.8	99.6	95	98.5	92.1	91.2	90.7	103.2
P67778	Prohibitin OS=Mus musculus OX=10090 GN=Phb PE=1 SV=1	16	74	16	272	29.8	5.76	230.4	87.7	88.9	87	106.8	104.5	105.2	107	105.3	106.9	100.8
P68033	Actin, alpha cardiac muscle 1 OS=Mus musculus OX=10090 GN=Actc1 PE=1 SV=1	15	262	4	377	42	5.39	676.24	94.2	99.6	105.5	102.3	98.5	105.5	94.8	92.4	98.9	108.5
P68040	Receptor of activated protein C kinase 1 OS=Mus musculus OX=10090 GN=Rack1 PE=1 SV=3	16	72	16	317	35.1	7.69	216.16	108.3	105.9	108.2	97.3	99.1	98.6	94.9	94.6	94.4	98.6
P68181	cAMP-dependent protein kinase catalytic subunit beta OS=Mus musculus OX=10090 GN=Prkacb PE=1 SV=2	5	10	1	351	40.7	8.56	24.38	96.8	98.9	104.7	95.9	100.4	106.4	96.5	93.6	100	106.8
P68369	Tubulin alpha-1A chain OS=Mus musculus OX=10090 GN=Tuba1a PE=1 SV=1	21	297	1	451	50.1	5.06	793.12	106.3	113.8	116.3	110.5	91	100.6	85.3	79.8	86	110.4
P68372	Tubulin beta-4B chain OS=Mus musculus OX=10090 GN=Tubb4b PE=1 SV=1	20	220	3	445	49.8	4.89	589.25	115.9	113	113.1	94.8	98.8	96.4	89.2	90.3	89.6	98.9
P68510	14-3-3 protein eta OS=Mus musculus OX=10090 GN=Ywhah PE=1 SV=2	18	50	13	246	28.2	4.89	138.95	117	111.6	107.9	90.5	97.1	97.7	95.6	95.2	93.9	93.5
P70122	Ribosome maturation protein SBDS OS=Mus musculus OX=10090 GN=Sbds PE=1 SV=4	7	11	7	250	28.8	8.76	26.21	100.2	104.6	100	101.8	97.4	102.7	94.7	94.1	100.4	104.2
P70168	Importin subunit beta-1 OS=Mus musculus OX=10090 GN=Kpnb1 PE=1 SV=2	23	50	23	876	97.1	4.78	140.44	110.7	111.7	107.4	96	99.1	96.4	94.4	96.3	90.6	97.5
P70188	Kinesin-associated protein 3 OS=Mus musculus OX=10090 GN=Kifap3 PE=1 SV=1	2	2	1	793	91.2	5.11	1.96	115.4	91.4	97.2	98.6	82.7	67.4	78.9	111.4	129.9	127.1
P70195	Proteasome subunit beta type-7 OS=Mus musculus OX=10090 GN=Psmb7 PE=1 SV=1	7	26	7	277	29.9	7.99	62.04	99.4	101.1	100.8	100.7	94.4	98.9	101.2	96.6	102.9	104.1
P70206	Plexin-A1 OS=Mus musculus OX=10090 GN=Plxna1 PE=1 SV=1	2	3	2	1894	211	6.9	3.79	110.8	87.6	110.1	100.3	103.6	107.6	94.7	96.8	84.2	104.3
P70245	3-beta-hydroxysteroid-Delta(8),Delta(7)-isomerase OS=Mus musculus OX=10090 GN=Ebp PE=1 SV=3	1	3	1	230	26.2	7.56	8.08	92	91.1	97.3	106.3	97.6	102.5	101.1	100	95.5	116.5
P70280	Vesicle-associated membrane protein 7 OS=Mus musculus OX=10090 GN=Vamp7 PE=1 SV=1	6	9	6	220	25	8.6	22.98	92.2	94.6	91.8	96.7	96.9	98.5	106.7	111.3	108.7	102.7
P70290	55 kDa erythrocyte membrane protein OS=Mus musculus OX=10090 GN=Mpp1 PE=1 SV=1	4	6	4	466	52.2	7.2	12.36	90	87.3	89	103.7	98.5	92.1	119.9	111.8	123.2	84.4
P70333	Heterogeneous nuclear ribonucleoprotein H2 OS=Mus musculus OX=10090 GN=Hnrnph2 PE=1 SV=1	6	27	1	449	49.2	6.3	86.77	88.3	93.9	94.7	93.8	97.8	101.1	120	83.1	108.3	119
P70335	Rho-associated protein kinase 1 OS=Mus musculus OX=10090 GN=Rock1 PE=1 SV=1	3	3	2	1354	158.1	5.86	5.41	130.2	121.1	119.8	96.9	95	95.5	85.6	77.7	84.2	94
P70349	Histidine triad nucleotide-binding protein 1 OS=Mus musculus OX=10090 GN=Hint1 PE=1 SV=3	8	26	8	126	13.8	6.87	66.91	91.3	97.6	99.1	102.8	92.8	97.8	106.2	97.6	105.8	109
P70353	Nuclear transcription factor Y subunit gamma OS=Mus musculus OX=10090 GN=Nfyc PE=1 SV=2	1	1	1	335	37.2	4.98	1.96	92.5	97.1	108.3	120.7	121.8	93.2	115.1	70.7	78	102.5
P70355	Gag-Pol polyprotein OS=Mus musculus OX=10090 GN=Mela PE=2 SV=1	13	45	2	1734	193.8	8.97	155.85	103.3	93.7	110	112.9	102	95.3	98.3	108.8	94.4	81.4
P70362	Ubiquitin recognition factor in ER-associated degradation protein 1 OS=Mus musculus OX=10090 GN=Ufd1 PE=1 SV=2	6	22	6	307	34.5	6.7	36.82	101	101.9	102.7	99.1	93.2	94.8	99	94.6	104	109.7
P70372	ELAV-like protein 1 OS=Mus musculus OX=10090 GN=Elavl1 PE=1 SV=2	8	21	8	326	36.1	9.04	57.77	119.9	120	112.3	95.2	99.2	94.7	87.5	89.5	85.4	96.4
P70388	DNA repair protein RAD50 OS=Mus musculus OX=10090 GN=Rad50 PE=1 SV=1	10	12	10	1312	153.4	6.95	19.91	100.6	103.5	105.8	103.6	102.8	104.3	91.8	97.1	87.2	103.4
P70398	Probable ubiquitin carboxyl-terminal hydrolase FAF-X OS=Mus musculus OX=10090 GN=Usp9x PE=1 SV=2	12	16	12	2559	290.5	5.87	40.22	100	102.1	106.1	97.4	97.2	96.8	95.5	98.2	100	106.7
P70399	TP53-binding protein 1 OS=Mus musculus OX=10090 GN=Tp53bp1 PE=1 SV=3	3	3	3	1969	212.6	4.63	5.21	103.4	100.7	124.3	111.1	82.2	98.5	109.2	95.6	88.2	86.7
P70441	Na(+)/H(+) exchange regulatory cofactor NHE-RF1 OS=Mus musculus OX=10090 GN=Slc9a3r1 PE=1 SV=3	5	7	5	355	38.6	5.9	16.45	106.8	116.4	116.8	96.1	90.4	93.2	93.5	87.5	94.9	104.4
P70460	Vasodilator-stimulated phosphoprotein OS=Mus musculus OX=10090 GN=Vasp PE=1 SV=4	4	6	4	375	39.6	8.53	12.9	109.8	101.8	105.7	100.4	92.7	96.9	98.2	98.9	97.9	97.7
P70670	Nascent polypeptide-associated complex subunit alpha, muscle-specific form OS=Mus musculus OX=10090 GN=Naca PE=1 SV=2	4	22	4	2187	220.4	9.35	72.73	119.1	126.2	124.4	96.5	89	94.1	82.7	74	83.3	110.6
P70677	Caspase-3 OS=Mus musculus OX=10090 GN=Casp3 PE=1 SV=1	5	7	5	277	31.5	6.92	8.6	124.8	124.7	126.1	101.7	96.8	89.6	79.8	81.3	75.7	99.3
P70697	Uroporphyrinogen decarboxylase OS=Mus musculus OX=10090 GN=Urod PE=1 SV=2	3	3	3	367	40.7	6.65	8.13	114.7	112.5	115.9	99.5	85.7	92.2	91	97.5	89.8	101.2
P70698	CTP synthase 1 OS=Mus musculus OX=10090 GN=Ctps1 PE=1 SV=2	9	16	9	591	66.6	6.58	26.82	112.5	107.7	109.9	91.1	101.2	94.5	95.8	100.1	94.9	92.3
P70699	Lysosomal alpha-glucosidase OS=Mus musculus OX=10090 GN=Gaa PE=1 SV=2	7	15	7	953	106.2	5.83	41.53	76.4	81.7	75.3	107.5	108.9	105.4	115.4	116	111.8	101.6
P70700	DNA-directed RNA polymerase I subunit RPA2 OS=Mus musculus OX=10090 GN=Polr1b PE=1 SV=2	4	4	4	1135	128.1	7.58	8.62	117.2	124.9	121.8	98.6	95.7	99.8	79.4	85.2	78.4	99.1
P80315	T-complex protein 1 subunit delta OS=Mus musculus OX=10090 GN=Cct4 PE=1 SV=3	26	119	25	539	58	8.02	351.54	101	98.5	98.1	97.5	99.3	97.8	101.9	102.9	103.6	99.4
P80316	T-complex protein 1 subunit epsilon OS=Mus musculus OX=10090 GN=Cct5 PE=1 SV=1	31	153	30	541	59.6	6.02	407.5	99.5	102.1	102.3	97.2	93	96.3	102.4	102.4	103.5	101.4
P81117	Nucleobindin-2 OS=Mus musculus OX=10090 GN=Nucb2 PE=1 SV=2	5	7	5	420	50.3	5.15	17.49	65.7	71.5	70.5	114.5	100.9	113.8	114.3	114.2	129.6	104.9
P82343	N-acylglucosamine 2-epimerase OS=Mus musculus OX=10090 GN=Renbp PE=1 SV=3	4	6	4	430	49.7	6.06	24.28	97.7	95.8	101	107.6	92.6	102.8	97	85.5	97.7	122.5
P83870	PHD finger-like domain-containing protein 5A OS=Mus musculus OX=10090 GN=Phf5a PE=1 SV=1	2	2	2	110	12.4	8.41	5.85	111.7	113.5	118.3	114.9	92.1	94.7	91.9	81.7	76.5	104.8
P83877	Thioredoxin-like protein 4A OS=Mus musculus OX=10090 GN=Txnl4a PE=1 SV=1	1	1	1	142	16.8	5.85	2.79	129	99.6	111	119.4	104.4	91.2	75.4	96.4	70.5	103.1
P83887	Tubulin gamma-1 chain OS=Mus musculus OX=10090 GN=Tubg1 PE=1 SV=1	2	2	2	451	51.1	6.02	6.77	99.7	117.9	115.6	100.3	93.5	86.4	86.8	92.7	100.5	106.6
P83917	Chromobox protein homolog 1 OS=Mus musculus OX=10090 GN=Cbx1 PE=1 SV=1	5	22	4	185	21.4	4.93	66.45	114.5	113.2	115	90	88.7	94.9	89.1	93.8	95.7	105.2
P84084	ADP-ribosylation factor 5 OS=Mus musculus OX=10090 GN=Arf5 PE=1 SV=2	8	51	3	180	20.5	6.79	132.07	112.9	107.6	105.1	91	107	89.7	97.8	101.7	98.3	88.9
P84104	Serine/arginine-rich splicing factor 3 OS=Mus musculus OX=10090 GN=Srsf3 PE=1 SV=1	3	11	2	164	19.3	11.65	25.58	119.1	116.2	116.3	97	102.9	92.2	86.5	87.2	91.4	91.2
P85094	Isochorismatase domain-containing protein 2A OS=Mus musculus OX=10090 GN=Isoc2a PE=1 SV=1	5	13	5	206	22.4	8.02	29.15	71	77.1	81.6	114.8	107.9	98.4	111.3	119.4	113.6	104.9
P97300	Neuroplastin OS=Mus musculus OX=10090 GN=Nptn PE=1 SV=3	2	2	2	397	44.3	7.74	3.33	104.1	116.4	110	113.2	93.1	100.6	77.6	83.5	83.1	118.4
P97311	DNA replication licensing factor MCM6 OS=Mus musculus OX=10090 GN=Mcm6 PE=1 SV=1	28	49	28	821	92.8	5.45	121.92	128.8	130.9	127	100.3	97.4	98.5	71.1	71.3	72.3	102.4
P97315	Cysteine and glycine-rich protein 1 OS=Mus musculus OX=10090 GN=Csrp1 PE=1 SV=3	5	22	5	193	20.6	8.57	70.55	82.2	84.5	92.8	101	95.4	101.3	110.5	107.1	117.8	107.3
P97351	40S ribosomal protein S3a OS=Mus musculus OX=10090 GN=Rps3a PE=1 SV=3	19	90	19	264	29.9	9.73	210.16	102.6	109.2	111.5	100.9	93	97.7	92.9	88.9	95.6	107.5
P97355	Spermine synthase OS=Mus musculus OX=10090 GN=Sms PE=1 SV=1	3	3	3	366	41.3	5.06	7.62	97.1	86.6	102.3	85.2	75.7	111.7	114.6	103.7	96.2	127
P97363	Serine palmitoyltransferase 2 OS=Mus musculus OX=10090 GN=Sptlc2 PE=1 SV=2	14	14	14	560	62.9	8.18	24.88	95.2	89.3	87.8	102.6	107	102.2	108.9	107	105.1	95
P97370	Sodium/potassium-transporting ATPase subunit beta-3 OS=Mus musculus OX=10090 GN=Atp1b3 PE=1 SV=1	9	34	9	278	31.8	8.51	75.7	81.1	81.9	83.8	103.7	99.5	99.8	117.1	115.8	116.4	100.9
P97371	Proteasome activator complex subunit 1 OS=Mus musculus OX=10090 GN=Psme1 PE=1 SV=2	4	4	4	249	28.7	5.97	15.01	111.7	111	106.9	87.1	89.9	89.4	98.8	100.1	104.1	101
P97377	Cyclin-dependent kinase 2 OS=Mus musculus OX=10090 GN=Cdk2 PE=1 SV=2	12	29	10	346	39	8.54	79.06	99.4	96.7	97.1	113	121.9	118	87.3	88	85.9	92.6
P97384	Annexin A11 OS=Mus musculus OX=10090 GN=Anxa11 PE=1 SV=2	13	31	12	503	54	7.66	95.09	81.7	81.3	81.7	97.5	95.4	94.7	121.5	120	124.2	101.9
P97390	Vacuolar protein sorting-associated protein 45 OS=Mus musculus OX=10090 GN=Vps45 PE=1 SV=1	3	3	3	570	65	8.25	4.24	88.9	97.2	98.8	106.9	100.8	92.6	103.9	106.1	106.6	98.3
P97429	Annexin A4 OS=Mus musculus OX=10090 GN=Anxa4 PE=1 SV=4	7	15	6	319	35.9	5.57	43.91	72.8	74.3	75.4	112.5	98.3	105.4	114.9	114.4	122.1	109.9
P97434	Myosin phosphatase Rho-interacting protein OS=Mus musculus OX=10090 GN=Mprip PE=1 SV=2	2	3	2	1024	116.3	6.21	8.86	110.4	108.8	105.2	107.6	91.9	90.3	103.4	100.8	80.8	100.8
P97450	ATP synthase-coupling factor 6, mitochondrial OS=Mus musculus OX=10090 GN=Atp5j PE=1 SV=1	7	25	7	108	12.5	9.36	57.12	90.2	86.9	89	109.1	111	110.5	101.5	104.7	99.7	97.3
P97452	Ribosome biogenesis protein BOP1 OS=Mus musculus OX=10090 GN=Bop1 PE=1 SV=1	13	21	13	732	82.5	6.28	64.62	100.7	107	100.4	100.2	99.6	96	102.4	99.5	98.8	95.3
P97470	Serine/threonine-protein phosphatase 4 catalytic subunit OS=Mus musculus OX=10090 GN=Ppp4c PE=1 SV=2	5	8	4	307	35.1	5.06	23.47	113.3	107.3	116.8	108.8	102.1	91.5	89.2	88.4	80.6	101.9
P97471	Mothers against decapentaplegic homolog 4 OS=Mus musculus OX=10090 GN=Smad4 PE=1 SV=2	2	2	2	551	60.3	6.99	4.36	114.1	111.9	116.4	94.8	110.1	99.9	76.6	91.5	88.5	96.3
P97479	Unconventional myosin-VIIa OS=Mus musculus OX=10090 GN=Myo7a PE=1 SV=2	39	65	39	2215	254.8	8.54	145.49	80.1	80.3	78.9	102.6	102.9	102.3	117.8	116.6	115.9	102.5
P97493	Thioredoxin, mitochondrial OS=Mus musculus OX=10090 GN=Txn2 PE=1 SV=1	4	10	4	166	18.2	7.9	26.76	80.2	80.6	84.4	102	111.7	106.5	112.5	118.8	113.1	90.2
P97494	Glutamate--cysteine ligase catalytic subunit OS=Mus musculus OX=10090 GN=Gclc PE=1 SV=4	7	8	7	637	72.5	5.9	22.59	85.2	96.6	91.5	96.9	93	96	111.4	110.3	115.9	103.2
P97496	SWI/SNF complex subunit SMARCC1 OS=Mus musculus OX=10090 GN=Smarcc1 PE=1 SV=2	10	13	7	1104	122.8	5.73	30.9	120.6	116	115.8	96.6	100.4	98.7	83.3	84	84.5	100.2
P97770	THUMP domain-containing protein 3 OS=Mus musculus OX=10090 GN=Thumpd3 PE=1 SV=1	5	6	5	505	56.4	7.43	13.41	86.1	83.2	94.6	97.1	106.7	99.7	118	104.5	109	101.2
P97801	Survival motor neuron protein OS=Mus musculus OX=10090 GN=Smn1 PE=1 SV=1	1	1	1	288	31.2	7.62	2.42	111.1	112.1	120.9	96.2	104.7	112.7	87.3	78.1	77.1	99.8
P97807	Fumarate hydratase, mitochondrial OS=Mus musculus OX=10090 GN=Fh PE=1 SV=3	21	51	21	507	54.3	9.04	144.78	95.8	97.4	96.1	107	105.1	109	96.1	94.9	96	102.6
P97822	Acidic leucine-rich nuclear phosphoprotein 32 family member E OS=Mus musculus OX=10090 GN=Anp32e PE=1 SV=2	7	16	7	260	29.6	3.88	45.54	115.1	118.8	119.3	95.8	96.8	104.1	82.5	83.7	84.4	99.4
P97823	Acyl-protein thioesterase 1 OS=Mus musculus OX=10090 GN=Lypla1 PE=1 SV=1	3	5	3	230	24.7	6.62	14.71	91.2	106.4	97.1	106.3	92.5	94.3	102.8	91.8	102.2	115.4
P97868	E3 ubiquitin-protein ligase RBBP6 OS=Mus musculus OX=10090 GN=Rbbp6 PE=1 SV=5	2	2	2	1790	199.5	9.63	2.54	97.4	149	87.3	93.3	114.2	94.4	77.3	53.5	78.8	154.8
P97930	Thymidylate kinase OS=Mus musculus OX=10090 GN=Dtymk PE=1 SV=2	3	4	3	212	23.9	7.9	4.09	111.8	124.2	101.7	122.1	98.6	110.5	77.4	67.1	86.7	99.9
P98083	SHC-transforming protein 1 OS=Mus musculus OX=10090 GN=Shc1 PE=1 SV=3	6	8	6	579	62.6	6.54	13.15	103.2	103.6	100.8	111	101.5	103.6	83.8	77.9	87.6	127
P99024	Tubulin beta-5 chain OS=Mus musculus OX=10090 GN=Tubb5 PE=1 SV=1	20	257	3	444	49.6	4.89	710.07	107.3	116.1	115.8	100.2	90.2	97.6	87.3	83.9	92.4	109.2
P99026	Proteasome subunit beta type-4 OS=Mus musculus OX=10090 GN=Psmb4 PE=1 SV=1	8	26	8	264	29.1	5.64	77.36	103.7	96.8	96	94.4	102.4	95.8	108.4	108.4	100	94
P99027	60S acidic ribosomal protein P2 OS=Mus musculus OX=10090 GN=Rplp2 PE=1 SV=3	7	87	7	115	11.6	4.54	259.61	115.2	112.4	112.5	94.1	99.5	96.6	92.1	93.4	88.4	95.7
P99028	Cytochrome b-c1 complex subunit 6, mitochondrial OS=Mus musculus OX=10090 GN=Uqcrh PE=1 SV=2	2	10	2	89	10.4	4.87	38.52	105.6	102.6	91.7	98.9	114.6	110.6	89.8	112.8	88.3	85
Q00422	GA-binding protein alpha chain OS=Mus musculus OX=10090 GN=Gabpa PE=1 SV=2	1	2	1	454	51.3	5	2.58	136.1	120.9	93.1	106.1	100	90.7	77.9	95.6	86	93.6
Q00493	Carboxypeptidase E OS=Mus musculus OX=10090 GN=Cpe PE=1 SV=2	2	2	2	476	53.2	5.19	2.05	121.2	97.1	86.3	74	103.2	77.2	123.7	135.8	99.7	82
Q00547	Hyaluronan mediated motility receptor OS=Mus musculus OX=10090 GN=Hmmr PE=1 SV=4	3	4	3	794	91.7	5.52	9.01	102.2	93.7	104.2	134.2	134.6	136	62	61.2	58.7	113
Q00651	Integrin alpha-4 OS=Mus musculus OX=10090 GN=Itga4 PE=1 SV=1	7	7	7	1039	115.6	6.73	20.5	81.8	84.3	80.1	105.1	109	110	110.3	114.4	110.8	94.1
Q00899	Transcriptional repressor protein YY1 OS=Mus musculus OX=10090 GN=Yy1 PE=1 SV=1	2	2	2	414	44.7	6.29	2.63	108.8	104.1	107.5	114.2	105.7	108.7	92.3	82.6	77.6	98.5
Q00PI9	Heterogeneous nuclear ribonucleoprotein U-like protein 2 OS=Mus musculus OX=10090 GN=Hnrnpul2 PE=1 SV=2	14	17	14	745	84.9	4.89	37.18	104.5	99.5	99.5	98.4	101.9	99.3	102.6	100.8	95.4	98.2
Q01320	DNA topoisomerase 2-alpha OS=Mus musculus OX=10090 GN=Top2a PE=1 SV=2	31	51	27	1528	172.7	8.6	116.33	141.1	140.1	140.7	102.7	104.5	105.7	53.3	53.6	53.9	104.4
Q01405	Protein transport protein Sec23A OS=Mus musculus OX=10090 GN=Sec23a PE=1 SV=2	4	7	2	765	86.1	7.08	13.14	99.8	95.5	86.6	113.3	86.9	90.1	97.4	107.4	111	112
Q01730	Ras suppressor protein 1 OS=Mus musculus OX=10090 GN=Rsu1 PE=1 SV=3	7	18	7	277	31.5	8.88	48.57	93	100.4	92.4	99.2	99.1	100.8	101.4	102.2	109.7	101.9
Q01853	Transitional endoplasmic reticulum ATPase OS=Mus musculus OX=10090 GN=Vcp PE=1 SV=4	39	186	38	806	89.3	5.26	498.03	94.4	95.9	96.2	101.5	97.2	97.8	103.6	103	106.3	104.1
Q02248	Catenin beta-1 OS=Mus musculus OX=10090 GN=Ctnnb1 PE=1 SV=1	10	13	10	781	85.4	5.86	28.96	93.5	98.4	95.3	113.9	107.7	109.7	97.5	90.1	94.5	99.4
Q02614	SAP30-binding protein OS=Mus musculus OX=10090 GN=Sap30bp PE=1 SV=2	1	1	1	308	33.8	4.87	3.63	95.5	138.1	129.6	80.7	106.3	108.7	72.3	75.3	101.1	92.4
Q02819	Nucleobindin-1 OS=Mus musculus OX=10090 GN=Nucb1 PE=1 SV=2	22	38	22	459	53.4	5.07	88.87	117.3	117.3	113.4	93	94.4	91.5	93.3	93.3	88.6	97.8
Q03265	ATP synthase subunit alpha, mitochondrial OS=Mus musculus OX=10090 GN=Atp5f1a PE=1 SV=1	34	190	31	553	59.7	9.19	513.81	93.1	88.9	88.3	105.7	109.4	106.7	104.3	106.9	101.5	95.1
Q03958	Prefoldin subunit 6 OS=Mus musculus OX=10090 GN=Pfdn6 PE=1 SV=1	5	7	5	127	14.4	8.88	18.07	109	104.5	107.9	94.3	88.6	94.9	99.1	103.1	101.2	97.3
Q04447	Creatine kinase B-type OS=Mus musculus OX=10090 GN=Ckb PE=1 SV=1	17	151	17	381	42.7	5.67	498.07	104.7	105.1	106.3	83.5	82.4	81.6	112.1	112.8	113.2	98.1
Q04519	Sphingomyelin phosphodiesterase OS=Mus musculus OX=10090 GN=Smpd1 PE=1 SV=2	1	1	1	627	69.9	7.2	1.86	68	116.2	79.1	94.5	92.2	120.1	106.5	90	114.4	119.1
Q04586	Env polyprotein OS=Mus musculus OX=10090 GN=Mela PE=2 SV=1	11	52	8	669	73.7	8.24	162.06	112	118.2	116.5	127.3	122	126.3	57.9	56.7	58	105.2
Q04692	SWI/SNF-related matrix-associated actin-dependent regulator of chromatin subfamily A containing DEAD/H box 1 OS=Mus musculus OX=10090 GN=Smarcad1 PE=1 SV=2	3	3	3	1021	116.4	5.68	8.46	113	126.4	128.2	103.5	94.8	103.6	77.2	73.7	72.4	107.3
Q04750	DNA topoisomerase 1 OS=Mus musculus OX=10090 GN=Top1 PE=1 SV=2	14	25	14	767	90.8	9.33	66.61	106.4	109.5	110.9	105.2	104	104.1	86	85.9	85.9	102.1
Q05186	Reticulocalbin-1 OS=Mus musculus OX=10090 GN=Rcn1 PE=1 SV=1	3	6	3	325	38.1	4.84	14.65	94.8	88.3	95.1	103.7	101.9	102.9	104.1	107.1	111.3	90.8
Q059G7	MCG16762, isoform CRA_a OS=Mus musculus OX=10090 GN=Mrps21 PE=1 SV=1	3	5	3	87	10.6	10.32	11.54	108	105.3	103	98	118.6	97.3	92.2	86.1	87.9	103.5
Q059T9	PRP4 pre-mRNA processing factor 4 homolog (Yeast) OS=Mus musculus OX=10090 GN=Prpf4 PE=1 SV=1	3	5	3	521	58.3	7.28	10.59	112.8	105.9	104.1	93.2	109.8	97	86	101.5	96.3	93.4
Q059U9	A kinase (PRKA) anchor protein 8 OS=Mus musculus OX=10090 GN=Akap8 PE=1 SV=1	8	10	8	687	76.2	5.14	20.81	108.1	117.1	121.2	95.6	90.1	91.7	88.1	87.6	93.8	106.6
Q05A21	Death-associated kinase 3, isoform CRA_a OS=Mus musculus OX=10090 GN=Dapk3 PE=2 SV=1	1	1	1	448	51.4	8.7	2.37	137.6	122.7	120.7	103.4	81.4	100.9	91.6	72.2	83.2	86.4
Q05AC1	Myocilin OS=Mus musculus OX=10090 GN=Myoc PE=2 SV=1	1	1	1	490	55.3	5.6	2.18	85.6	90.6	93.4	105.7	107.4	96.1	114.5	110.3	105.8	90.6
Q05D44	Eukaryotic translation initiation factor 5B OS=Mus musculus OX=10090 GN=Eif5b PE=1 SV=2	14	18	13	1216	137.5	5.59	54.42	100.9	105	105.8	99.5	99.5	98	96.5	96.4	95.4	103.1
Q05DC4	Ppap2c protein (Fragment) OS=Mus musculus OX=10090 GN=Plpp2 PE=2 SV=1	2	2	2	288	31.7	8.35	5.07	100.1	101.7	98.9	104.5	109.5	110.2	91.1	90.6	88.2	105.4
Q06138	Calcium-binding protein 39 OS=Mus musculus OX=10090 GN=Cab39 PE=1 SV=2	5	5	5	341	39.8	6.89	10.83	117.1	121	117	97.7	94.4	93.9	82.3	84.5	85.9	106
Q06180	Tyrosine-protein phosphatase non-receptor type 2 OS=Mus musculus OX=10090 GN=Ptpn2 PE=1 SV=2	1	1	1	406	47.3	8.37	2.65	136.5	128.6	99.9	80.7	92.6	113.7	93.7	77.1	79.1	98.1
Q06185	ATP synthase subunit e, mitochondrial OS=Mus musculus OX=10090 GN=Atp5i PE=1 SV=2	2	9	2	71	8.2	9.35	30.65	85.1	85.2	90.5	115.3	104.2	107.6	100.7	97.3	105.1	109
Q06EZ3	O-acyltransferase OS=Mus musculus OX=10090 GN=Soat1 PE=2 SV=1	2	5	2	540	63.8	9.01	16.54	97.1	98	102.3	100.7	103	97	98	108.5	96.7	98.8
Q07417	Short-chain specific acyl-CoA dehydrogenase, mitochondrial OS=Mus musculus OX=10090 GN=Acads PE=1 SV=2	7	16	7	412	44.9	8.47	46.32	83.4	85.4	79.8	105.8	114.2	102.7	115.8	119.3	104.9	88.7
Q07797	Galectin-3-binding protein OS=Mus musculus OX=10090 GN=Lgals3bp PE=1 SV=1	3	3	3	577	64.5	5.14	8.99	77	63.9	62.4	113.6	110.7	93.2	122.4	129	133.5	94.3
Q08024	Core-binding factor subunit beta OS=Mus musculus OX=10090 GN=Cbfb PE=1 SV=1	2	2	2	187	22	5.77	4.57	141.4	129.9	133.9	89.8	88.5	86.5	73.8	78	72.5	105.8
Q08288	Cell growth-regulating nucleolar protein OS=Mus musculus OX=10090 GN=Lyar PE=1 SV=2	5	5	5	388	43.7	9.5	12.36	120.7	122.8	119.9	101.1	97.7	101.5	77.9	80.1	77.8	100.5
Q08943	FACT complex subunit SSRP1 OS=Mus musculus OX=10090 GN=Ssrp1 PE=1 SV=2	12	24	12	708	80.8	6.76	54.06	115.1	113.1	110	101	101.9	98.2	87.7	93.7	85.4	93.9
Q0GNC1	Inverted formin-2 OS=Mus musculus OX=10090 GN=Inf2 PE=1 SV=1	9	11	9	1273	138.5	5.21	27.86	101.9	105.9	100.6	104.2	90.1	97.9	96.6	98.2	103.1	101.6
Q0P6I6	Coiled-coil domain containing 91 OS=Mus musculus OX=10090 GN=Ccdc91 PE=2 SV=1	4	4	4	442	50	5.05	10.18	92.8	87.5	86.9	100.2	84.6	93.6	121.9	113	117.9	101.6
Q0PD38	RAB18, member RAS oncogene family, isoform CRA_a OS=Mus musculus OX=10090 GN=Rab18 PE=1 SV=1	8	18	8	206	23	5.36	50.19	93.8	95.1	95.1	95.9	98.1	95.7	105.6	112.4	108.3	100.1
Q0PD39	Rab17 OS=Mus musculus OX=10090 GN=Rab17 PE=1 SV=1	2	2	2	214	23.6	5.44	5.3	89.7	95.9	96.5	104.9	96.4	105.1	99.8	101.8	101.7	108.2
Q0PD50	RAB8A, member RAS oncogene family, isoform CRA_a OS=Mus musculus OX=10090 GN=Rab8a PE=1 SV=1	8	28	4	207	23.7	9.07	61.47	108.1	103	101	95.3	98.6	100.1	96.6	103.4	96.9	96.9
Q0PD56	Rab5B OS=Mus musculus OX=10090 GN=Rab5b PE=2 SV=1	5	15	3	229	25.3	6.92	33.73	86.1	80.2	78	85.6	101.3	79.9	126.6	141.6	124	96.7
Q0PD63	RAB3A, member RAS oncogene family, isoform CRA_a OS=Mus musculus OX=10090 GN=Rab3a PE=1 SV=1	5	13	3	220	25	5.03	28.51	91.6	93.2	114.1	82.8	104.9	88	114.4	110.4	107.7	93
Q0PD65	RAB2, member RAS oncogene family OS=Mus musculus OX=10090 GN=Rab2a PE=1 SV=1	8	19	8	212	23.5	6.54	45	95.1	91.5	96.3	102.6	104.9	100.9	102.3	104.1	106.2	96.2
Q0PD66	RAB1B, member RAS oncogene family, isoform CRA_c OS=Mus musculus OX=10090 GN=Rab1b PE=1 SV=1	14	61	6	201	22.2	5.73	155.65	102.4	101.3	107.7	94.7	95.6	92.5	103.2	100.8	98.3	103.5
Q0PD67	RAB1, member RAS oncogene family, isoform CRA_a OS=Mus musculus OX=10090 GN=Rab1a PE=1 SV=1	14	76	6	205	22.7	6.21	213.21	93.7	89.2	90.5	95.1	100.5	97	114.7	113.1	110.7	95.5
Q0VBA4	MCG16976, isoform CRA_c OS=Mus musculus OX=10090 GN=Rpl22l1 PE=2 SV=1	1	2	1	122	14.5	9.45	5.05	141	131.9	125.2	92.2	100.1	103.1	71.8	79.4	64.7	90.5
Q0VBL3	RNA-binding motif protein 15 OS=Mus musculus OX=10090 GN=Rbm15 PE=1 SV=1	2	2	2	962	105.7	10.08	3.75	93.4	90.6	105	86.5	104.4	90.2	112.2	112.2	109.9	95.6
Q0VE46	Myadm protein OS=Mus musculus OX=10090 GN=Myadm PE=1 SV=1	2	6	2	320	35.3	8.31	13.91	90.9	83.3	77	124.8	126.6	125.3	100.8	98	81.8	91.6
Q0VGN5	BC094435 protein (Fragment) OS=Mus musculus OX=10090 GN=BC094435 PE=2 SV=1	32	113	3	839	93.6	8.78	319.37	108.3	107.4	108.7	105.9	101.2	99.3	87.2	85.7	91.7	104.7
Q11011	Puromycin-sensitive aminopeptidase OS=Mus musculus OX=10090 GN=Npepps PE=1 SV=2	18	26	18	920	103.3	5.9	56.32	94.4	96.5	95.1	97	95.9	97.8	108.9	110.1	108.5	95.8
Q11136	Xaa-Pro dipeptidase OS=Mus musculus OX=10090 GN=Pepd PE=1 SV=3	5	6	5	493	55	5.78	15.21	95.3	91.5	92.2	89.8	95.7	92.5	116.8	114.7	116.5	95
Q148P2	3-oxoacyl-[acyl-carrier-protein] synthase, mitochondrial OS=Mus musculus OX=10090 GN=Oxsm PE=2 SV=1	1	1	1	459	48.6	7.06	5.33	67.2	80.8	85.6	125.4	104.1	105.9	100.1	102.4	108.5	119.9
Q148S3	NIN1/RPN12 binding protein 1 homolog (S. cerevisiae) OS=Mus musculus OX=10090 GN=Nob1 PE=2 SV=1	2	2	2	403	45.4	7.31	5.79	96.3	111.1	108.7	110.2	89.8	94.8	94.4	84.3	98.8	111.7
Q149V4	Histone H2A OS=Mus musculus OX=10090 GN=Hist2h2ac PE=2 SV=1	8	36	4	129	14	10.9	67.71	115.6	115.5	115.1	103.6	103	108.8	83.8	78	81.7	94.9
Q14A47	Coiled-coil domain containing 72 OS=Mus musculus OX=10090 GN=Tma7 PE=2 SV=1	2	2	2	64	7.1	9.99	5.98	128.7	137.7	132.6	92	80	89.2	71.1	70.9	82.3	115.6
Q14AF6	MCG4862 OS=Mus musculus OX=10090 GN=Snrpd2 PE=1 SV=1	7	24	7	118	13.5	9.91	66.48	114.6	112.1	108.8	93.1	100.3	97.7	91.1	94.6	89.7	98
Q14AI7	COP9 (Constitutive photomorphogenic) homolog, subunit 4 (Arabidopsis thaliana) OS=Mus musculus OX=10090 GN=Cops4 PE=1 SV=1	10	16	10	406	46.3	5.83	48.39	98.2	98.4	97.9	98.3	97.4	95.7	106.7	105.1	101.9	100.3
Q14AR0	RIKEN cDNA 1810035L17, isoform CRA_a OS=Mus musculus OX=10090 GN=Slirp PE=2 SV=1	2	2	2	112	12.6	9.82	8.92	79.5	80	105.8	114.4	100	127.2	85.5	81.1	104.1	122.5
Q14B21	Mitochondrial ribosomal protein L9 OS=Mus musculus OX=10090 GN=Mrpl9 PE=1 SV=1	5	8	5	265	30.2	10.08	20.25	92.8	92.1	87.9	107.1	101.7	102.1	100.9	100.1	100.8	114.4
Q14BZ3	Latexin OS=Mus musculus OX=10090 GN=Lxn PE=1 SV=1	2	4	2	222	25.5	5.74	11.87	105.5	107.9	96.2	91	99.7	95.8	102	106.5	104.7	90.7
Q14C24	MCG14259, isoform CRA_a OS=Mus musculus OX=10090 GN=U2af1 PE=1 SV=1	3	6	3	239	27.8	8.81	20.2	121.4	103.7	113.4	100.6	87.4	92.1	86.2	95.4	95.3	104.5
Q14C51	Pentatricopeptide repeat domain-containing protein 3, mitochondrial OS=Mus musculus OX=10090 GN=Ptcd3 PE=1 SV=2	13	18	12	685	77.7	5.88	42.37	93.1	91.7	92.3	111.6	111.4	110.6	100	98.4	94.9	95.9
Q14DP3	Leucyl-tRNA synthetase, mitochondrial OS=Mus musculus OX=10090 GN=Lars2 PE=2 SV=1	6	6	6	902	101.4	8.19	8.46	90.7	90.8	79.7	98.1	113.7	95.8	105.3	118.7	113.4	93.8
Q1KYL8	Gag polyprotein pr65 OS=Mus musculus OX=10090 PE=4 SV=1	15	60	4	537	60.5	8.03	187.22	110.6	111.1	108.2	101.2	102.2	101.6	88.1	89.1	85.9	102
Q1MWP9	EH-domain containing 4 (Fragment) OS=Mus musculus OX=10090 GN=Ehd4 PE=2 SV=1	9	15	7	544	61.8	6.76	34.05	109.8	112.2	112.2	93.9	95.5	94.4	95.8	90.7	94.7	100.8
Q1MXF8	Sodium channel beta2 subunit OS=Mus musculus OX=10090 GN=Scn2b PE=1 SV=1	1	2	1	215	24.2	6.54	4.78	102.3	94.6	97.7	88.8	105.1	95	105	112.8	108	90.7
Q1PG84	PBK1 OS=Mus musculus domesticus OX=10092 GN=Rsl1d1 PE=2 SV=1	9	25	9	465	52	10.01	79.43	116.6	112.4	110.3	86.7	92.8	92.4	89.3	92.5	93.3	113.7
Q1W5W7	Putative gag-pol protein OS=Mus musculus OX=10090 GN=gag-pol PE=4 SV=1	34	132	3	1067	119.7	9.26	387.45	104.1	105.9	104.1	103	103.3	99.6	93.1	92.1	94.2	100.6
Q1XG79	UbiE1 OS=Mus musculus OX=10090 GN=Mettl7a1 PE=2 SV=1	2	2	2	246	28.2	7.18	4.28	78.4	71.1	75.4	110.1	86.8	92.5	123.7	125.1	124.2	112.6
Q1XID4	Renin/prorenin receptor OS=Mus musculus OX=10090 GN=Atp6ap2 PE=1 SV=2	2	2	2	350	39.1	5.54	5.35	117.4	111.9	115.7	101.6	103.5	101.9	91.1	79	81	97
Q2M4I8	Ptpns1 OS=Mus musculus OX=10090 GN=Ptpns1 PE=4 SV=1	3	3	3	509	55.9	8.16	9.32	99.2	104.5	106.1	120	114.7	114.7	77.9	75.4	78.6	108.9
Q2NL51	Glycogen synthase kinase-3 alpha OS=Mus musculus OX=10090 GN=Gsk3a PE=1 SV=2	6	7	2	490	51.6	8.81	16.92	104.9	103.5	122.1	108	92.7	95.4	99.2	85.5	91.9	96.8
Q2TA50	Melan-A OS=Mus musculus OX=10090 GN=Mlana PE=2 SV=1	3	9	3	113	12.8	9.25	25.18	90.1	87.8	95.4	98.2	109.7	117.9	104.7	108.2	91.7	96.4
Q2TPA8	Hydroxysteroid dehydrogenase-like protein 2 OS=Mus musculus OX=10090 GN=Hsdl2 PE=1 SV=1	5	5	5	490	54.2	6.74	9.99	78.8	81.4	82.7	108.5	98	101.4	113.8	108.5	121.1	105.7
Q32NY4	Metal transporter CNNM3 OS=Mus musculus OX=10090 GN=Cnnm3 PE=1 SV=2	1	1	1	713	76.2	5.58	1.76	91	101.9	110.1	93.5	100.9	101.5	100.5	105.6	92.1	103
Q32P00	Chromobox homolog 3 (Drosophila HP1 gamma) OS=Mus musculus OX=10090 GN=Cbx3 PE=2 SV=1	12	46	10	183	20.8	5.14	133.16	130.8	131.8	136.6	93	90.9	91.7	74.7	73.3	75.3	101.9
Q32P04	Keratin 5 OS=Mus musculus OX=10090 GN=Krt5 PE=1 SV=2	5	13	1	580	61.7	7.75	31.79	135.2	133.2	136.4	67.2	66.3	65.6	99.8	102.6	100.6	93.2
Q3B7Z2	Oxysterol-binding protein 1 OS=Mus musculus OX=10090 GN=Osbp PE=1 SV=3	5	5	5	805	88.7	7.2	12.1	88.1	87.6	86.4	103	100.8	103	104.1	116.4	108.1	102.4
Q3SXD3	HD domain-containing protein 2 OS=Mus musculus OX=10090 GN=Hddc2 PE=1 SV=1	4	8	4	199	22.7	5.02	19.44	91	84.1	80.1	105.2	96.3	101.3	131.2	103.9	113.5	93.5
Q3T9B4	Uncharacterized protein OS=Mus musculus OX=10090 GN=Rexo2 PE=2 SV=1	4	15	4	237	26.7	7.49	27.85	91.7	94.2	94.7	102.5	95.6	104.3	105.2	98	105.9	108
Q3T9L0	Uncharacterized protein OS=Mus musculus OX=10090 GN=Ddx39 PE=2 SV=1	14	32	8	427	49.1	5.68	80.61	114.5	113.5	114.6	97.3	94.7	95.5	88.5	90.1	87.6	103.6
Q3T9S3	SET translocation OS=Mus musculus OX=10090 GN=Set PE=2 SV=1	10	28	10	289	33.4	4.32	91.95	114.3	114.7	116.7	94.9	94.5	96.4	87.3	87.7	91.2	102.3
Q3T9Z7	Uncharacterized protein OS=Mus musculus OX=10090 GN=Wasf2 PE=2 SV=1	2	2	2	497	54	5.53	5.2	101.9	111.1	93.9	97.5	91	86.1	110.5	103.8	104.2	100
Q3TAF0	Uncharacterized protein OS=Mus musculus OX=10090 GN=Eefsec PE=2 SV=1	11	19	11	583	63.6	8.4	62.07	92.3	93.6	92.1	97.3	98.5	96.5	116	109.7	108.8	95.1
Q3TAH3	Uncharacterized protein OS=Mus musculus OX=10090 GN=Npm3 PE=2 SV=1	2	3	2	175	19	4.82	11.16	101.8	108.2	96.7	103.4	87.1	82.4	103.3	94.1	92.9	130.2
Q3TAL2	Secretory carrier-associated membrane protein OS=Mus musculus OX=10090 GN=Scamp2 PE=1 SV=1	2	2	2	329	36.4	6.32	4.92	88.5	88.5	93.5	106.7	107.8	106.7	96.5	105.1	99.5	107.2
Q3TAQ9	WD repeat domain 36 OS=Mus musculus OX=10090 GN=Wdr36 PE=1 SV=1	7	12	7	899	99.7	7.11	27.97	104.9	101.9	110.2	106.9	103.6	97.7	90.2	94.9	91.1	98.8
Q3TAV1	Uncharacterized protein OS=Mus musculus OX=10090 GN=Gpnmb PE=2 SV=1	13	77	13	574	63.6	7.77	274.9	66.1	66.2	66.6	108.7	110.8	112.6	124	123.9	122.4	98.6
Q3TAW4	Uncharacterized protein OS=Mus musculus OX=10090 GN=Sec23b PE=2 SV=1	10	17	8	767	86.3	7.08	35.68	103.6	98.1	93.8	107.2	105.7	97.1	100.7	103.7	97.8	92.3
Q3TB15	Uncharacterized protein OS=Mus musculus OX=10090 GN=Appl2 PE=2 SV=1	2	2	2	662	73.8	5.03	2.17	93.2	92.3	93.5	104.6	112	114.4	100.8	103.3	82.6	103.2
Q3TB82	Pleckstrin homology domain-containing family F member 1 OS=Mus musculus OX=10090 GN=Plekhf1 PE=2 SV=1	1	1	1	279	31.1	8.1	2.73	78.5	81.1	80	115.4	92.9	101.2	117.1	109	125.3	99.4
Q3TBT3	Stimulator of interferon genes protein OS=Mus musculus OX=10090 GN=Tmem173 PE=1 SV=2	2	3	2	378	42.8	7.42	4.58	110.3	111.6	113.4	112.6	89.8	94.1	75.9	92	90.1	110.2
Q3TBW2	39S ribosomal protein L10, mitochondrial OS=Mus musculus OX=10090 GN=Mrpl10 PE=1 SV=2	2	2	2	262	29.4	9.69	5.06	87.8	88.6	88.9	97.7	97.2	115.2	114.6	108.2	107.3	94.6
Q3TBZ6	Uncharacterized protein OS=Mus musculus OX=10090 GN=Necap2 PE=2 SV=1	4	4	4	266	28.6	7.94	11.62	103.6	106.2	102.1	98.5	101.7	95.7	101.4	97.8	91.2	101.8
Q3TC45	S100 calcium binding protein A10 (Calpactin), isoform CRA_a OS=Mus musculus OX=10090 GN=S100a10 PE=1 SV=1	1	1	1	97	11.2	6.77	3.48	105.6	123.8	134.4	116.7	89.4	101.5	87.4	55.3	59.8	126.1
Q3TC46	Protein PAT1 homolog 1 OS=Mus musculus OX=10090 GN=Patl1 PE=1 SV=2	2	2	2	770	86.7	6.37	1.96	87.3	105.7	84.2	72.1	96	153.6	99.3	115.8	86.9	99.2
Q3TC91	Uncharacterized protein OS=Mus musculus OX=10090 GN=Cpsf3 PE=2 SV=1	1	1	1	684	77.5	5.71	2.45	112	115.3	139.7	110	91.9	85.2	77.4	71.7	75	121.7
Q3TC93	HCLS1-binding protein 3 OS=Mus musculus OX=10090 GN=Hs1bp3 PE=1 SV=2	7	9	7	395	43.7	4.98	16.52	93.9	100.4	105.3	106.8	101.5	88.8	98.2	94.1	110.8	100.2
Q3TCH7	Cullin-4A OS=Mus musculus OX=10090 GN=Cul4a PE=1 SV=1	2	3	1	759	87.7	8.35	3.94	110.6	97	89.6	87.1	109	93.5	98.1	116.6	88.7	109.9
Q3TCI7	L-lactate dehydrogenase OS=Mus musculus OX=10090 GN=Ldha PE=2 SV=1	19	143	3	332	36.5	7.43	397.33	83.8	85.5	86.4	103.3	102.3	103.9	112	110.9	112.4	99.6
Q3TCN2	Putative phospholipase B-like 2 OS=Mus musculus OX=10090 GN=Plbd2 PE=1 SV=2	3	7	3	594	66.2	6.13	15.2	77.6	81.5	83.6	111.5	104.7	100.2	115.4	118.9	106.9	99.8
Q3TCR9	Uncharacterized protein OS=Mus musculus OX=10090 GN=Zyx PE=2 SV=1	9	16	9	564	60.5	6.29	30.92	83.1	79.2	81	100.3	95.6	95.6	123.2	118.5	118.3	105.3
Q3TCS0	Uncharacterized protein OS=Mus musculus OX=10090 GN=Prep PE=2 SV=1	27	71	27	710	80.6	5.67	176.43	94.7	95.1	95	101.7	97.9	97.7	104.7	103.9	106.7	102.7
Q3TCV9	Uncharacterized protein OS=Mus musculus OX=10090 GN=Npepl1 PE=2 SV=1	4	5	4	524	55.8	6.84	16.13	94.9	92.4	96.8	105.3	90.1	94.2	101.4	94.1	112.5	118.4
Q3TD71	Secretory carrier-associated membrane protein OS=Mus musculus OX=10090 GN=Scamp1 PE=1 SV=1	4	5	4	338	38	7.71	14.63	86.1	87.2	84.1	90	106	93.3	116	145.6	106.1	85.5
Q3TDD9	Protein phosphatase 1 regulatory subunit 21 OS=Mus musculus OX=10090 GN=Ppp1r21 PE=1 SV=2	1	1	1	780	88.3	6.9	2.92	104.7	100.2	69.5	118.2	87.3	88.6	108.1	105.1	107.8	110.5
Q3TDF8	Uncharacterized protein OS=Mus musculus OX=10090 GN=Etf1 PE=2 SV=1	10	28	10	437	49	5.71	62.56	106.4	101.1	97.9	96.3	101.8	99	102.7	105.7	96.5	92.7
Q3TDF9	Uncharacterized protein OS=Mus musculus OX=10090 GN=Nagpa PE=2 SV=1	1	1	1	517	56	5.63	3.9	86.4	86	90.9	97.7	97.4	96.4	122.7	115.4	96.6	110.6
Q3TDG9	Uncharacterized protein OS=Mus musculus OX=10090 GN=Stx12 PE=2 SV=1	3	4	3	274	31.2	5.58	10.74	108.6	94.9	98	98.5	104.5	90.8	98.4	110.3	103	93.1
Q3TDH0	Uncharacterized protein OS=Mus musculus OX=10090 GN=Fbxo42 PE=2 SV=1	1	1	1	717	77.8	7.44	2.72	115	123.8	107	101.2	90.2	119.8	84.3	64.8	94.9	98.9
Q3TDI5	Peroxisome biogenesis factor 19, isoform CRA_e OS=Mus musculus OX=10090 GN=Pex19 PE=2 SV=1	3	3	3	299	32.7	4.34	10.45	108.9	97.3	104.1	107.6	95	93.1	98	102.1	90.1	103.9
Q3TDN2	FAS-associated factor 2 OS=Mus musculus OX=10090 GN=Faf2 PE=1 SV=2	5	5	5	445	52.4	5.47	13.62	80.6	85.6	87.8	98.4	88.7	95.1	135.3	109.3	117.3	101.9
Q3TDN8	Uncharacterized protein OS=Mus musculus OX=10090 GN=Bphl PE=2 SV=1	5	7	5	299	33.7	8.94	14.71	70.8	73.4	76.3	108.1	99.3	103.4	117.9	114.7	122.1	113.9
Q3TDP3	Uncharacterized protein OS=Mus musculus OX=10090 GN=Agpat5 PE=2 SV=1	4	4	4	365	42.1	9.33	4.83	104.2	112.4	97.6	94.1	109.6	105	86.7	95.6	94.2	100.7
Q3TE40	Replication protein A 32 kDa subunit OS=Mus musculus OX=10090 GN=Rpa2 PE=1 SV=1	2	3	2	270	29.4	5.76	6.81	112.3	115.3	105.2	112.9	100.5	102	77.7	76.4	83	114.7
Q3TE45	Succinate dehydrogenase [ubiquinone] iron-sulfur subunit, mitochondrial OS=Mus musculus OX=10090 GN=Sdhb PE=2 SV=1	5	10	5	282	31.8	8.68	23.62	135.9	137	133.4	93.8	93.9	94.5	67.3	72	67.4	104.8
Q3TE63	Peptidyl-prolyl cis-trans isomerase OS=Mus musculus OX=10090 GN=Ppia PE=2 SV=1	12	208	12	164	17.9	7.9	469.07	108.1	107.5	106.6	95.6	97.7	97.7	97.3	96.4	96.6	96.6
Q3TE95	Uncharacterized protein OS=Mus musculus OX=10090 GN=Rcn2 PE=2 SV=1	9	17	9	355	41	4.59	52.54	90.1	90.7	91.8	104.7	104.2	105	103	106.3	103	101.3
Q3TEA8	Heterochromatin protein 1-binding protein 3 OS=Mus musculus OX=10090 GN=Hp1bp3 PE=1 SV=1	3	5	3	554	60.8	9.7	5.45	111.7	107.3	99.2	106	103.2	98.7	92.9	93.3	95.2	92.5
Q3TEL5	Lipase OS=Mus musculus OX=10090 GN=Lipa PE=2 SV=1	3	5	3	397	45.3	8.28	10.23	110.7	101.7	106.6	104.6	111.3	102.2	88.5	88.4	86.4	99.7
Q3TEW6	Myelin protein zero-like protein 1 OS=Mus musculus OX=10090 GN=Mpzl1 PE=1 SV=1	1	1	1	270	29.5	8.43	2.36	120.6	112.6	122.6	113.6	116.5	110.8	65.2	77.8	77	83.2
Q3TEX7	Uncharacterized protein OS=Mus musculus OX=10090 GN=Mfn2 PE=2 SV=1	1	1	1	757	86.1	6.86	1.81	99.5	123.9	103.3	106.5	84.5	87.4	85.3	96.1	93.1	120.5
Q3TEZ2	Uncharacterized protein OS=Mus musculus OX=10090 GN=Wdr6 PE=2 SV=1	4	5	4	1125	121.8	6.98	12.73	100.6	111	97	95.1	108	106.1	84	94.2	99	105.2
Q3TF14	Adenosylhomocysteinase OS=Mus musculus OX=10090 GN=Ahcy PE=1 SV=1	17	55	16	432	47.7	6.54	124.52	104.8	108.1	107.5	96.7	94.3	94.6	96.9	96.7	99.5	100.9
Q3TF18	Poly [ADP-ribose] polymerase OS=Mus musculus OX=10090 GN=Parp1 PE=2 SV=1	29	54	29	1014	112.6	8.98	125.43	110.9	113.6	114.4	100.4	98.7	100.9	85.4	84.3	86.9	104.6
Q3TF40	Uncharacterized protein (Fragment) OS=Mus musculus OX=10090 GN=Nono PE=2 SV=1	18	84	2	528	60.4	9.61	216.21	117.9	119.7	114.6	101.6	95.4	98.6	87.9	82.3	81.1	100.9
Q3TF62	Uncharacterized protein OS=Mus musculus OX=10090 GN=Actl6a PE=2 SV=1	8	13	8	429	47.5	5.5	31.88	118.1	123.3	124.9	102.6	99.3	97.9	74.7	75.8	80.7	102.7
Q3TF87	Uncharacterized protein OS=Mus musculus OX=10090 GN=Dars PE=2 SV=1	24	55	24	501	57.1	6.49	132.4	97.5	96.5	95.5	101.1	99.6	97.6	102.9	105.4	104.2	99.6
Q3TFA9	Uncharacterized protein OS=Mus musculus OX=10090 GN=Tmod3 PE=2 SV=1	8	15	8	352	39.4	5.19	32.76	102.7	101.6	101	97.3	95.9	92.7	104.2	107	103.4	94.2
Q3TFD2	Lysophosphatidylcholine acyltransferase 1 OS=Mus musculus OX=10090 GN=Lpcat1 PE=1 SV=1	1	1	1	534	59.7	6.34	2.57	102.6	109.3	110.4	106.7	123	99.3	83.3	74.2	83.5	107.8
Q3TFD9	Uncharacterized protein OS=Mus musculus OX=10090 GN=Vim PE=2 SV=1	46	428	1	466	53.7	5.1	1158.69	104.2	100.6	100.1	93	98.2	96	104.7	105.8	102.5	95
Q3TFE2	Uncharacterized protein OS=Mus musculus OX=10090 GN=Nup62 PE=2 SV=1	4	5	4	526	53.2	5.31	11.81	104.7	109.6	112.3	98.6	104	98.9	95	85.4	91.2	100.3
Q3TFF0	Uncharacterized protein OS=Mus musculus OX=10090 GN=Dnaja2 PE=2 SV=1	10	18	10	412	45.7	6.35	49.1	106.7	110.5	112.8	100.3	94.6	99.6	88.8	95.5	89.2	102.1
Q3TFG3	Uncharacterized protein OS=Mus musculus OX=10090 GN=Eif4a1 PE=2 SV=1	23	122	13	406	46.2	5.48	326.56	111.1	119.7	118.4	102.3	92.9	98.8	81.4	79.4	86.2	109.9
Q3TFQ8	Alpha-1,4 glucan phosphorylase OS=Mus musculus OX=10090 GN=Pygb PE=2 SV=1	8	10	8	843	96.6	6.65	21.07	94.8	91.6	92	101.6	99.3	93	112.5	112.8	108.2	94.2
Q3TFU8	Uncharacterized protein OS=Mus musculus OX=10090 GN=Tmed9 PE=2 SV=1	8	12	6	269	31.2	9.58	34.99	92.6	87.7	90.5	104.8	102.6	104.9	108.8	110.3	102.8	95
Q3TG52	Uncharacterized protein OS=Mus musculus OX=10090 GN=Aldh9a1 PE=2 SV=1	14	38	14	518	55.8	7.46	94.16	86	89.9	85.2	100.9	102.7	101.6	112	113.5	110.7	97.5
Q3TGB1	Uncharacterized protein OS=Mus musculus OX=10090 GN=Stambp PE=2 SV=1	3	4	3	424	48.5	6.68	3.68	89.8	94.3	96.4	106.7	106.5	93	108.9	91.5	105.9	107.1
Q3TGG2	Ataxin-2-like protein OS=Mus musculus OX=10090 GN=Atxn2l PE=1 SV=1	13	21	12	994	105.4	7.97	42.32	108.8	111	108.4	94.1	94.7	97.1	98.3	95.4	92.8	99.6
Q3TGQ3	Uncharacterized protein OS=Mus musculus OX=10090 GN=Ctnna1 PE=2 SV=1	16	27	16	906	100	6.23	59.92	105	106.7	106	99.3	106.6	100.9	91.4	98.1	89.8	96.2
Q3TGW0	Uncharacterized protein OS=Mus musculus OX=10090 GN=Actr3 PE=2 SV=1	15	47	15	418	47.3	5.92	153.66	98.7	101.3	100.3	95.8	93.4	97.1	106.3	103.3	103.3	100.3
Q3TGZ3	Isocitrate dehydrogenase [NAD] subunit, mitochondrial OS=Mus musculus OX=10090 GN=Idh3g PE=1 SV=1	9	18	8	393	42.8	9.01	45.47	88.5	82.4	85.8	111.7	117.5	108.6	104.2	108.1	100.2	93.3
Q3TH64	Uncharacterized protein OS=Mus musculus OX=10090 GN=Cyb5b PE=2 SV=1	3	6	3	146	16.2	4.97	22.22	81.8	80.7	82	105.4	112.8	103.4	109.7	119.2	108.1	96.9
Q3THA0	Eukaryotic translation initiation factor 3 subunit G OS=Mus musculus OX=10090 GN=Eif3g PE=2 SV=1	11	28	11	320	35.6	5.9	88.38	103.5	104.9	106.7	95.2	91.7	98.1	99.7	98.6	98.6	103.1
Q3THB4	L-lactate dehydrogenase OS=Mus musculus OX=10090 GN=Ldha PE=2 SV=1	17	116	1	332	36.5	7.43	330.07	81.3	81.4	80.1	102.4	104	97.9	118	122.6	115.1	97.2
Q3THJ3	Probable RNA-binding protein EIF1AD OS=Mus musculus OX=10090 GN=Eif1ad PE=1 SV=2	1	1	1	170	19.5	4.87	4.41	122.2	104.7	100.7	89.8	122.5	106	90.8	98.3	93.2	71.8
Q3THK3	General transcription factor IIF subunit 1 OS=Mus musculus OX=10090 GN=Gtf2f1 PE=1 SV=2	3	4	3	508	57.2	7.01	10.3	102.8	113	110	91.2	91.2	97.6	101	93.9	94.6	104.7
Q3THL5	Protein pelota homolog OS=Mus musculus OX=10090 GN=Pelo PE=2 SV=1	5	8	5	385	43.3	5.99	9.84	100.3	107.9	121.2	97.8	94.5	104.2	90.2	83	98.7	102.3
Q3THN2	Uncharacterized protein OS=Mus musculus OX=10090 GN=Dera PE=2 SV=1	2	3	2	318	35	8.72	4.27	116.8	96.1	109.9	105.5	97.9	93.8	98.2	102.8	95.3	83.8
Q3THQ5	Uncharacterized protein OS=Mus musculus OX=10090 GN=Stip1 PE=2 SV=1	42	89	42	543	62.5	6.65	237.93	102.5	102.6	103.9	97.4	96.7	97.5	99.6	97.2	100.4	102.3
Q3THR3	Uncharacterized protein OS=Mus musculus OX=10090 GN=Arl6ip1 PE=2 SV=1	2	4	2	203	23.3	9.06	9.64	117.2	106.1	98.2	99.5	114.1	100.7	97.7	102.3	80.1	84.1
Q3THS8	Uncharacterized protein OS=Mus musculus OX=10090 GN=Rcl1 PE=2 SV=1	4	4	4	373	40.8	9.26	6.02	96.1	96.4	88.9	99.6	98.3	96.9	96.8	111.7	109.8	105.5
Q3THW7	Eukaryotic translation initiation factor 3 subunit H OS=Mus musculus OX=10090 GN=Eif3h PE=2 SV=1	15	35	15	352	39.8	6.54	99.02	111.9	111.2	112.5	93.3	93.3	95.3	94.2	94.1	95.9	98.2
Q3TI05	Chaperonin containing Tcp1, subunit 6a (Zeta) OS=Mus musculus OX=10090 GN=Cct6a PE=2 SV=1	29	115	29	531	58	7.08	305.23	102.8	103	102.4	96.8	96.4	97	100.9	100.8	99.9	100
Q3TI61	Uncharacterized protein OS=Mus musculus OX=10090 GN=Psmd2 PE=2 SV=1	22	47	22	908	100.2	5.2	115	107.8	106.4	104.7	94.9	94.9	95.8	99.6	99.5	97	99.3
Q3TI63	Uncharacterized protein OS=Mus musculus OX=10090 GN=Snx1 PE=2 SV=1	16	41	14	522	59	5.22	104.35	87.9	85.6	87.5	96.5	95.2	93.1	117	120.8	117.5	98.8
Q3TI64	Uncharacterized protein OS=Mus musculus OX=10090 GN=Zc3hc1 PE=2 SV=1	1	1	1	501	55.2	5.52	2.77	133	106.7	117.7	88.9	107.3	96.9	90.8	72	90.6	96.2
Q3TIA9	Uncharacterized protein OS=Mus musculus OX=10090 GN=Asns PE=2 SV=1	22	76	21	561	64.4	6.65	189.76	76.2	78.9	76.7	114.8	110.4	111.7	111	108.2	110.5	101.6
Q3TIC8	Uncharacterized protein OS=Mus musculus OX=10090 GN=Uqcrc1 PE=2 SV=1	14	41	13	480	52.7	6.1	134.54	100.5	97	96	107.9	121.3	112.5	88.5	94.4	86.1	95.7
Q3TIF1	Uncharacterized protein OS=Mus musculus OX=10090 GN=Ctsc PE=2 SV=1	3	3	3	462	52.3	6.89	3.15	85.1	96.5	88.6	109.1	103.4	105.3	95.8	104.8	99.3	112.1
Q3TIH8	Uncharacterized protein OS=Mus musculus OX=10090 GN=Zpr1 PE=2 SV=1	6	8	6	459	50.6	4.75	19.18	109	107.5	107.4	101.9	88.7	98	93.8	96.2	92.7	104.8
Q3TII9	Uncharacterized protein OS=Mus musculus OX=10090 GN=Eif4ebp1 PE=2 SV=1	1	2	1	117	12.3	4.93	4.46	67.3	82.9	86.7	131	84.7	113.6	97.4	105.7	106.6	124.2
Q3TIJ7	Chaperonin subunit 7 (Eta), isoform CRA_a OS=Mus musculus OX=10090 GN=Cct7 PE=1 SV=1	31	142	31	544	59.6	7.84	345.03	100.9	100.4	100	96	95	95.4	102.5	101.3	105.4	103.1
Q3TIQ3	Uncharacterized protein (Fragment) OS=Mus musculus OX=10090 GN=Pitpna PE=2 SV=1	7	11	6	350	40.2	8.79	31.86	97.8	97.5	96.2	98.2	104.1	96.2	98.4	103.6	104.7	103.2
Q3TIT6	Uncharacterized protein OS=Mus musculus OX=10090 GN=Dnajb1 PE=2 SV=1	4	5	4	340	38.1	8.63	5.67	105.5	94.7	98.2	93.7	97.4	96.1	103.8	112.9	98.9	98.8
Q3TIU4	2',5'-phosphodiesterase 12 OS=Mus musculus OX=10090 GN=Pde12 PE=1 SV=2	4	4	4	608	67.5	6.92	7.54	92.3	97.5	88.5	102.3	96.9	95.1	110.4	88.4	119.5	109.2
Q3TIV2	Uncharacterized protein OS=Mus musculus OX=10090 GN=Zc3h11a PE=2 SV=1	5	5	5	792	86.4	8.22	11	105.6	114.6	117.2	88.4	83.8	87.5	95.7	89.3	107.4	110.6
Q3TIV5	Zinc finger CCCH domain-containing protein 15 OS=Mus musculus OX=10090 GN=Zc3h15 PE=1 SV=2	9	14	9	426	48.3	5.3	35.24	120	116.6	117.8	89.3	91.3	94.4	91.9	86.9	91	100.7
Q3TIX6	Far upstream element (FUSE)-binding protein 3 OS=Mus musculus OX=10090 GN=Fubp3 PE=1 SV=1	10	13	8	575	61.9	8.38	31.61	108.8	110.8	118.2	88.7	86.1	88.1	98.5	98.1	96.4	106.3
Q3TIX9	U4/U6.U5 tri-snRNP-associated protein 2 OS=Mus musculus OX=10090 GN=Usp39 PE=1 SV=2	6	9	6	564	65.1	8.9	22.37	102	102.8	104.4	111.5	106.3	94.4	90.7	89.5	91.5	107
Q3TIZ0	Tubulin alpha chain OS=Mus musculus OX=10090 GN=Tuba1c PE=2 SV=1	21	273	2	449	49.9	5.1	713.47	116.6	114.7	116.6	94	96.5	97	89.3	89.8	88.7	96.9
Q3TJ01	tRNA-splicing ligase RtcB homolog OS=Mus musculus OX=10090 GN=Rtcb PE=2 SV=1	12	17	12	505	55.2	7.23	58.04	102.4	96.8	100.4	97.6	99.2	97.4	101.3	104.2	101.4	99.3
Q3TJ21	Pyrroline-5-carboxylate reductase OS=Mus musculus OX=10090 GN=Pycr2 PE=2 SV=1	8	19	8	320	33.6	7.5	53.59	84.4	86	84.5	103.8	115.7	108.1	108.7	108	109.3	91.4
Q3TJ28	Uncharacterized protein (Fragment) OS=Mus musculus OX=10090 GN=Chmp1b PE=2 SV=1	2	2	2	225	24.4	5.68	5.67	112.9	109.3	101.8	93.6	108	103.1	95.9	98.4	91.2	85.9
Q3TJ43	Vacuolar protein sorting-associated protein 35 OS=Mus musculus OX=10090 GN=Vps35 PE=2 SV=1	10	22	10	796	91.6	5.4	42.56	107.1	98.1	96.2	98.1	103.5	98.4	100	104.7	96.5	97.5
Q3TJ71	UDP-glucose 6-dehydrogenase OS=Mus musculus OX=10090 GN=Ugdh PE=2 SV=1	7	8	7	493	54.8	7.53	18.52	110.1	112.5	117	104.1	100.7	100.3	74.6	85.8	89.8	105.1
Q3TJ95	Clathrin light chain OS=Mus musculus OX=10090 GN=Cltb PE=2 SV=1	7	14	7	211	23.1	4.7	40.61	102.5	101.8	101.7	93.3	90	91.2	105.6	107.7	107	99.3
Q3TJD4	Uncharacterized protein OS=Mus musculus OX=10090 GN=Atp5f1 PE=2 SV=1	7	32	7	256	28.9	9.26	84.07	88.9	90.2	92.2	107.7	108.7	109	101.6	99.2	103	99.5
Q3TJD7	PDZ and LIM domain protein 7 OS=Mus musculus OX=10090 GN=Pdlim7 PE=1 SV=1	3	3	3	457	50.1	8.47	7.83	87.2	87.5	86.2	98.5	95.1	96.8	113.4	117.5	114.4	103.4
Q3TJG2	Acyl carrier protein OS=Mus musculus OX=10090 GN=Ndufab1 PE=2 SV=1	2	17	2	156	17.4	5.21	50.67	95.4	90.6	96.6	117	114.9	121.6	85.8	87.7	93.1	97.3
Q3TJG6	Uncharacterized protein OS=Mus musculus OX=10090 GN=Ptges3 PE=2 SV=1	5	11	5	160	18.7	4.55	32.98	115.1	109.2	107.3	95.2	99.2	98.3	94.8	96.7	90	94.2
Q3TJG7	Uncharacterized protein OS=Mus musculus OX=10090 GN=Map2k3 PE=2 SV=1	4	6	4	347	39.3	7.43	16.56	119.6	124.2	124.8	92.4	83.7	93.7	81.6	79.6	85.2	115
Q3TJH1	Uncharacterized protein OS=Mus musculus OX=10090 GN=Gnai3 PE=2 SV=1	11	40	6	354	40.5	5.57	58.29	96.1	98.6	94.5	112.3	109.2	105.9	92.4	97.8	95.1	98.1
Q3TJI7	Tyrosine-protein kinase OS=Mus musculus OX=10090 GN=Yes1 PE=1 SV=1	6	8	3	541	60.6	6.64	15.42	94.4	97.7	103.5	108.3	98	108.4	94.2	99.3	98.4	97.9
Q3TJL8	Uncharacterized protein OS=Mus musculus OX=10090 GN=Pdia6 PE=2 SV=1	21	104	21	445	48.6	5.19	290.67	87.9	87.1	86.4	109	111	107.6	103.1	104.3	102.8	100.7
Q3TJN6	Sorting nexin OS=Mus musculus OX=10090 GN=Snx5 PE=2 SV=1	12	24	11	404	46.8	6.37	58.55	90.7	88.9	86.3	92.5	101	96.5	117.3	117.2	113.6	96
Q3TJT1	Uncharacterized protein OS=Mus musculus OX=10090 GN=Vps53 PE=2 SV=1	3	3	3	832	94.4	6.61	5.37	106.7	110.8	102.2	98.8	95.9	92.4	87	95.5	99.4	111.1
Q3TJX0	Uncharacterized protein OS=Mus musculus OX=10090 GN=Lcp1 PE=2 SV=1	6	8	5	627	70.1	5.33	15.07	76.7	74.7	76.8	111.2	89.9	98.5	128.8	118.5	123.4	101.4
Q3TJZ6	Protein FAM98A OS=Mus musculus OX=10090 GN=Fam98a PE=1 SV=1	7	15	4	515	55	8.95	28.26	99.8	106.9	105	98.4	88.1	93.6	97.3	100.7	110.5	99.7
Q3TK27	Uncharacterized protein OS=Mus musculus OX=10090 GN=Gnl3 PE=2 SV=1	10	17	10	538	60.7	9.14	37.84	109.4	116.7	112.3	92.5	86.2	95.9	92.1	96.1	93.4	105.4
Q3TK29	Uncharacterized protein OS=Mus musculus OX=10090 GN=Trap1 PE=2 SV=1	22	71	21	706	80.1	6.68	222.35	83.8	85.4	85.2	106.7	107.2	106.2	108.9	108.3	107	101.1
Q3TK92	RING-type E3 ubiquitin transferase OS=Mus musculus OX=10090 GN=Arih2 PE=1 SV=1	1	1	1	492	57.7	5.69	2.78	81.4	94	76.8	88.2	121.6	95.2	105.7	131.9	100	105.2
Q3TK95	Uncharacterized protein OS=Mus musculus OX=10090 GN=Eif4e PE=1 SV=1	4	6	4	217	25	6.15	16.98	94.1	105.8	108.7	103.8	88.1	98.6	99.2	92.9	100.3	108.4
Q3TKB7	Uncharacterized protein OS=Mus musculus OX=10090 GN=Mrps18b PE=2 SV=1	1	1	1	254	28.7	8.35	2.69	94.6	88	91.8	110.2	120.9	90.3	116.3	104.5	92.4	91
Q3TKD1	MCG17786, isoform CRA_a OS=Mus musculus OX=10090 GN=Rfc3 PE=1 SV=1	5	8	5	356	40.5	8.38	13.15	115.9	115.2	110.9	98	104.9	103.5	79.5	84.7	88.6	98.6
Q3TKG4	Uncharacterized protein (Fragment) OS=Mus musculus OX=10090 GN=Psmc3 PE=2 SV=1	26	66	26	502	55.6	5.24	186.26	103.2	107.3	107.5	97.1	94	95.5	95.9	95.2	99.1	105.3
Q3TKG5	H/ACA ribonucleoprotein complex subunit OS=Mus musculus OX=10090 GN=Gar1 PE=2 SV=1	2	3	2	231	23.5	11.02	7.15	94.8	102.4	96.3	102.3	106.2	95.2	110	97.9	98.9	95.9
Q3TKJ1	Branched-chain-amino-acid aminotransferase OS=Mus musculus OX=10090 GN=Bcat1 PE=2 SV=1	6	10	6	453	50.3	6.54	23.12	70	74.3	75.2	116.7	102.5	101.4	120.1	113.5	121.8	104.5
Q3TKM9	Actin-related protein 2/3 complex subunit 5 OS=Mus musculus OX=10090 GN=Arpc5 PE=2 SV=1	6	9	6	151	16.2	5.67	28.35	95.8	104.7	101.7	93.3	89.3	94.7	107.7	97.8	105.6	109.3
Q3TKY6	Peptidyl-prolyl cis-trans isomerase CWC27 homolog OS=Mus musculus OX=10090 GN=Cwc27 PE=1 SV=1	2	2	2	469	53.5	5.53	1.79	101.5	125.6	97.3	102.4	57	149.6	93.5	86.9	72.8	113.4
Q3TL33	Uncharacterized protein OS=Mus musculus OX=10090 GN=Calu PE=2 SV=1	17	60	3	315	37.1	4.58	175.65	97.2	95.9	99.1	100.7	101.4	103.2	102.2	101.4	103.2	95.8
Q3TL79	Uncharacterized protein OS=Mus musculus OX=10090 GN=Ahsa1 PE=2 SV=1	16	33	16	338	38.1	5.53	101.38	113.1	114.5	110	96.3	96.2	95.4	91.3	92.3	91.7	99.3
Q3TLE2	Pleckstrin homology domain containing, family C (With FERM domain) member 1 OS=Mus musculus OX=10090 GN=Fermt2 PE=1 SV=1	15	18	15	680	77.8	6.7	46.77	108.6	104.4	111.7	101.4	101.9	99.8	92.2	87.8	92.7	99.4
Q3TLH4	Protein PRRC2C OS=Mus musculus OX=10090 GN=Prrc2c PE=1 SV=3	15	17	14	2846	310.7	9.1	23.04	109.4	108.5	113.7	90.8	91.2	94.6	96.9	94.4	96.8	103.6
Q3TLJ5	Uncharacterized protein OS=Mus musculus OX=10090 GN=Cdk5rap3 PE=2 SV=1	3	3	3	503	57	4.83	4.13	85.5	79.7	79.6	129.4	113.1	94.7	84.6	104.6	127.1	101.6
Q3TLP8	RAS-related C3 botulinum substrate 1, isoform CRA_a OS=Mus musculus OX=10090 GN=Rac1 PE=1 SV=1	7	25	6	211	23.4	8.69	65.17	104.2	104.4	105.7	97.6	103.1	101.6	93.2	93.8	94.6	101.9
Q3TLQ9	Uncharacterized protein OS=Mus musculus OX=10090 GN=Eif4b PE=2 SV=1	14	19	14	611	68.8	5.67	48.11	108.2	109.6	109.5	92.9	90.5	89.4	99.9	99	100.8	100
Q3TLX1	Uncharacterized protein OS=Mus musculus OX=10090 GN=Nampt PE=2 SV=1	13	27	13	491	55.4	7.15	74.54	93.3	95.1	95.8	100.3	103.9	108	99.6	100	99.6	104.4
Q3TLY5	Uncharacterized protein OS=Mus musculus OX=10090 GN=Gla PE=2 SV=1	1	1	1	421	47.8	5.48	2.2	74.4	39.7	62.6	135.9	122.3	104.3	106.3	119.3	110	125.3
Q3TLY7	Uncharacterized protein OS=Mus musculus OX=10090 GN=Mrps11 PE=2 SV=1	1	1	1	191	20.3	10.95	2.05	94.4	106.3	125.9	117.4	96	107.2	72	81.2	95.3	104.3
Q3TM67	Uncharacterized protein OS=Mus musculus OX=10090 GN=Dkc1 PE=2 SV=1	8	18	8	509	57.4	9.31	39.41	108.9	99.4	98.6	90	102.8	97.4	109.1	103.5	97	93.2
Q3TMB3	Uncharacterized protein OS=Mus musculus OX=10090 GN=Fdps PE=2 SV=1	9	32	9	353	40.6	5.66	99.22	114.5	115.6	115.3	112.9	113.5	115.3	75.2	70.5	68.7	98.7
Q3TMJ8	Mitogen activated protein kinase kinase 1 OS=Mus musculus OX=10090 GN=Map2k1 PE=1 SV=1	8	22	4	393	43.4	6.7	56.27	88.7	90.8	91.5	102.2	99.7	97.4	108	109.8	111.5	100.4
Q3TMM5	Uncharacterized protein OS=Mus musculus OX=10090 GN=Nono PE=2 SV=1	17	47	1	473	54.5	8.79	121.58	120.3	114.4	112	94.6	105.3	101	84.6	76.8	86.2	104.8
Q3TMP1	General transcription factor IIIC, polypeptide 3 OS=Mus musculus OX=10090 GN=Gtf3c3 PE=1 SV=1	3	4	3	882	100.6	5.15	10.25	116	120.1	109.9	105.6	88.7	84.3	90.7	92.4	94.5	97.8
Q3TMV8	DCN1-like protein OS=Mus musculus OX=10090 PE=2 SV=1	4	4	4	259	30	5.34	9.77	94.3	93.3	93.7	99.5	95.1	99.2	110.1	107.3	106.9	100.6
Q3TMW7	Uncharacterized protein OS=Mus musculus OX=10090 GN=Glmn PE=2 SV=1	1	1	1	596	67.7	5.08	2.25	72.8	102.4	95.8	128.7	70.1	109	114.3	75.2	124.3	107.3
Q3TMX5	Arginine-rich, mutated in early stage tumors, isoform CRA_b OS=Mus musculus OX=10090 GN=Manf PE=1 SV=1	11	24	11	179	20.4	8.25	66.3	82.4	83.3	84	112.4	110.9	114.3	105.3	103	105.5	98.8
Q3TMX7	Sulfhydryl oxidase 2 OS=Mus musculus OX=10090 GN=Qsox2 PE=1 SV=1	5	5	5	692	77.7	8.59	10.68	97.1	94	98.5	108.4	109.4	103.1	98.4	100.2	95	95.9
Q3TN07	Vacuolar protein sorting 4b (Yeast) OS=Mus musculus OX=10090 GN=Vps4b PE=1 SV=1	3	5	3	444	49.4	7.11	4.56	104.3	107.1	101.7	99.6	103.2	97.7	104.6	101.8	92.4	87.7
Q3TN28	Uncharacterized protein OS=Mus musculus OX=10090 GN=Xrcc1 PE=2 SV=1	5	5	5	631	69	6.13	14.61	98.2	101.7	101.9	100.5	100.2	97.2	101.9	95.5	97.8	105.1
Q3TN29	Uncharacterized protein OS=Mus musculus OX=10090 GN=Pnpt1 PE=2 SV=1	7	10	7	783	85.7	8.16	23.07	85.2	91.6	88.7	111.8	107.9	106	105.3	103.7	95.7	104.1
Q3TN31	Proteasome subunit alpha type OS=Mus musculus OX=10090 GN=Psma7 PE=2 SV=1	9	36	9	248	27.9	8.78	98.5	98.6	100.1	103	97.1	94.8	97.1	102.2	97.8	103.4	105.9
Q3TNC8	Uncharacterized protein OS=Mus musculus OX=10090 GN=Ctsl PE=2 SV=1	3	3	3	334	37.5	6.83	10.9	76.1	78.5	81.1	116.9	100.7	108.6	114.8	108.6	114.7	99.9
Q3TPE9	Ankyrin repeat and MYND domain-containing protein 2 OS=Mus musculus OX=10090 GN=Ankmy2 PE=1 SV=1	3	4	3	440	48.7	6.67	3.98	101.8	133.8	122.1	122	84.1	92	74.2	75.5	75.6	118.9
Q3TPJ8	Cytoplasmic dynein 1 intermediate chain 2 OS=Mus musculus OX=10090 GN=Dync1i2 PE=1 SV=1	8	19	8	632	70.6	5.24	65.95	88.4	94.5	96.3	99.1	91.1	98.4	112.3	106.1	108.6	105.2
Q3TPU5	Uncharacterized protein OS=Mus musculus OX=10090 GN=Emc8 PE=1 SV=1	5	5	5	207	23.3	6.15	15.64	103.5	97	91.3	102.9	103.8	103.9	100.6	102.4	96.3	98.4
Q3TPZ2	Serine/threonine-protein kinase PLK OS=Mus musculus OX=10090 GN=Plk1 PE=1 SV=1	3	4	3	603	68.3	8.72	7.47	116.8	150.6	126	110.6	92	110.8	57.1	49.1	69	117.8
Q3TPZ5	Dynactin 2 OS=Mus musculus OX=10090 GN=Dctn2 PE=1 SV=1	8	18	8	402	44.1	5.26	50.01	88.2	91.3	89.2	99	92.7	94.6	111.5	111	116.2	106.3
Q3TQ70	Beta1 subnuit of GTP-binding protein OS=Mus musculus OX=10090 GN=Gnb1 PE=1 SV=1	11	44	5	340	37.4	6	95.95	113.5	107.5	112.4	92.1	103.3	106.4	90.2	90.4	88.5	95.8
Q3TQ93	Uncharacterized protein OS=Mus musculus OX=10090 GN=Rab33b PE=2 SV=1	2	9	1	264	29.6	8.69	23.1	103.5	122.1	91.7	102.2	98.3	94.7	61.9	89.6	122.7	113.4
Q3TQB2	FAD-dependent oxidoreductase domain-containing protein 1 OS=Mus musculus OX=10090 GN=Foxred1 PE=1 SV=1	5	5	5	487	54.1	7.53	13.88	88.3	77.7	72.9	118	104.2	114.8	105.1	106.6	106.5	105.9
Q3TQI7	Telomere length and silencing protein 1 homolog OS=Mus musculus OX=10090 PE=1 SV=2	1	1	1	289	33.5	6.34	1.75	97.6	115.2	92.6	104.2	105.2	85.6	105.4	102	103.5	88.5
Q3TQK8	Squalene epoxidase OS=Mus musculus OX=10090 GN=Sqle PE=2 SV=1	2	2	2	572	63.7	8.47	3.34	105.8	102.3	78.8	97.9	129.1	105.1	72.1	83.8	117.3	107.6
Q3TQP7	Uncharacterized protein OS=Mus musculus OX=10090 GN=Acat1 PE=2 SV=1	15	47	15	424	44.8	8.35	133.71	91.1	90.5	89.2	111.1	116	113.5	95.5	96.1	96.5	100.5
Q3TQR3	MCG118037 OS=Mus musculus OX=10090 GN=Eif5 PE=1 SV=1	16	33	16	429	48.9	5.52	81.34	93.2	91.9	93.3	105.3	104.1	105.8	100.1	102.2	102	102.1
Q3TQX5	Uncharacterized protein OS=Mus musculus OX=10090 GN=Ddx3x PE=1 SV=1	24	58	23	662	73.1	7.18	145.49	116.4	120.5	117.1	95	92.9	93.8	87.9	89.3	87.8	99.1
Q3TR89	Uncharacterized protein OS=Mus musculus OX=10090 GN=Cog1 PE=2 SV=1	1	1	1	980	109	7.09	2.51	85.9	90	85.9	108.5	103.5	101	129.3	104.5	88.7	102.7
Q3TRJ7	SH3-domain GRB2-like 1 OS=Mus musculus OX=10090 GN=Sh3gl1 PE=1 SV=1	11	19	11	368	41.5	5.72	48.12	122.4	117.2	119.2	93.4	98.6	97.3	85.3	86.2	82.3	98.1
Q3TRK9	Uncharacterized protein OS=Mus musculus OX=10090 GN=Slc16a1 PE=2 SV=1	2	8	2	493	53.3	7.47	17.11	113.3	109.1	124.1	115.7	122.5	114.3	68.9	67	65.9	99.1
Q3TS44	Proteasome subunit alpha type OS=Mus musculus OX=10090 GN=Psma1 PE=1 SV=1	13	31	13	263	29.5	6.46	85.33	105.7	101.6	99.5	96.5	100.3	96.4	100.8	103.3	99	97
Q3TSG4	RNA demethylase ALKBH5 OS=Mus musculus OX=10090 GN=Alkbh5 PE=1 SV=2	3	4	3	395	44.4	9.09	7.67	122.2	94.2	110.3	94.1	105.6	96.5	80.2	93.5	98.8	104.5
Q3TSR1	Vacuolar protein sorting 36 (Yeast) OS=Mus musculus OX=10090 GN=Vps36 PE=1 SV=1	9	10	9	386	43.7	7.15	22.34	87.1	95.5	90.7	102.6	96.6	90.1	117.6	106.4	112.2	101.2
Q3TSW4	MCG15576, isoform CRA_a OS=Mus musculus OX=10090 GN=Ccnd3 PE=1 SV=1	1	1	1	292	32.4	6.52	2.22	110.8	141.3	138.5	97.7	84.7	83.6	65.7	84.9	76.2	116.6
Q3TSZ4	Aldose 1-epimerase OS=Mus musculus OX=10090 GN=Galm PE=2 SV=1	4	14	4	342	37.8	6.74	37.76	96.5	101.5	97.6	95.6	88.8	91.7	109.2	103.3	112.3	103.6
Q3TTM6	Uncharacterized protein OS=Mus musculus OX=10090 GN=Pmpca PE=2 SV=1	10	23	10	524	58.2	6.83	70.41	78.7	79.6	77.6	108.2	109.7	111.2	112.4	112.3	110.3	100
Q3TTV6	Tuftelin-interacting protein 11 OS=Mus musculus OX=10090 GN=Tfip11 PE=1 SV=1	4	4	4	838	96.2	5.9	10.93	97.7	98.1	104.6	102.6	91.4	106.4	100.3	96.6	94	108.2
Q3TUE1	Far upstream element-binding protein 1 OS=Mus musculus OX=10090 GN=Fubp1 PE=1 SV=1	18	37	13	642	67.4	7.61	101.62	117.6	116.8	112.1	99.5	102.7	99.9	83.5	82.9	81.7	103.3
Q3TUF3	Calumenin, isoform CRA_a OS=Mus musculus OX=10090 GN=Calu PE=1 SV=1	16	55	2	315	37	4.67	177.24	101.8	100.6	107.5	100.4	110.4	103.2	94	96.1	92.3	93.7
Q3TUQ5	Pinin OS=Mus musculus OX=10090 GN=Pnn PE=1 SV=1	9	14	9	726	82.5	7.01	37.75	117.7	121.3	116.9	92.6	90.3	93.9	85.5	85.7	85.5	110.7
Q3TUX3	Proteasome subunit alpha type OS=Mus musculus OX=10090 GN=Psma5 PE=2 SV=1	8	20	8	241	26.4	4.79	61.77	94.9	97.2	103.9	106.3	91.9	102.3	101.1	94.6	99.1	108.7
Q3TV21	Frataxin OS=Mus musculus OX=10090 GN=Fxn PE=1 SV=1	2	3	2	207	22.9	8.02	8.21	88.5	104	94.9	116.7	99	108.6	98.5	91.4	93.4	104.9
Q3TV70	Nuclear receptor 2C2-associated protein OS=Mus musculus OX=10090 GN=Nr2c2ap PE=1 SV=1	1	1	1	140	15.8	5.26	1.61	96.5	99.3	119.5	96.9	100.2	98.2	91.2	98.1	89.6	110.5
Q3TV85	Uncharacterized protein (Fragment) OS=Mus musculus OX=10090 PE=2 SV=1	3	4	3	445	48.2	9.48	8.14	95.8	80.6	85.5	87.8	101.5	95.5	115.9	128.4	113.6	95.4
Q3TVK3	Aspartyl aminopeptidase OS=Mus musculus OX=10090 GN=Dnpep PE=1 SV=1	3	3	3	475	52.4	7.25	8.06	84.3	91.8	96.5	94	86.9	91.4	116.8	116.3	112.6	109.4
Q3TVM1	Uncharacterized protein OS=Mus musculus OX=10090 GN=Sf3a1 PE=2 SV=1	17	29	17	791	88.5	5.17	79.5	113.8	114.6	115.1	94.9	94.2	99.3	88.4	88.7	87.1	104
Q3TVM2	Uncharacterized protein OS=Mus musculus OX=10090 GN=Aldh2 PE=2 SV=1	21	92	21	519	56.6	7.36	275.82	83.2	80.4	79.4	101.1	106.4	101.2	118.4	120.7	114.5	94.6
Q3TVP0	MCG120563, isoform CRA_a OS=Mus musculus OX=10090 GN=mCG_120563 PE=2 SV=1	3	12	1	96	10.6	10.32	31.06	101	105.8	104.3	94.4	96.1	96.5	100.2	100.4	102.2	99
Q3TVT6	Uncharacterized protein OS=Mus musculus OX=10090 GN=Pcyox1 PE=2 SV=1	10	19	10	505	56.4	6.92	41.26	90.6	88.4	86.9	98	109.7	102.1	109.2	111.7	108.8	94.7
Q3TVV6	Uncharacterized protein OS=Mus musculus OX=10090 GN=Hnrnpu PE=2 SV=1	32	121	32	800	87.9	6.24	342.3	114	112.8	116.8	94.8	94.8	94.7	90.1	90.5	90.4	101
Q3TVV7	Uncharacterized protein OS=Mus musculus OX=10090 GN=Umps PE=2 SV=1	16	26	16	481	52.2	6.48	79.59	127.9	121.7	119.4	98.9	101.8	97.9	79.3	78.6	78.8	95.7
Q3TVV9	Uncharacterized protein OS=Mus musculus OX=10090 GN=Gga2 PE=2 SV=1	3	4	2	603	66	7.3	6.79	115.2	101.1	124.4	75	97.7	111.8	105.1	71.8	95.3	102.5
Q3TVW1	Spastic paraplegia 20, spartin (Troyer syndrome) homolog (Human), isoform CRA_b OS=Mus musculus OX=10090 GN=Spg20 PE=2 SV=1	10	13	10	671	72.6	5.86	35.74	87.7	91.9	92.3	102.6	89.7	97.7	110.5	104.7	115.7	107.2
Q3TVY3	Uncharacterized protein OS=Mus musculus OX=10090 PE=2 SV=1	1	1	1	207	23.5	4.61	2.05	104.8	72	96.3	126.2	129.5	113.7	94.6	126.5	78.5	57.9
Q3TW01	Uncharacterized protein OS=Mus musculus OX=10090 GN=Rab32 PE=2 SV=1	10	28	7	223	25	6.68	68.41	77.7	78.2	77.2	100.9	99.8	97.1	123.1	126.4	120.9	98.5
Q3TW27	Negative elongation factor D OS=Mus musculus OX=10090 GN=Nelfcd PE=1 SV=1	2	2	2	607	67.9	5.14	2.26	101	114.7	104.7	111.1	90.5	97.6	89.1	86.2	98.8	106.4
Q3TW36	Uncharacterized protein OS=Mus musculus OX=10090 GN=Skiv2l PE=2 SV=1	2	2	2	1244	137.5	6.28	5.26	99.4	113.1	106.4	101.4	96.3	99.9	94.4	93.4	97.8	98.1
Q3TW51	Uncharacterized protein OS=Mus musculus OX=10090 GN=Snd1 PE=2 SV=1	41	123	41	910	102	7.56	375.73	91.8	93.3	92.8	101.3	101.7	102.1	105.9	104.2	106.7	100.2
Q3TW77	Uncharacterized protein OS=Mus musculus OX=10090 GN=Grn PE=2 SV=1	1	4	1	602	65	6.99	11.69	77.5	82	80.5	122	109	132.6	107.6	91.9	104.6	92.3
Q3TWB8	Transmembrane 9 superfamily member OS=Mus musculus OX=10090 GN=Tm9sf2 PE=2 SV=1	9	24	9	670	76	7.3	67.11	87.8	87.9	88.6	113.2	108.3	107.1	101	103.7	105.3	97.2
Q3TWD0	Uncharacterized protein OS=Mus musculus OX=10090 GN=Ctsd PE=2 SV=1	17	104	17	410	44.9	7.2	284.15	64.4	64.3	66	106.7	111.2	109.9	125.1	127.8	125.9	98.7
Q3TWI2	Sarcosine dehydrogenase OS=Mus musculus OX=10090 GN=Sardh PE=1 SV=1	3	3	3	919	101.6	6.74	5.22	100.6	105	94.7	107.5	109.8	104.5	89.7	83.7	90.2	114.4
Q3TWI9	CSC1-like protein 2 OS=Mus musculus OX=10090 GN=Tmem63b PE=1 SV=1	1	1	1	832	94.7	7.49	1.98	93.1	86.3	101.4	68.7	72.8	91	109.8	116.3	139.5	121.2
Q3TWN8	Delta-1-pyrroline-5-carboxylate synthase OS=Mus musculus OX=10090 GN=Aldh18a1 PE=2 SV=1	24	53	24	795	87.2	7.68	152.43	66.2	65.5	67.5	112.2	112.8	109.9	121.6	122.4	122.9	98.8
Q3TWT2	Uncharacterized protein OS=Mus musculus OX=10090 GN=Memo1 PE=2 SV=1	5	6	5	302	34.3	7.14	17.18	112.2	109.6	112.4	93.1	103.9	95.2	95	101.9	88.3	88.3
Q3TWT5	Uncharacterized protein OS=Mus musculus OX=10090 GN=Asah1 PE=2 SV=1	2	3	2	394	44.6	8.46	2.34	67.9	104.6	103.3	123.5	95.4	109.2	77.7	79	120.1	119.4
Q3TWW8	Serine/arginine-rich splicing factor 6 OS=Mus musculus OX=10090 GN=Srsf6 PE=1 SV=1	7	10	5	339	39	11.46	15.56	124.7	120.2	118.1	93.8	96.4	93	92.9	85.2	78.8	97
Q3TWZ3	Uncharacterized protein OS=Mus musculus OX=10090 GN=Serinc3 PE=2 SV=1	1	2	1	480	52.9	7.06	4.95	60.6	50.6	62.7	116.5	111.9	100.5	135.2	126.9	135.7	99.3
Q3TX06	Uncharacterized protein OS=Mus musculus OX=10090 GN=Gorasp2 PE=2 SV=1	7	14	7	451	47	4.79	29.9	87.2	96.4	90.5	102.1	93.7	95.9	113.8	106.2	109.7	104.5
Q3TX38	Uncharacterized protein OS=Mus musculus OX=10090 GN=Vdac3 PE=1 SV=1	12	44	10	283	30.7	8.79	121.17	84.9	83.3	83.4	109.8	110.9	110.6	105.4	103.6	107.5	100.8
Q3TX72	Peptidylprolyl isomerase OS=Mus musculus OX=10090 GN=Fkbp5 PE=2 SV=1	9	16	9	456	51	7.83	48.56	116.9	118.1	124.3	97.2	92.7	93	81.5	82.4	85.7	108.2
Q3TXD3	Uncharacterized protein OS=Mus musculus OX=10090 GN=Vat1 PE=2 SV=1	10	64	10	406	43.1	6.37	196.75	76.8	75.9	75.6	105.4	107.6	106.7	117.8	118.5	117.8	97.9
Q3TXF7	Uncharacterized protein OS=Mus musculus OX=10090 GN=Extl2 PE=2 SV=1	1	1	1	330	37.4	9.14	1.75	115.1	75	72.2	89.4	127.7	129.2	72.3	98.8	106.8	113.6
Q3TXJ4	Uncharacterized protein OS=Mus musculus OX=10090 GN=Sar1a PE=2 SV=1	6	18	4	198	22.3	7.03	33.41	108.3	104.8	100.2	94.1	100.2	96	98.6	103.8	99.9	94.2
Q3TXJ7	Uncharacterized protein OS=Mus musculus OX=10090 GN=Bax PE=2 SV=1	4	5	4	192	21.4	4.91	10.6	100.5	108.8	96	102.7	95.9	94.3	107	95.3	99.3	100.3
Q3TXM9	Uncharacterized protein OS=Mus musculus OX=10090 GN=Srsf9 PE=2 SV=1	2	3	2	222	25.7	8.65	8.58	119.3	122.6	116.4	89.4	104.1	99.6	84.6	84.8	84.9	94.3
Q3TXN3	Uncharacterized protein OS=Mus musculus OX=10090 GN=Mgat2 PE=2 SV=1	2	2	2	442	51	8.59	2.58	74.7	93.3	111.5	110.6	97.5	102.6	101.2	98.4	104.8	105.3
Q3TXS7	26S proteasome non-ATPase regulatory subunit 1 OS=Mus musculus OX=10090 GN=Psmd1 PE=1 SV=1	25	52	25	953	105.7	5.39	137.24	109	102.9	104.7	92.3	99	96	102.1	103.1	95.3	95.5
Q3TXV4	Rab22B OS=Mus musculus OX=10090 GN=Rab31 PE=1 SV=1	2	2	2	195	21.4	7.4	4.02	104.4	95.9	118.7	95.9	80.6	88.3	116.3	95.3	99	105.7
Q3TXY7	Uncharacterized protein (Fragment) OS=Mus musculus OX=10090 GN=Rnf121 PE=2 SV=1	1	1	1	374	43.7	8.25	1.97	79.6	88	84.6	107.3	95.2	85.6	126.2	117	108.3	108.3
Q3TYJ0	Uncharacterized protein OS=Mus musculus OX=10090 GN=Stub1 PE=2 SV=1	6	9	6	304	34.9	5.87	22.06	107.3	109.8	105.1	97.9	99.4	104	92.5	85.2	94.1	104.7
Q3TYK4	Uncharacterized protein OS=Mus musculus OX=10090 GN=Prkar1a PE=2 SV=1	8	10	8	510	57.2	6.89	30.38	110	106.3	102.6	93.2	97.3	95.2	99.2	102.1	97	97.1
Q3TYS2	Uncharacterized protein C17orf62 homolog OS=Mus musculus OX=10090 PE=1 SV=2	1	1	1	187	20.9	8.59	3.11	82.4	85.8	79.8	100.1	108.9	104.7	110.1	113.7	118.1	96.5
Q3TYT1	5-demethoxyubiquinone hydroxylase, mitochondrial OS=Mus musculus OX=10090 GN=Coq7 PE=1 SV=1	2	3	2	337	37.7	7.91	8.7	79.5	80.7	78.3	107.9	117	114.1	107.4	115	108.3	91.8
Q3TYX3	SET and MYND domain-containing protein 5 OS=Mus musculus OX=10090 GN=Smyd5 PE=1 SV=2	1	1	1	416	47.1	5.21	1.64	107.2	79.4	87.2	91.6	91.5	115.6	80.9	116.6	111.8	118
Q3TZI5	DNA mismatch repair protein OS=Mus musculus OX=10090 GN=Msh2 PE=1 SV=1	14	19	14	935	104.1	5.96	53.91	114.9	114.6	107.9	101.9	96.1	97.1	86.4	88.3	87.9	105
Q3TZJ2	Uncharacterized protein OS=Mus musculus OX=10090 GN=Rabep2 PE=2 SV=1	5	8	5	554	62.1	4.89	11.79	95.7	100.5	103.9	97.3	93.1	94.3	107.6	96.8	108.4	102.3
Q3TZK4	MICOS complex subunit MIC60 (Fragment) OS=Mus musculus OX=10090 GN=Immt PE=1 SV=1	15	42	1	265	27.6	9.23	123.94	103.3	100.1	95.8	101.1	87	96	98.1	115.8	111.6	91.2
Q3TZU7	Sorting nexin OS=Mus musculus OX=10090 GN=Snx9 PE=2 SV=1	6	9	6	595	66.5	5.52	17.3	102.1	89.1	94.8	105.1	105.4	107.8	97	104	99.9	94.8
Q3TZX8	Polynucleotide 5'-hydroxyl-kinase NOL9 OS=Mus musculus OX=10090 GN=Nol9 PE=1 SV=1	1	1	1	714	80.8	9.45	2.02	82	139.3	103.2	73.4	109.5	102.6	89.3	81.4	113.8	105.5
Q3TZZ7	Extended synaptotagmin-2 OS=Mus musculus OX=10090 GN=Esyt2 PE=1 SV=1	1	1	1	845	94.1	7.75	2.73	104.8	119	90.9	96.6	87.4	97.7	96.8	80	109.6	117.3
Q3U011	Uncharacterized protein OS=Mus musculus OX=10090 GN=Gltp PE=2 SV=1	3	4	3	209	23.7	7.39	6.86	105.7	117.3	111.6	102.4	89.1	88.6	94.8	90.5	83.8	116.3
Q3U026	Uncharacterized protein OS=Mus musculus OX=10090 GN=Mogs PE=2 SV=1	13	26	13	834	91.8	9	60.73	84.3	88.8	85.6	103.6	105.2	102.2	106.7	109.9	114.6	99
Q3U046	Uncharacterized protein (Fragment) OS=Mus musculus OX=10090 GN=Yap1 PE=2 SV=1	2	4	1	244	25	8.81	6.57	90.7	134.7	87.4	180.3	94.1	82.1	77.2	84.2	77.1	92.3
Q3U0F3	Uncharacterized protein OS=Mus musculus OX=10090 GN=Itm2c PE=2 SV=1	2	2	2	269	30.5	8.75	6.5	87.4	99.3	111.1	98.4	93.7	92.9	112.3	117.5	95.1	92.4
Q3U0T9	RAB35, member RAS oncogene family OS=Mus musculus OX=10090 GN=Rab35 PE=1 SV=1	7	23	5	201	23	8.29	52.72	99.7	109.6	97.5	110.8	99.8	95.9	92.5	100.6	97.6	96
Q3U0V1	Far upstream element-binding protein 2 OS=Mus musculus OX=10090 GN=Khsrp PE=1 SV=2	27	51	23	748	76.7	7.33	155.1	115.4	114.6	112.4	95.2	92.7	95	91.5	91.2	90.5	101.6
Q3U111	Uncharacterized protein (Fragment) OS=Mus musculus OX=10090 GN=Rdx PE=2 SV=1	32	95	20	662	77.4	8.94	248.11	100.2	98.2	99.2	103	102.9	102.1	97	97.2	99.4	100.9
Q3U125	Redox-regulatory protein FAM213A OS=Mus musculus OX=10090 GN=Fam213a PE=1 SV=1	1	2	1	229	25.7	9.03	6.39	81.5	84.4	85.6	105.8	105.4	105.9	107.5	100.5	123.9	99.5
Q3U186	Probable arginine--tRNA ligase, mitochondrial OS=Mus musculus OX=10090 GN=Rars2 PE=1 SV=1	8	9	8	578	65.3	8.02	20.06	83.1	87.7	89.1	110.5	111.3	105.8	97.8	111.1	101.2	102.4
Q3U1C2	RuvB-like helicase OS=Mus musculus OX=10090 GN=Ruvbl1 PE=1 SV=1	16	48	16	456	50.2	6.42	135.35	101.2	106.3	102.2	101.1	96.6	98.2	97.9	95.7	98.7	102
Q3U1E7	Uncharacterized protein (Fragment) OS=Mus musculus OX=10090 GN=Zfp384 PE=2 SV=1	1	1	1	667	70.9	9.1	2.83	103	99.7	107.5	121.6	82.9	103.7	98.8	89.9	89.5	103.2
Q3U1J4	DNA damage-binding protein 1 OS=Mus musculus OX=10090 GN=Ddb1 PE=1 SV=2	28	48	28	1140	126.8	5.26	130	116.9	115.2	117.2	92.9	96.5	93.4	90.5	90.4	89.6	97.4
Q3U1Q4	Uncharacterized protein OS=Mus musculus OX=10090 GN=Grb2 PE=2 SV=1	4	7	4	217	25.2	6.07	16.85	112.7	121.8	122.8	98.8	94.8	94.8	82.2	82.7	83.8	105.6
Q3U1S6	Uncharacterized protein OS=Mus musculus OX=10090 GN=Csde1 PE=1 SV=1	16	25	16	798	88.7	6.37	55.02	127.3	131.6	132.4	93.1	94.6	92.7	73.6	75	74.4	105.3
Q3U281	Uncharacterized protein OS=Mus musculus OX=10090 GN=Sar1b PE=2 SV=1	4	12	2	198	22.3	6.39	23.57	113.1	111.7	101.6	97.8	102.2	87.9	103	116.9	82.6	83.2
Q3U292	Uncharacterized protein OS=Mus musculus OX=10090 GN=Hist1h1d PE=2 SV=1	14	123	2	221	22.1	11.03	377.91	128.4	128.8	128.8	95.9	94.4	96.9	75.7	73.9	75.2	102.1
Q3U2A8	Valine--tRNA ligase, mitochondrial OS=Mus musculus OX=10090 GN=Vars2 PE=1 SV=2	2	3	2	1060	118.4	7.14	5.52	87.6	101.7	87.4	94.4	91.3	107.6	101.7	104.3	103.7	120.3
Q3U2U4	Uncharacterized protein OS=Mus musculus OX=10090 GN=Mrps5 PE=2 SV=1	2	2	2	432	48.2	10.14	5.95	101.2	90.7	99.2	105.8	105.1	108.4	94.5	95	94.5	105.7
Q3U2W7	Uncharacterized protein OS=Mus musculus OX=10090 GN=Kras PE=2 SV=1	5	6	3	188	21.4	7.8	9.51	101.2	102.8	116.3	101.7	108	105.6	91.9	92.1	93	87.4
Q3U2X5	Amine oxidase OS=Mus musculus OX=10090 GN=Maoa PE=2 SV=1	17	50	17	526	59.6	7.81	146.72	54.3	55.8	54.4	104.7	101.6	101.9	142.4	140.8	146.8	97.4
Q3U2Z5	Uncharacterized protein OS=Mus musculus OX=10090 GN=Eps8 PE=2 SV=1	17	33	17	847	94.4	7.46	81.92	69.8	70.4	68.6	115.2	114.5	115.4	118.2	116.3	113	98.8
Q3U319	E3 ubiquitin-protein ligase BRE1B OS=Mus musculus OX=10090 GN=Rnf40 PE=1 SV=2	1	2	1	1001	113.9	6.48	1.72	136.4	121.4	103.6	70.3	85.1	96.8	85.7	114.5	81.5	104.7
Q3U343	Uncharacterized protein OS=Mus musculus OX=10090 GN=Zfp622 PE=2 SV=1	2	2	2	476	53.4	6.21	4.19	89.4	89.7	101.2	104.5	91.5	94.8	111.9	89.3	108	119.7
Q3U399	Uncharacterized protein OS=Mus musculus OX=10090 GN=Slc35b2 PE=2 SV=1	1	1	1	431	47.4	9.29	3.17	98	103.2	106.3	106.2	94.3	102.8	86.5	88.2	98.2	116.3
Q3U3B9	Uncharacterized protein OS=Mus musculus OX=10090 GN=Syap1 PE=2 SV=1	2	2	2	365	41.3	4.51	6.6	84.7	100.3	99.1	90.7	82.7	100	113.8	101.9	120.3	106.4
Q3U3C2	Uncharacterized protein OS=Mus musculus OX=10090 GN=Npc2 PE=2 SV=1	7	32	7	149	16.5	7.68	72.37	73	77.9	82.4	119.2	109.1	118.4	102	96.6	107	114.3
Q3U3D3	Uncharacterized protein OS=Mus musculus OX=10090 GN=Vars PE=2 SV=1	32	89	32	1263	140.1	7.77	249.76	101.4	103.9	104.4	99.4	94.3	94.8	99	97.9	101	104
Q3U3G8	Serine hydrolase-like protein OS=Mus musculus OX=10090 GN=Serhl PE=1 SV=1	2	2	2	321	36.3	7.81	6.66	111.9	98.8	91.7	102	110.2	93	102.7	101.6	91.2	96.9
Q3U3H5	Uncharacterized protein OS=Mus musculus OX=10090 GN=Galk2 PE=1 SV=1	4	7	4	458	50.5	6.9	18.6	90	92.5	91.4	95.9	90.6	95.5	117.9	119	111.5	95.7
Q3U3J1	2-oxoisovalerate dehydrogenase subunit alpha OS=Mus musculus OX=10090 GN=Bckdha PE=1 SV=1	1	2	1	446	50.7	8.06	6.82	80.4	99.7	86.2	111.7	89.3	108.6	103.2	88.1	110.8	122.1
Q3U3J6	SURF1-like protein OS=Mus musculus OX=10090 GN=Surf1 PE=2 SV=1	3	3	3	308	34.9	9.44	4.83	102.3	91.1	98	89.1	116.4	105	103.4	106.3	98.3	90.2
Q3U3K9	Ancient ubiquitous protein 1 OS=Mus musculus OX=10090 GN=Aup1 PE=1 SV=1	3	3	3	439	49.3	9.25	8.67	99.5	95.7	103.6	95.2	93.3	104.1	98.2	100.1	108	102.2
Q3U3T6	Uncharacterized protein OS=Mus musculus OX=10090 GN=Stk24 PE=2 SV=1	4	10	4	431	47.9	5.3	21.18	101.5	110.4	107.9	101.8	92.1	101	90.3	100.2	88.3	106.4
Q3U3X7	Uncharacterized protein OS=Mus musculus OX=10090 GN=Trim25 PE=2 SV=1	2	2	2	634	71.8	8.38	5.94	106.2	105	104.1	95.2	84.8	81.2	126.5	110.1	91.3	95.5
Q3U417	Uncharacterized protein OS=Mus musculus OX=10090 GN=Ppfibp1 PE=2 SV=1	5	6	5	969	108.5	5.49	15.17	106.2	105.1	116.9	102.2	88.9	93.3	87.9	104.4	93.1	102.1
Q3U425	Nuclear pore membrane protein 121 OS=Mus musculus OX=10090 GN=Pom121 PE=1 SV=1	1	1	1	1200	120.9	10.2	3.83	75	124.8	93.2	102.8	115.4	100.9	104.5	83.8	97.3	102.3
Q3U434	Uncharacterized protein OS=Mus musculus OX=10090 GN=Carhsp1 PE=2 SV=1	1	1	1	148	16.1	8.21	3	84.9	92	92.7	89.2	90.8	92.8	115.9	118.4	123.7	99.6
Q3U452	ATP synthase subunit alpha OS=Mus musculus OX=10090 PE=2 SV=1	4	16	1	509	55.2	6.1	35.95	81.2	86.7	73.7	82.5	110.8	96.8	134.8	138.9	119.3	75.3
Q3U487	E3 ubiquitin-protein ligase HECTD3 OS=Mus musculus OX=10090 GN=Hectd3 PE=1 SV=2	2	2	2	861	97.3	5.47	1.78	92.5	91.2	89.5	111.5	90.7	94.9	92.9	130	111.7	95
Q3U4J6	Uncharacterized protein OS=Mus musculus OX=10090 GN=Tmem115 PE=2 SV=1	1	1	1	350	38.1	7.85	2.38	71.6	83.5	72.4	107	86.4	106.6	85.4	130	112.1	145.1
Q3U4M7	Uncharacterized protein OS=Mus musculus OX=10090 GN=Tpp2 PE=2 SV=1	28	46	28	1249	138.3	6.39	109.09	103.6	100.2	100	98.2	103	96.2	99	99.8	100.9	99.1
Q3U4U6	T-complex protein 1 subunit gamma OS=Mus musculus OX=10090 GN=Cct3 PE=1 SV=1	34	120	34	545	60.6	6.7	358.21	101.8	100.3	100.2	95.6	97.6	96	103.7	102.3	103.5	99
Q3U4W5	RAB6, member RAS oncogene family, isoform CRA_c OS=Mus musculus OX=10090 GN=Rab6a PE=2 SV=1	9	30	1	208	23.5	5.54	84.01	65.9	78.1	54.4	124.9	87.8	83.3	148.5	130.4	129	97.7
Q3U4W8	Ubiquitinyl hydrolase 1 OS=Mus musculus OX=10090 GN=Usp5 PE=1 SV=1	29	49	29	835	93.3	5.06	135.23	100.6	101.5	101.8	94.6	96	93.3	103.8	103.6	103.2	101.6
Q3U4X8	DNA ligase OS=Mus musculus OX=10090 GN=Lig1 PE=1 SV=1	8	10	8	932	104	7.09	24.73	128.5	133.1	124.7	105.4	100.9	99.6	67.8	67.2	72.3	100.5
Q3U505	Uncharacterized protein (Fragment) OS=Mus musculus OX=10090 GN=Rpn2 PE=2 SV=1	12	29	12	659	72.1	6.49	103.91	83.9	84.4	85.2	102.9	108.5	104	109.8	115.1	107.8	98.4
Q3U518	Protein kinase C substrate 80K-H, isoform CRA_b OS=Mus musculus OX=10090 GN=Prkcsh PE=2 SV=1	12	25	12	521	58.8	4.46	69.34	85.8	87.5	84.5	104.5	103.2	102.4	108.7	107.5	113.7	102.1
Q3U590	Uncharacterized protein OS=Mus musculus OX=10090 GN=C2cd2l PE=2 SV=1	1	1	1	706	76.2	7.01	2.45	109.6	112.2	105.9	75.3	96.4	79	107.4	98.4	95.1	120.6
Q3U5L3	Uncharacterized protein OS=Mus musculus OX=10090 GN=Snx2 PE=2 SV=1	11	21	9	519	58.4	5.12	59.43	100.6	101.6	98	95.1	98.5	96.3	102.6	101.3	103.5	102.6
Q3U5M2	Uncharacterized protein OS=Mus musculus OX=10090 GN=Bcas2 PE=2 SV=1	4	7	4	225	26.1	5.35	17.7	110.6	111.3	112	99.6	91.1	97.9	95.5	90.4	89.2	102.3
Q3U5N4	ADP-ribosylarginine hydrolase, isoform CRA_a OS=Mus musculus OX=10090 GN=Adprh PE=1 SV=1	8	10	8	362	40	5.76	24	115.5	121.9	114.9	95.8	95	95.9	85.5	79.9	83.9	111.6
Q3U5R2	Uncharacterized protein OS=Mus musculus OX=10090 GN=Pigt PE=2 SV=1	2	2	2	582	65.6	8.48	4.82	102.3	94.1	85.5	103.2	132.7	111.1	94.4	105	90	81.7
Q3U5U6	Heme oxygenase OS=Mus musculus OX=10090 GN=Hmox1 PE=1 SV=1	4	5	4	289	32.9	6.54	15.93	104.2	101	108.7	90.4	84.5	90.6	108.8	102.6	108.5	100.7
Q3U621	Uncharacterized protein OS=Mus musculus OX=10090 GN=Rab10 PE=2 SV=1	10	32	8	200	22.6	8.38	74.26	92.9	90.3	90.7	102.2	106.4	100.7	108.6	108.9	104.2	95.2
Q3U630	Uncharacterized protein OS=Mus musculus OX=10090 GN=Tars PE=2 SV=1	29	62	29	722	83.3	7.47	137.99	83	83.6	81.3	101	103	100.9	117.6	119.2	114	96.4
Q3U643	Uncharacterized protein OS=Mus musculus OX=10090 GN=Pigs PE=2 SV=1	5	6	5	555	61.7	7.05	13.58	78.9	89.3	83.5	108.7	114.7	109.6	107.2	101.7	106.8	99.5
Q3U6B1	Uncharacterized protein (Fragment) OS=Mus musculus OX=10090 GN=G3bp2 PE=2 SV=1	2	4	1	550	61	5.87	7.79	102.3	122	132.7	90.9	94.1	111.5	87.2	92.1	84.8	82.5
Q3U6C7	Succinate-CoA ligase subunit beta (Fragment) OS=Mus musculus OX=10090 GN=Sucla2 PE=2 SV=1	14	31	14	470	50.6	7.69	74.92	85.6	87.7	86.3	109.5	109	108.9	102.1	101.8	108.2	101
Q3U6D7	Synaptogyrin 1, isoform CRA_a OS=Mus musculus OX=10090 GN=Syngr1 PE=2 SV=1	4	12	4	191	21.3	5.26	28.82	91.5	92	89.1	104.3	98.3	107.7	99.7	104	107.8	105.5
Q3U6P5	Uncharacterized protein OS=Mus musculus OX=10090 GN=Hnrnpc PE=2 SV=1	15	39	9	334	36.9	7.36	112.77	110.9	106.7	110.3	93.1	95.4	94.1	98.7	97.1	95	98.7
Q3U6Q1	Uncharacterized protein OS=Mus musculus OX=10090 GN=Wbp11 PE=2 SV=1	8	11	8	641	69.8	8.62	20.79	116.6	115.6	109.6	84	91	88.3	98.7	106.7	94.7	94.8
Q3U741	DEAD (Asp-Glu-Ala-Asp) box polypeptide 17, isoform CRA_a OS=Mus musculus OX=10090 GN=Ddx17 PE=1 SV=1	19	40	12	652	72.5	8.68	94.85	101.1	103.1	105.7	96.5	93.2	96.1	100.2	101.2	101.6	101.3
Q3U7D2	Ribosomal protein L15 OS=Mus musculus OX=10090 GN=Rpl15 PE=2 SV=1	8	26	8	204	24.1	11.62	60.77	112.2	114.8	112.4	94.9	100.5	93.8	92.3	92.7	88.7	97.7
Q3U7E0	V-type proton ATPase subunit G OS=Mus musculus OX=10090 GN=Atp6v1g1 PE=2 SV=1	1	5	1	118	13.7	7.96	17.15	79.4	83.2	79.1	108	99.3	99.1	117.2	112.1	119.2	103.4
Q3U7E6	Uncharacterized protein OS=Mus musculus OX=10090 GN=Surf4 PE=2 SV=1	2	2	2	269	30.4	7.78	3.39	83.9	86.8	82.1	115.2	114.4	122.6	103.9	109.7	99.7	81.7
Q3U7N2	MICOS complex subunit MIC60 OS=Mus musculus OX=10090 GN=Immt PE=2 SV=1	42	108	1	741	82.5	6.79	315.86	95.7	99.1	78.3	108.4	113.6	112.8	104.7	104.7	95.9	86.9
Q3U7P4	Uncharacterized protein OS=Mus musculus OX=10090 GN=Jpt2 PE=2 SV=1	3	3	3	190	20.1	8.13	7.87	104.1	117	115.6	94	83.3	97.8	103.7	89.3	95.9	99.3
Q3U7U3	F-box only protein 7 OS=Mus musculus OX=10090 GN=Fbxo7 PE=1 SV=2	2	2	2	523	57.6	5.83	7.4	100.2	92.9	121.9	100.1	108.8	115.5	91.5	78.3	107.6	83.1
Q3U7V7	Profilin OS=Mus musculus OX=10090 GN=Pfn1 PE=2 SV=1	8	66	8	140	15	8.28	195.96	119.8	110.9	111.3	91.9	98.4	92.1	96.1	96.1	90.5	93
Q3U7Z6	Phosphoglycerate mutase OS=Mus musculus OX=10090 GN=Pgam1 PE=1 SV=1	18	162	18	254	28.8	7.18	462.14	84.4	87	89.3	102.9	99.2	103	111.4	109.5	112.2	100.9
Q3U821	WD repeat-containing protein 75 OS=Mus musculus OX=10090 GN=Wdr75 PE=1 SV=1	2	3	2	830	94	6.18	4.85	110.5	110	94.1	83.2	105.6	85.3	104.9	87.3	124.2	95
Q3U890	Uncharacterized protein OS=Mus musculus OX=10090 GN=Hars PE=2 SV=1	17	33	15	509	57.4	6	87.59	95.6	96.7	93.7	98.8	97.1	97.9	104.7	108.1	107.1	100.1
Q3U893	Uncharacterized protein OS=Mus musculus OX=10090 GN=Cpne1 PE=2 SV=1	6	10	6	536	58.9	5.76	18.53	101.1	102.3	99.3	99.6	92.5	97.7	101.6	101.7	97.9	106.4
Q3U8B3	Replication protein A subunit OS=Mus musculus OX=10090 GN=Rpa1 PE=2 SV=1	17	32	17	644	71.4	8.18	79.78	126.8	121.6	123	104.8	100.8	99.1	73.5	72	73.2	105.1
Q3U8D2	Uncharacterized protein OS=Mus musculus OX=10090 GN=St13 PE=2 SV=1	9	28	9	371	41.5	5.21	58.63	101.8	109.6	107.1	94.2	88.5	92.1	98.6	96.8	102.9	108.5
Q3U8F5	Uncharacterized protein OS=Mus musculus OX=10090 GN=Psmd12 PE=2 SV=1	16	44	16	456	52.8	7.06	94.76	108.7	104.7	106.7	95.7	98.6	96.9	96.9	100.5	98.8	92.5
Q3U8S0	Adaptor-related protein complex 3, sigma 1 subunit OS=Mus musculus OX=10090 GN=Ap3s1 PE=1 SV=1	3	4	3	193	21.7	5.39	8.13	118.8	118.1	96.8	90.5	100.3	89.4	99.5	99.7	88.9	98
Q3U8W9	Uncharacterized protein OS=Mus musculus OX=10090 GN=Hnrnpr PE=2 SV=1	17	26	13	632	70.8	8.13	76.12	108.9	105.1	111.5	102.5	101.9	100.4	92.5	90.8	88.8	97.7
Q3U8X1	Eukaryotic translation initiation factor 3 subunit F OS=Mus musculus OX=10090 GN=Eif3f PE=2 SV=1	8	17	8	361	38	5.58	36.88	116.1	111.2	107	94.4	95.3	96.7	95.9	94.1	96.1	93.3
Q3U926	Uncharacterized protein OS=Mus musculus OX=10090 GN=Ptpmt1 PE=2 SV=1	1	2	1	261	28.7	9.86	5.09	80.6	103.3	86.7	87.7	103.9	109.3	107.8	111.7	99.8	109.4
Q3U944	Uncharacterized protein OS=Mus musculus OX=10090 GN=Lman1 PE=2 SV=1	11	20	11	547	61.2	6.44	55.37	77.5	83.4	77.8	107.9	104.2	105.7	109.3	109.7	114.5	110.2
Q3U965	Acyl-CoA thioesterase 8, isoform CRA_c OS=Mus musculus OX=10090 GN=Acot8 PE=1 SV=1	1	1	1	320	35.8	7.64	3.27	90.1	98.9	95.9	101.3	89.9	105.4	104.7	93.1	106.2	114.4
Q3U9A8	SH3 domain-binding glutamic acid-rich-like protein OS=Mus musculus OX=10090 GN=Sh3bgrl PE=2 SV=1	5	6	5	114	12.7	5.05	13.03	101.6	98.6	106.3	98.5	100.9	95.7	95.4	104.8	99.4	98.7
Q3U9G9	Lamin-B receptor OS=Mus musculus OX=10090 GN=Lbr PE=1 SV=2	9	11	9	626	71.4	9.36	26.31	119	118.7	114.8	96.8	102.1	100.4	84.4	82.7	83.1	98
Q3U9K9	Trafficking protein particle complex subunit OS=Mus musculus OX=10090 GN=Trappc3 PE=1 SV=1	2	4	2	180	20.3	4.96	8.89	110.4	117.1	102.9	101.9	95.3	96.2	98.2	77.6	91.7	108.8
Q3U9N8	Inosine-5'-monophosphate dehydrogenase OS=Mus musculus OX=10090 GN=Impdh2 PE=2 SV=1	18	34	15	514	55.7	7.28	92.41	118.8	118.4	118.1	89.1	94.6	97	85.2	89.7	87.2	102
Q3U9T7	Uncharacterized protein OS=Mus musculus OX=10090 GN=Tmed5 PE=2 SV=1	5	7	5	229	26.1	4.98	16.77	83.7	90.6	83.5	107.5	105.2	110	107.4	103.2	103.1	105.9
Q3U9U5	Uncharacterized protein OS=Mus musculus OX=10090 GN=Bcap31 PE=2 SV=1	14	26	14	245	28	8.43	69.83	89.6	90.2	91.4	93.2	90.7	95	115.4	113.4	117.7	103.4
Q3U9U7	Uncharacterized protein OS=Mus musculus OX=10090 GN=Pttg1ip PE=2 SV=1	2	3	2	174	20	8.41	7.07	89.5	80.9	69.1	105.9	118.2	108.7	113.5	109.5	113.1	91.6
Q3U9U9	Uncharacterized protein (Fragment) OS=Mus musculus OX=10090 GN=Eif4g2 PE=2 SV=1	7	14	1	532	59.8	8.84	20.94	85.6	116.8	117	124.6	71.2	124.7	83.9	60.5	86.5	129.2
Q3UA06	Pachytene checkpoint protein 2 homolog OS=Mus musculus OX=10090 GN=Trip13 PE=1 SV=1	1	1	1	432	48.3	5.86	1.77	89.5	94.4	85.5	105.1	107	121.5	106.1	114.2	94.8	81.8
Q3UA54	Uncharacterized protein (Fragment) OS=Mus musculus OX=10090 GN=Ptma PE=2 SV=1	2	7	2	172	18.7	4.13	22.64	126.6	130.6	133.8	89.1	83.1	85.7	85.7	80.8	83.3	101.2
Q3UA94	mRNA-capping enzyme OS=Mus musculus OX=10090 GN=Rngtt PE=1 SV=1	1	1	1	597	68.6	8.16	3.15	89.8	101.7	122.1	95.3	99.8	92.1	82.3	87.8	118.7	110.2
Q3UAD6	Heat shock protein 90kDa beta (Grp94), member 1 OS=Mus musculus OX=10090 GN=Hsp90b1 PE=1 SV=1	48	243	46	802	92.4	4.82	664.87	87.8	88.7	90.2	110.7	111.4	112.3	99.2	98.7	100.5	100.6
Q3UAG2	6-phosphogluconate dehydrogenase, decarboxylating OS=Mus musculus OX=10090 GN=Pgd PE=2 SV=1	21	81	21	483	53.2	7.23	220.78	87.2	82.5	83.3	92.7	97.3	94.4	121.5	126.8	120.1	94.1
Q3UAI4	Uncharacterized protein OS=Mus musculus OX=10090 GN=Sf3b2 PE=2 SV=1	17	27	17	878	98.1	5.58	69.77	112.8	113.2	113.4	96.9	96.9	93.8	88.5	91	90.7	102.9
Q3UAS2	Uncharacterized protein OS=Mus musculus OX=10090 GN=Capza1 PE=2 SV=1	11	26	9	286	32.9	5.55	75.78	91.4	95.9	96.4	103.1	93.3	99.1	99.1	104.3	108.9	108.5
Q3UAT2	Translocating chain-associated membrane protein OS=Mus musculus OX=10090 GN=Tram1 PE=2 SV=1	2	2	2	374	43	9.69	6.63	103.8	108.1	88.9	117	104.9	101.7	86.4	80.1	102	107.2
Q3UAY3	Uncharacterized protein OS=Mus musculus OX=10090 GN=Gtf3c4 PE=2 SV=1	3	3	3	817	91.5	6.79	2.2	107.6	98.1	99.9	107.3	89.1	77.1	101.5	114	95.1	110.3
Q3UB06	Uncharacterized protein OS=Mus musculus OX=10090 GN=Srpk1 PE=1 SV=1	6	7	5	648	73	6.19	21.18	107.3	122.2	114.4	105.5	104.1	102.3	79.2	86.5	78.2	100.3
Q3UBN8	Uncharacterized protein OS=Mus musculus OX=10090 GN=Bpnt1 PE=2 SV=1	11	32	11	308	33.2	5.82	95.29	104.5	94.9	96.7	87.8	97.4	92	108.7	115.1	106.8	96
Q3UBR8	Mitochondrial import inner membrane translocase subunit TIM17 OS=Mus musculus OX=10090 GN=Timm17b PE=2 SV=1	2	3	2	172	18.4	9.03	7.55	69.3	82.9	91	96.2	82.2	104.1	126.1	130.2	106.9	111.1
Q3UBX0	Transmembrane protein 109 OS=Mus musculus OX=10090 GN=Tmem109 PE=1 SV=2	1	4	1	243	26.3	9.89	10.44	87.8	81.2	84.4	109.6	101.3	97.7	108.5	114.8	115.3	99.5
Q3UBZ3	Uncharacterized protein OS=Mus musculus OX=10090 GN=Capza2 PE=2 SV=1	8	15	6	286	33	5.85	53.14	94.6	100.3	106.7	102.1	102.2	97.3	100.8	94.7	98.2	103
Q3UC67	Acyl-CoA synthetase long-chain family member 5, isoform CRA_b OS=Mus musculus OX=10090 GN=Acsl5 PE=1 SV=1	4	5	3	683	76.2	7.09	6.51	104.8	92.6	102.8	95.3	96.7	105.1	103.8	92.1	98.4	108.4
Q3UCI6	Uncharacterized protein OS=Mus musculus OX=10090 GN=Ptcd1 PE=2 SV=1	1	1	1	695	77.6	8.78	1.78	81.8	102.7	100.1	109.4	67.6	106.7	112.9	100.1	108.9	109.8
Q3UCJ0	Tyrosine-protein phosphatase non-receptor type OS=Mus musculus OX=10090 GN=Ptpn6 PE=2 SV=1	2	2	2	597	67.7	7.81	5.58	91	96.5	102	99.3	91.3	97.9	106.6	97	106.9	111.5
Q3UCV8	Ubiquitin thioesterase otulin OS=Mus musculus OX=10090 GN=Otulin PE=1 SV=1	1	1	1	352	40.3	5.68	3.08	86.6	95	103.8	94.8	94.3	102	107	109.9	102.5	104.1
Q3UCX4	p2X purinoceptor OS=Mus musculus OX=10090 GN=P2rx4 PE=2 SV=1	5	7	5	388	43.5	7.84	16.71	85.3	87.1	83.5	110.1	99.8	101.2	119.2	107.6	106.8	99.3
Q3UD58	Taxilin alpha, isoform CRA_a OS=Mus musculus OX=10090 GN=Txlna PE=2 SV=1	7	8	7	554	62.3	6.74	15.66	123.7	131.7	128	96.6	89.7	92.9	76.6	75	77.9	107.8
Q3UD67	Uncharacterized protein OS=Mus musculus OX=10090 GN=Aars PE=2 SV=1	41	103	41	968	106.8	5.72	295.5	74.2	75.2	77.7	103.4	102.3	101.4	123.3	121.5	122.1	99
Q3UDC3	Target of Myb protein 1 OS=Mus musculus OX=10090 GN=Tom1 PE=1 SV=1	6	8	6	516	57.1	4.97	12.72	85.8	93.2	85.8	107.4	102.9	90	123.1	117.4	99.1	95.4
Q3UDD5	Dipeptidyl peptidase 3 OS=Mus musculus OX=10090 GN=Dpp3 PE=2 SV=1	21	51	21	738	82.9	5.38	109.74	97.7	100.3	99.6	95.7	96.5	94	106.7	103.4	105.8	100.2
Q3UDE2	Tubulin--tyrosine ligase-like protein 12 OS=Mus musculus OX=10090 GN=Ttll12 PE=1 SV=1	9	11	9	639	74	5.63	32.92	103.2	100.2	100.7	94.9	94.8	95.1	104	97.5	105.3	104.4
Q3UDK3	Uncharacterized protein OS=Mus musculus OX=10090 GN=Rfc5 PE=2 SV=1	1	1	1	339	38	7.81	2.61	132.7	139.9	100.1	105.9	142.1	112.6	59.2	55.7	71.3	80.4
Q3UDM0	MOB kinase activator 1B OS=Mus musculus OX=10090 GN=Mob1b PE=1 SV=1	3	5	3	221	25.6	6.73	11.23	107.4	112.7	121	104.1	94	102.9	85.7	87	86	99.3
Q3UDR8	Protein YIPF3 OS=Mus musculus OX=10090 GN=Yipf3 PE=1 SV=1	1	1	1	347	38	5.94	4.53	78.5	94.6	91.8	130.1	90.6	91.2	116.4	117.6	99	90.4
Q3UDW8	Heparan-alpha-glucosaminide N-acetyltransferase OS=Mus musculus OX=10090 GN=Hgsnat PE=1 SV=2	3	5	3	656	72.5	8.27	14.02	92.8	95.7	96.2	99	87.4	103	103.5	107.8	103.5	111
Q3UDY1	MCG6067, isoform CRA_b OS=Mus musculus OX=10090 GN=Akr1b3 PE=1 SV=1	15	58	15	316	35.7	7.18	137.89	100.5	98.4	98.6	95.1	94.9	95.4	107	108.1	105.7	96.3
Q3UDZ1	Ras homolog gene family, member G OS=Mus musculus OX=10090 GN=Rhog PE=1 SV=1	7	19	6	191	21.3	8.12	59.64	77.8	78.1	77.4	93.1	100.8	98.8	123.1	122.7	125.2	103
Q3UE11	Uncharacterized protein OS=Mus musculus OX=10090 PE=2 SV=1	4	7	4	728	83.5	6.54	9.35	118.5	127.1	120.8	99.1	102	100	76.8	68.2	76.7	110.9
Q3UE37	Ubiquitin-conjugating enzyme E2 Z OS=Mus musculus OX=10090 GN=Ube2z PE=1 SV=2	3	5	3	356	38.3	5.62	11.66	112.2	104.2	104	100.2	97	106.6	95.2	93.2	89.9	97.4
Q3UE92	X-prolyl aminopeptidase (Aminopeptidase P) 1, soluble, isoform CRA_b OS=Mus musculus OX=10090 GN=Xpnpep1 PE=1 SV=1	19	34	19	666	74.5	5.83	104.7	85.3	90.2	89.6	103.5	94.9	97.1	111.4	110.5	114.9	102.6
Q3UEB3	Poly(U)-binding-splicing factor PUF60 OS=Mus musculus OX=10090 GN=Puf60 PE=1 SV=2	11	30	11	564	60.2	5.29	72.96	122.9	130.5	126.4	94.9	89.6	95.8	79.3	75.1	78.8	106.7
Q3UEJ7	Uncharacterized protein OS=Mus musculus OX=10090 GN=Ass1 PE=2 SV=1	15	43	15	412	46.5	8.22	102.26	107.1	106.7	103.4	84.5	82.5	82.6	112.9	110.8	112.7	97
Q3UF16	Uncharacterized protein OS=Mus musculus OX=10090 GN=P4ha1 PE=2 SV=1	4	5	4	561	63.8	5.9	5.78	120.7	109.8	117.2	96	105.9	99.7	93.8	80.9	74.1	101.9
Q3UFJ3	Pyruvate dehydrogenase E1 component subunit alpha OS=Mus musculus OX=10090 GN=Pdha1 PE=1 SV=1	16	39	16	390	43.2	8.19	100.13	85.2	89.2	88.3	110.6	103.9	108.1	104.1	102.8	104	103.9
Q3UFK6	Uncharacterized protein OS=Mus musculus OX=10090 GN=Tyrp1 PE=2 SV=1	21	135	21	537	60.7	6.13	419.24	79.5	80.3	80.3	108.9	108.3	106.4	111.3	112.1	112.2	100.6
Q3UFK8	FERM domain-containing protein 8 OS=Mus musculus OX=10090 GN=Frmd8 PE=1 SV=2	1	1	1	466	51.8	6.44	2.79	95.9	100.9	100.5	107.4	93.8	117	87.6	93	97	107
Q3UFY7	7-methylguanosine phosphate-specific 5'-nucleotidase OS=Mus musculus OX=10090 GN=Nt5c3b PE=1 SV=3	6	9	6	300	34.4	6.24	19.48	104.7	106.8	102.6	99.7	93.2	94.7	104	107.9	93.1	93.1
Q3UFY8	tRNA methyltransferase 10 homolog C OS=Mus musculus OX=10090 GN=Trmt10c PE=1 SV=2	3	3	3	414	48.4	9.38	7.53	89.5	79.4	99.4	103	107.6	107.1	114.9	101.4	104.4	93.3
Q3UFZ4	Uncharacterized protein OS=Mus musculus OX=10090 GN=Nol10 PE=2 SV=1	1	1	1	687	80	8.29	2.04	126.4	121.6	89.8	107.6	82.1	95.5	90.4	92.3	102.6	91.7
Q3UG80	Uncharacterized protein OS=Mus musculus OX=10090 GN=Vps18 PE=2 SV=1	3	3	3	974	110.1	6.14	8.77	88	92.4	86.2	97.4	99.4	90.5	116.1	115.4	115.9	98.8
Q3UGA8	Amidophosphoribosyltransferase OS=Mus musculus OX=10090 GN=Ppat PE=2 SV=1	1	1	1	558	62	7.28	2.2	185.1	163.4	180.6	68.1	62.2	89.5	45.3	56.4	59.1	90.4
Q3UGB5	DAZ associated protein 1, isoform CRA_b OS=Mus musculus OX=10090 GN=Dazap1 PE=1 SV=1	10	20	10	406	43.1	8.56	43.29	105.1	105.3	105.5	97.9	106.5	96.6	94.9	97	94.6	96.4
Q3UGC1	Uncharacterized protein OS=Mus musculus OX=10090 GN=Strip1 PE=2 SV=1	7	9	7	837	95.6	6.33	18.26	107	98.2	98	97.8	102	93.9	108.8	101.7	98.9	93.6
Q3UGC8	Propionyl-Coenzyme A carboxylase, alpha polypeptide, isoform CRA_b OS=Mus musculus OX=10090 GN=Pcca PE=1 SV=1	6	7	6	724	79.9	7.25	20.85	82.6	85.9	85.4	102.8	117.1	101.5	105.5	110.7	105.5	103
Q3UGE1	Uncharacterized protein OS=Mus musculus OX=10090 GN=Trappc12 PE=2 SV=1	3	3	3	797	87.7	4.77	6.91	107.5	96.9	94.2	92.1	107.7	102.6	124.3	116.9	84.4	73.5
Q3UGJ5	Uncharacterized protein OS=Mus musculus OX=10090 GN=Rasa3 PE=2 SV=1	4	4	4	834	95.9	7.44	11.35	119.1	126.3	112.1	99	100	99.1	80.8	74.3	83.3	106
Q3UGM5	Uncharacterized protein OS=Mus musculus OX=10090 GN=Mob4 PE=2 SV=1	7	12	7	225	26	5.78	30.37	96.4	104.1	101.5	105.2	89.4	98.4	103.3	95.1	102	104.6
Q3UGP9	Leucine-rich repeat-containing protein 58 OS=Mus musculus OX=10090 GN=Lrrc58 PE=2 SV=1	6	10	6	366	40.1	6.62	15.47	129.4	131.1	138.9	80.7	97.9	78.5	75.9	94.1	80.5	93
Q3UGR5	Haloacid dehalogenase-like hydrolase domain-containing protein 2 OS=Mus musculus OX=10090 GN=Hdhd2 PE=1 SV=2	3	5	3	259	28.7	6.05	5.16	99.2	84.5	97.2	108.8	99.9	86.2	84.9	106.1	117.1	116.1
Q3UGR6	Platelet-activating factor acetylhydrolase IB subunit alpha OS=Mus musculus OX=10090 GN=Pafah1b1 PE=2 SV=1	9	17	8	410	46.7	7.21	44.22	102.2	97	94.7	94.1	102	97.5	103.1	106.4	107.1	95.9
Q3UGR7	Uncharacterized protein (Fragment) OS=Mus musculus OX=10090 PE=2 SV=1	22	107	6	338	38.4	8.6	326.49	99.5	101.4	98	96.4	93.4	94.2	106.9	108	107.8	94.5
Q3UGS4	Mapk-regulated corepressor-interacting protein 1 OS=Mus musculus OX=10090 GN=Mcrip1 PE=1 SV=1	1	1	1	97	11.1	9.14	2.1	99.7	94.8	93.2	84.2	108.4	99.4	122.1	107.1	108.2	82.9
Q3UGT1	Uncharacterized protein OS=Mus musculus OX=10090 GN=Cpt1a PE=2 SV=1	2	2	2	773	88.2	8.54	1.89	90.3	110.6	99.4	108.7	115.4	119.1	94	88	87.5	87.1
Q3UH60	Disco-interacting protein 2 homolog B OS=Mus musculus OX=10090 GN=Dip2b PE=1 SV=1	8	12	1	1574	171	8.09	28.41	86.5	92.1	95.4	107	96.8	102.5	106.1	106	102.7	104.8
Q3UH70	Bromodomain-containing protein 4 OS=Mus musculus OX=10090 GN=Brd4 PE=1 SV=1	5	7	5	1401	156	9.2	9.04	113.4	116.8	114.9	101.3	94.2	100.6	86.2	89.3	80.5	103
Q3UH93	Plexin-D1 OS=Mus musculus OX=10090 GN=Plxnd1 PE=1 SV=1	5	6	5	1925	211.5	7.11	13.58	84.5	88.6	86.4	99.5	107.4	111.3	118.5	106.9	99.7	97.2
Q3UHB1	5'-nucleotidase domain-containing protein 3 OS=Mus musculus OX=10090 GN=Nt5dc3 PE=1 SV=1	2	2	2	546	63.1	8.56	6.1	101.5	101.1	80.4	126	84.4	93.2	91.5	92.4	110.2	119.4
Q3UHD6	Sorting nexin-27 OS=Mus musculus OX=10090 GN=Snx27 PE=1 SV=2	2	3	2	539	61	6.4	5.5	91.7	104.4	99.1	116	96.3	107.1	89.6	96.8	94.7	104.4
Q3UHE0	Uncharacterized protein OS=Mus musculus OX=10090 GN=Ubr2 PE=2 SV=1	5	5	5	1755	199	6.33	9.9	101.7	104.5	101.6	109.2	97.2	93.6	95.9	100.9	102.3	93.2
Q3UHJ0	AP2-associated protein kinase 1 OS=Mus musculus OX=10090 GN=Aak1 PE=1 SV=2	5	5	5	959	103.3	6.7	18.14	92.5	103.4	102.3	98.1	89.2	90.8	103.4	105.2	109.5	105.6
Q3UHL0	Uncharacterized protein OS=Mus musculus OX=10090 GN=Gtf3c1 PE=2 SV=1	2	2	2	2101	237.3	7.25	2.53	79.5	87.7	88.4	100.5	115.2	88.8	113.8	111.3	103.8	111
Q3UI08	Uncharacterized protein OS=Mus musculus OX=10090 GN=Tmem9b PE=2 SV=1	1	1	1	199	22.5	8.13	3.32	81.6	83.2	98.8	124.4	109.2	95.6	96.8	100.7	103.3	106.3
Q3UI33	Methionine aminopeptidase 2 OS=Mus musculus OX=10090 GN=Metap2 PE=1 SV=1	8	21	8	488	54.1	5.81	58.26	104.3	109.7	106.3	98.6	97.5	95.1	92.3	93.9	98.2	104.1
Q3UI43	BRISC and BRCA1-A complex member 1 OS=Mus musculus OX=10090 GN=Babam1 PE=1 SV=1	1	1	1	333	36.8	4.55	2.98	90.1	105.3	85.8	86.5	113.4	101.7	105.8	130.9	94.3	86.1
Q3UI57	DNA helicase OS=Mus musculus OX=10090 GN=Mcm3 PE=1 SV=1	23	61	23	812	91.5	5.55	182.17	120.6	121	123.6	100.5	98.4	101.5	75.5	76.3	78	104.4
Q3UI84	Replication factor C subunit 4 OS=Mus musculus OX=10090 GN=Rfc4 PE=1 SV=1	8	9	8	370	40.9	8.53	24.2	120.8	133.5	127.3	100.8	94.8	100.8	72.6	70.4	76.9	102.2
Q3UIA5	Uncharacterized protein OS=Mus musculus OX=10090 GN=Cul1 PE=2 SV=1	15	23	15	776	89.6	8	50.44	108.1	108.5	110.4	92.6	99.7	98.9	95.5	92.3	94.8	99.1
Q3UIG0	Eukaryotic translation initiation factor 3 subunit E OS=Mus musculus OX=10090 GN=Eif3e PE=1 SV=1	11	18	11	445	52.2	6.04	52.48	108.9	107	107.9	92.5	99	94.3	96.7	97.5	97.9	98.3
Q3UIH7	Uncharacterized protein OS=Mus musculus OX=10090 GN=Rabggta PE=2 SV=1	2	2	2	567	65	5.88	1.68	97.7	100.7	93.1	84.2	113.6	98.6	114.9	109.9	95.5	91.6
Q3UIJ1	Uncharacterized protein OS=Mus musculus OX=10090 GN=Exd2 PE=2 SV=1	1	1	1	650	74.2	7.78	1.63	101	84.1	99.1	97.7	102.1	78.9	104.1	109	107.4	116.5
Q3UIJ2	Uncharacterized protein OS=Mus musculus OX=10090 GN=Eif2s3x PE=2 SV=1	16	34	16	472	51.1	8.4	79.28	100.7	100.3	97.1	95.6	98.2	94.8	106.3	105.4	105.5	96.1
Q3UIK3	Signal recognition particle 9 kDa protein OS=Mus musculus OX=10090 GN=Srp9 PE=2 SV=1	3	5	3	86	10.2	8	12.38	109.4	92.7	102.9	96.9	113.4	102.4	96	101.8	94.5	90
Q3UIT2	COP9 (Constitutive photomorphogenic) homolog, subunit 6 (Arabidopsis thaliana), isoform CRA_b OS=Mus musculus OX=10090 GN=Cops6 PE=1 SV=1	10	18	10	324	35.9	5.73	37.75	93.6	98.8	100.7	95.7	91.3	99.8	104.9	102.7	109.1	103.4
Q3UJD6	Ubiquitin carboxyl-terminal hydrolase 19 OS=Mus musculus OX=10090 GN=Usp19 PE=1 SV=1	5	5	5	1360	150.5	6.38	13.98	116.8	114.5	105.8	97.8	86.9	89.5	95.9	92.6	92.4	107.9
Q3UJL0	Nucleolar GTP-binding protein 2 OS=Mus musculus OX=10090 GN=Gnl2 PE=2 SV=1	3	3	3	728	83.3	9.16	6.52	128.1	145.7	139.6	109.9	82.2	82.3	67.2	62.4	70.3	112.4
Q3UJM1	Uncharacterized protein OS=Mus musculus OX=10090 GN=Trmt2a PE=2 SV=1	3	3	3	634	69.7	7.69	5.17	108.8	122.4	111.8	112.1	87.2	108	85.4	84.4	74.3	105.8
Q3UJN1	DNA helicase OS=Mus musculus OX=10090 GN=Mcm2 PE=2 SV=1	24	55	24	913	103.1	5.76	141.67	130.7	129.3	127.7	97.1	99.7	98.4	72.2	73.4	71.2	100.2
Q3UJR8	Transcription factor BTF3 OS=Mus musculus OX=10090 GN=Btf3 PE=2 SV=1	11	28	10	162	17.7	7.5	83.48	128.5	118.2	117.2	89.8	99.9	92.3	82.1	92.2	84.3	95.6
Q3UJS6	Uncharacterized protein OS=Mus musculus OX=10090 GN=Cpne3 PE=2 SV=1	7	8	6	533	59.6	5.91	15.49	103.7	114.2	107.7	113.1	95.4	106.4	80.6	80.5	84.6	113.8
Q3UJW9	Uncharacterized protein OS=Mus musculus OX=10090 GN=Akr1a1 PE=2 SV=1	15	54	14	325	36.6	7.39	152.24	75.6	78	78.4	91.8	89.7	94.4	131.3	132.3	130.7	97.7
Q3UJX2	Uncharacterized protein OS=Mus musculus OX=10090 GN=Ctnnbl1 PE=2 SV=1	5	7	5	563	65	5.05	7.17	111.8	115.9	106.7	100.3	106.9	105	89.3	84.9	79.4	99.7
Q3UJY3	Uncharacterized protein OS=Mus musculus OX=10090 GN=Utp4 PE=2 SV=1	4	4	4	686	76.8	8.87	6.45	114	121.9	116.8	105.4	95.6	100.7	90.2	71	84.1	100.4
Q3UJZ7	Uncharacterized protein OS=Mus musculus OX=10090 GN=Nop56 PE=2 SV=1	14	32	14	580	64.5	9.19	82.44	103.4	105.7	101.8	94.4	94.4	97.3	101	100.5	101.1	100.5
Q3UK08	Uncharacterized protein OS=Mus musculus OX=10090 GN=Tsg101 PE=2 SV=1	4	5	4	391	44	6.57	15.16	102.4	99.5	102.3	101.6	96.7	96.8	97.9	96.8	100.2	105.8
Q3UK27	NEDD8-activating enzyme E1 regulatory subunit OS=Mus musculus OX=10090 GN=Nae1 PE=1 SV=1	2	2	2	534	60.2	5.52	5.6	96.9	91.4	108.8	111.8	131.9	96.6	112.7	77	78.4	94.5
Q3UK38	rRNA adenine N(6)-methyltransferase OS=Mus musculus OX=10090 GN=Dimt1 PE=2 SV=1	3	3	3	313	35.2	10.05	4.31	110	101.1	94.3	92.5	113.6	95.3	102.9	121	92.4	77
Q3UK83	Uncharacterized protein OS=Mus musculus OX=10090 GN=Hnrnpa1 PE=2 SV=1	16	80	13	373	38.8	9.13	217.18	113.4	111.9	112.8	97.1	96.7	96.5	91.9	89.7	89.9	100
Q3UK85	Uncharacterized protein OS=Mus musculus OX=10090 GN=Dctn5 PE=2 SV=1	2	3	2	182	20.2	8.18	7.71	103.6	100.6	97	91.8	93.3	90.9	109	109.2	110.5	93.9
Q3UKA1	Uncharacterized protein OS=Mus musculus OX=10090 GN=Dnajc3 PE=2 SV=1	23	35	23	504	57.5	5.95	91.13	83.3	82.6	80.9	109.5	113.7	109.2	108.7	107.5	108.6	96.1
Q3UKC1	Tax1-binding protein 1 homolog OS=Mus musculus OX=10090 GN=Tax1bp1 PE=1 SV=2	4	4	4	814	93.6	5.33	9.97	106.7	114.5	105.1	100.9	93	97.3	93.9	90.6	87.8	110.2
Q3UKH4	Uncharacterized protein OS=Mus musculus OX=10090 GN=Noc4l PE=2 SV=1	3	5	3	516	58.7	6.83	14.79	117.6	115.5	98	115.7	89	88.9	84.8	106.5	78.4	105.5
Q3UKJ7	WD40 repeat-containing protein SMU1 OS=Mus musculus OX=10090 GN=Smu1 PE=2 SV=2	6	10	6	513	57.5	7.18	22.6	106.4	110.4	119.7	99.9	92	97.9	87	83.7	91.1	111.9
Q3UKN2	p53 and DNA damage regulated 1, isoform CRA_d OS=Mus musculus OX=10090 GN=Pdrg1 PE=2 SV=1	1	1	1	133	15.4	8.1	2.7	81.6	78	109.6	71.3	123.6	99.8	123	76.1	124.7	112.2
Q3UKP5	Uncharacterized protein OS=Mus musculus OX=10090 GN=Xab2 PE=2 SV=1	4	4	4	855	99.8	6.21	10.03	87	112.6	99.2	111.4	88.2	111.6	83.8	84.4	95.4	126.3
Q3UKS6	Mitochondrial ribosomal protein L40 OS=Mus musculus OX=10090 GN=Mrpl40 PE=1 SV=1	2	8	2	206	24.3	9.47	17.06	90	90.5	92.5	121.2	107.2	106.8	92.2	88.5	98.6	112.5
Q3UKW2	Calmodulin-1 OS=Mus musculus OX=10090 GN=Calm1 PE=1 SV=1	7	66	7	197	21.5	4.35	198.01	101.5	107.8	108.1	101.9	94.7	98.2	93.5	93.4	96.8	104
Q3UKX3	Uncharacterized protein (Fragment) OS=Mus musculus OX=10090 GN=Stau1 PE=2 SV=1	7	11	7	592	65.1	9.83	19.66	111.5	122.1	119.4	97.6	89.1	95	88.1	80.6	85	111.5
Q3UKX8	Uncharacterized protein OS=Mus musculus OX=10090 GN=Ap1g1 PE=2 SV=1	5	7	5	825	91.6	6.8	19.32	91.4	95.7	97.3	101	97.6	103.3	101.4	102	104	106.2
Q3UL32	Uncharacterized protein OS=Mus musculus OX=10090 GN=Dnajc7 PE=2 SV=1	19	30	19	494	56.4	6.49	66.09	114.7	111.4	111.4	99.8	102.5	100.6	82.3	88.1	86.7	102.6
Q3UL36	Arginine and glutamate-rich protein 1 OS=Mus musculus OX=10090 GN=Arglu1 PE=1 SV=2	5	8	5	271	32.9	10.36	17.1	118.2	115	115.2	100	85.9	95.5	86.2	86.1	86.8	111.1
Q3UL48	Uncharacterized protein OS=Mus musculus OX=10090 GN=Ezr PE=2 SV=1	22	70	12	586	69.3	6.1	182.14	102.8	102.6	97.9	100.8	104.9	101.1	96.2	95.4	97.6	100.6
Q3UL64	Neuraminidase 1, isoform CRA_a OS=Mus musculus OX=10090 GN=Neu1 PE=1 SV=1	1	1	1	409	44.6	6.02	2.91	89.6	92.7	103.1	122.3	98.7	104.7	97.9	91.6	72.8	126.7
Q3UL97	Activating transcription factor 7-interacting protein 2 OS=Mus musculus OX=10090 GN=Atf7ip2 PE=2 SV=1	1	1	1	452	50.9	9.45	2.09	103.3	81.5	101.1	100.1	122.4	110.7	97.3	89.2	91.4	102.9
Q3ULC7	Uncharacterized protein OS=Mus musculus OX=10090 GN=Ddx21 PE=2 SV=1	35	64	35	851	93.5	9.09	178.98	121.7	125.9	126	100	98.2	99.7	74.3	74.7	75.7	103.8
Q3ULD5	Methylcrotonoyl-CoA carboxylase beta chain, mitochondrial OS=Mus musculus OX=10090 GN=Mccc2 PE=1 SV=1	5	5	5	563	61.3	8	10.36	89.3	93.4	95.8	113.6	102.7	102.8	96.9	102	97.5	105.9
Q3ULF4	Paraplegin OS=Mus musculus OX=10090 GN=Spg7 PE=1 SV=1	2	2	2	781	85.9	9.04	2.17	89.9	100.6	97.6	138.4	71.3	85.8	138.2	77.7	91.5	109
Q3ULG4	Uncharacterized protein OS=Mus musculus OX=10090 GN=Psmd4 PE=2 SV=1	9	23	1	379	41	4.79	73.69	86	113.5	105.6	108.8	68.4	111.6	93.5	76.2	104	132.5
Q3ULJ0	Glycerol-3-phosphate dehydrogenase 1-like protein OS=Mus musculus OX=10090 GN=Gpd1l PE=1 SV=2	4	4	4	351	38.2	6.77	13.06	98.4	102	115.7	97.1	84.5	91.4	100.2	106.9	104.9	98.9
Q3ULK8	Cellular nucleic acid binding protein, isoform CRA_a OS=Mus musculus OX=10090 GN=Cnbp PE=1 SV=1	5	17	5	177	19.5	7.71	46.89	110.6	117.5	114.8	97.6	93.4	96.8	88.1	84.4	93.5	103.3
Q3ULN2	General transcription factor IIB OS=Mus musculus OX=10090 GN=Gtf2b PE=1 SV=1	2	3	2	316	34.8	8.35	4.9	112	125.5	124.1	89.9	97	99.8	82.4	73.5	86.4	109.4
Q3ULN8	Uncharacterized protein (Fragment) OS=Mus musculus OX=10090 GN=Ppp2r5a PE=2 SV=1	2	2	2	489	56.7	6.9	2.83	104	101.3	74.1	122.7	116.3	79.7	84.3	86.8	111.8	118.9
Q3ULS2	Structural maintenance of chromosomes protein OS=Mus musculus OX=10090 GN=Smc2 PE=2 SV=1	22	30	22	1233	139.2	8.4	77.9	123.4	128.6	126.3	99.7	98.7	99.9	71.8	71.7	73.8	106
Q3ULT2	Actinin alpha 4 OS=Mus musculus OX=10090 GN=Actn4 PE=1 SV=1	47	164	35	912	104.9	5.41	435.86	103.4	105.1	104.9	96.9	94.1	97.8	99.1	96	99.2	103.5
Q3ULU3	Branched-chain-amino-acid aminotransferase OS=Mus musculus OX=10090 GN=Bcat2 PE=1 SV=1	5	12	5	393	44.1	8.29	35.78	80.1	90.5	89.8	106.3	100.6	108.2	108.9	102.2	107.8	105.6
Q3ULW8	Poly [ADP-ribose] polymerase OS=Mus musculus OX=10090 GN=Parp3 PE=1 SV=1	3	3	3	533	59.9	7.12	5.03	97	105.4	119	97.7	83.1	92.9	103.8	99.3	97.5	104.2
Q3ULZ3	Phosphoserine aminotransferase OS=Mus musculus OX=10090 GN=Psat1 PE=2 SV=1	16	56	16	370	40.4	8.03	156.17	93.3	98.3	98.7	101	96.4	100.6	101.4	100.1	104.4	105.7
Q3UM18	Large subunit GTPase 1 homolog OS=Mus musculus OX=10090 GN=Lsg1 PE=1 SV=2	3	4	3	644	73.1	6.51	6.92	134.6	128.4	90.2	103.4	107.3	93.9	79.1	92	71.5	99.8
Q3UM45	Protein phosphatase 1 regulatory subunit 7 OS=Mus musculus OX=10090 GN=Ppp1r7 PE=1 SV=2	7	10	7	361	41.3	4.92	26.16	103.9	94.5	93	88	99.1	95.2	108.6	109.7	113.6	94.4
Q3UM52	Polypeptide N-acetylgalactosaminyltransferase (Fragment) OS=Mus musculus OX=10090 PE=2 SV=1	2	2	2	618	69.4	8.62	5.25	105.3	105.4	91.1	106.7	97.2	110.7	95.5	92.9	100.5	94.7
Q3UMA3	Hepatocyte growth factor-regulated tyrosine kinase substrate OS=Mus musculus OX=10090 GN=Hgs PE=1 SV=1	6	7	6	776	86.1	6.16	19.9	89.2	84.2	86.1	100.6	101.5	101.2	115.2	113.7	116.2	92.1
Q3UMB9	WASH complex subunit 4 OS=Mus musculus OX=10090 GN=Washc4 PE=1 SV=2	4	5	3	1173	136.3	7.37	9.97	84.5	86.3	97.7	100.5	91.6	101.9	121.1	120.4	105.2	90.7
Q3UMC8	Uncharacterized protein OS=Mus musculus OX=10090 GN=Stam PE=2 SV=1	3	4	3	553	60.2	4.84	10.1	69.3	73.4	72.9	89.5	96.1	90.5	120.9	119.8	155.8	111.9
Q3UMF0	Cordon-bleu protein-like 1 OS=Mus musculus OX=10090 GN=Cobll1 PE=1 SV=2	1	1	1	1273	137.3	8.16	3.71	111.7	86	119.8	88.4	97.7	88.5	110.7	109.3	91.5	96.3
Q3UMM1	Tubulin beta chain OS=Mus musculus OX=10090 GN=Tubb6 PE=1 SV=1	12	72	4	447	50.1	4.89	177.77	101.2	106.7	102.2	103.2	99.6	99.6	91.9	89.2	89.5	116.9
Q3UMQ2	Uncharacterized protein OS=Mus musculus OX=10090 GN=Dr1 PE=2 SV=1	1	1	1	176	19.5	4.75	2.32	97.7	85	104.1	113.6	117.6	110.3	105.2	89	92.2	85.3
Q3UMT1	Protein phosphatase 1 regulatory subunit 12C OS=Mus musculus OX=10090 GN=Ppp1r12c PE=1 SV=1	1	1	1	782	84.6	6	2.57	100.2	96.1	86.4	92.3	99.2	85.5	111.8	115.4	114.5	98.7
Q3UMU9	Hepatoma-derived growth factor-related protein 2 OS=Mus musculus OX=10090 GN=Hdgfl2 PE=1 SV=1	4	10	3	669	74.2	8.66	12.44	94.4	104.7	111.4	104.5	94.7	97.4	93.4	96	100.8	102.8
Q3UN47	Endonuclease G OS=Mus musculus OX=10090 GN=Endog PE=1 SV=1	3	4	3	294	32.2	9.54	9.77	102.5	80.5	76.3	109.3	107.4	102.7	105	121.2	114.2	80.9
Q3UNC9	Cyclin-dependent kinases regulatory subunit OS=Mus musculus OX=10090 GN=Cks1brt PE=2 SV=1	1	1	1	96	11.5	8.03	3.84	163.2	152.8	169.1	110.7	94.2	107.8	37.9	30.1	47.1	86.9
Q3UNH3	Uncharacterized protein (Fragment) OS=Mus musculus OX=10090 GN=Txnl1 PE=2 SV=1	7	17	7	301	33.5	4.94	58.17	114.5	113.2	115.8	96.9	94.3	96.7	87.9	93.4	91.3	96
Q3UNI8	D-dopachrome tautomerase OS=Mus musculus OX=10090 GN=Ddt PE=1 SV=1	2	4	1	118	13.1	6.54	10.81	101	93.7	98.5	109.5	101.1	84	102.7	117.9	110	81.6
Q3UNV7	Uncharacterized protein OS=Mus musculus OX=10090 GN=Mlf2 PE=1 SV=1	3	5	3	247	28	6.98	13.86	97.8	112.4	112	92.9	91.1	102.3	96.9	98.4	88.5	107.7
Q3UPA1	Guanine nucleotide binding protein, alpha 11 OS=Mus musculus OX=10090 GN=Gna11 PE=1 SV=1	7	11	5	359	42	5.97	27.2	109.2	104.1	108.1	100.7	106.5	105.2	92.5	93	88.2	92.4
Q3UPA3	Rab GDP dissociation inhibitor (Fragment) OS=Mus musculus OX=10090 GN=Gdi2 PE=2 SV=1	30	96	25	512	57.7	7.94	269.12	100.7	102.2	102.5	95.6	96.7	96.9	101.8	101.6	102.9	98.9
Q3UPH1	Protein PRRC1 OS=Mus musculus OX=10090 GN=Prrc1 PE=1 SV=1	5	9	5	443	46.3	5.95	19.56	85.7	85.8	86.4	103	92.2	99.1	113.7	109.9	118.6	105.7
Q3UPL0	Protein transport protein Sec31A OS=Mus musculus OX=10090 GN=Sec31a PE=1 SV=2	13	22	13	1230	133.5	6.76	55.19	93.9	93.2	93.5	98.6	93.8	90.4	109	112.2	108.4	107
Q3UQ84	Threonine--tRNA ligase, mitochondrial OS=Mus musculus OX=10090 GN=Tars2 PE=1 SV=1	7	8	7	723	81.6	7.87	14.53	94.2	91.3	83.5	104.1	112.6	105	106.6	103.7	108.8	90.2
Q3UQJ0	Uncharacterized protein OS=Mus musculus OX=10090 GN=Fancd2 PE=2 SV=1	2	2	2	1450	163.5	6.32	2.11	113.5	96.4	120.1	124.8	102.3	113.5	72.8	72.5	72.9	111.4
Q3UQL2	Uncharacterized protein OS=Mus musculus OX=10090 GN=Cops3 PE=1 SV=1	11	18	11	423	47.8	6.65	56.64	103.1	101.7	103.3	96.2	97.4	95.5	100.5	102.9	99.2	100.3
Q3UQM7	Uncharacterized protein OS=Mus musculus OX=10090 GN=Slc7a5 PE=2 SV=1	4	20	4	512	55.8	7.9	59.68	68	76.6	70.7	117.8	108.9	114.4	112.9	111.3	110.1	109.4
Q3UQN6	Uncharacterized protein (Fragment) OS=Mus musculus OX=10090 GN=Pus7 PE=2 SV=1	1	1	1	727	81.6	6.11	4.38	85.7	103.4	123	101	82.6	104.4	107.7	101.7	90.9	99.6
Q3UR00	Uncharacterized protein OS=Mus musculus OX=10090 GN=Pum1 PE=2 SV=1	3	3	1	1189	126.6	6.86	6.18	111.7	113.5	112.7	101.9	94.6	99.3	88.2	87.5	80.5	110
Q3UR33	Uncharacterized protein OS=Mus musculus OX=10090 GN=Tmpo PE=2 SV=1	9	19	5	452	50.3	9.41	65.45	109.8	109.5	105.2	97.4	99.4	98.6	91.1	92.9	91.5	104.6
Q3UR91	Pumilio homolog 2 OS=Mus musculus OX=10090 GN=Pum2 PE=1 SV=1	2	3	1	1064	114	7.08	7.5	125.4	109.1	131.1	96.9	98	102.9	74.2	84.3	77.2	100.9
Q3URD3	Sarcolemmal membrane-associated protein OS=Mus musculus OX=10090 GN=Slmap PE=1 SV=2	2	2	2	845	96.9	5.33	2.63	101.1	109.1	133.7	92.8	91.4	90.2	93.2	80.1	102	106.3
Q3URE1	Acyl-CoA synthetase family member 3, mitochondrial OS=Mus musculus OX=10090 GN=Acsf3 PE=1 SV=2	5	7	4	583	65	8.02	15.36	97.7	86.3	84.6	106.7	100.3	97.8	105.2	113.5	105.5	102.4
Q3URM4	Uncharacterized protein OS=Mus musculus OX=10090 GN=Erp44 PE=2 SV=1	7	16	6	406	46.7	5.27	36.28	94	92.3	88	99	106.2	108.7	106.1	106.7	100.2	98.8
Q3URN2	Alpha-1,3-glucosyltransferase OS=Mus musculus OX=10090 GN=Alg8 PE=2 SV=1	1	3	1	527	59.8	9.06	5.5	99.5	94.2	100.4	122.7	98.9	111.1	93.5	96.9	91.7	91.2
Q3URR8	Uncharacterized protein OS=Mus musculus OX=10090 GN=Nubpl PE=2 SV=1	2	3	2	319	34.2	8.91	3.25	78.5	85.8	90.1	102.4	100.5	106.1	109.8	108.4	98.5	119.7
Q3URS9	Coiled-coil domain-containing protein 51 OS=Mus musculus OX=10090 GN=Ccdc51 PE=1 SV=1	5	6	5	406	45.1	8.09	12.42	86.6	96.3	86.8	108.8	99.9	110.9	101.4	98.4	103.8	107
Q3URU4	Meiotic recombination 11 homolog A (S. cerevisiae), isoform CRA_c OS=Mus musculus OX=10090 GN=Mre11a PE=2 SV=1	4	4	4	706	80.2	6.01	9.7	104.2	90.4	106.2	100.1	112.4	108.9	93.8	91.5	99.3	93.2
Q3US15	NAD(P) dependent steroid dehydrogenase-like OS=Mus musculus OX=10090 GN=Nsdhl PE=1 SV=1	3	10	3	362	40.7	7.85	20.24	84.9	91.5	85.9	113.6	116	110.3	92.2	100.4	98.8	106.3
Q3USE0	Exocyst complex component 7, isoform CRA_b OS=Mus musculus OX=10090 GN=Exoc7 PE=2 SV=1	2	2	2	697	79.9	6.98	5.54	110.3	98.5	96.3	100.7	101.7	90.5	102.2	104.6	92.9	102.3
Q3USK2	Casein kinase 1, delta, isoform CRA_b OS=Mus musculus OX=10090 GN=Csnk1d PE=2 SV=1	3	4	3	428	49.1	9.94	9.75	109.3	109.7	119.4	97.6	90.3	89.1	89.4	82.1	93	120.2
Q3USR5	Uncharacterized protein OS=Mus musculus OX=10090 GN=Fbxo2 PE=1 SV=1	1	1	1	297	33.7	4.28	2.51	117.3	91	93.1	99.6	95.9	74.9	91.6	103.2	121.7	111.7
Q3UTB8	GrpE protein homolog OS=Mus musculus OX=10090 GN=Grpel1 PE=2 SV=1	10	19	1	217	24.3	8.38	44.69	68.5	86.9	97.7	105.6	91.7	117.7	99.7	92.1	121.3	118.7
Q3UTI7	Peptidyl-prolyl cis-trans isomerase OS=Mus musculus OX=10090 GN=Pin1 PE=2 SV=1	2	6	2	165	18.4	8.79	19.79	104.2	110.5	121.2	98.5	91.9	93.8	92.8	83.7	93.8	109.6
Q3UUH0	Uncharacterized protein OS=Mus musculus OX=10090 GN=Asl PE=2 SV=1	12	16	12	464	51.7	6.96	30.8	79.6	78.9	82.3	98.5	93.4	96.4	123.5	121	119.9	106.4
Q3UUQ7	GPI inositol-deacylase OS=Mus musculus OX=10090 GN=Pgap1 PE=1 SV=3	1	1	1	922	104.5	8.91	2.57	81.9	98.6	81.9	97.9	97.9	103.2	108.2	123	107.7	99.7
Q3UUW5	Cyclin-H OS=Mus musculus OX=10090 GN=Ccnh PE=1 SV=1	1	1	1	327	38	8.68	4.33	110.4	122.5	141.1	92.9	67	112.6	78.7	103.5	70.9	100.3
Q3UV17	Keratin, type II cytoskeletal 2 oral OS=Mus musculus OX=10090 GN=Krt76 PE=1 SV=1	3	15	1	594	62.8	8.43	38.24	127.7	141.6	136.5	62.5	53.4	59.5	101.4	96.9	108.9	111.6
Q3UVG3	Protein FAM91A1 OS=Mus musculus OX=10090 GN=Fam91a1 PE=1 SV=1	2	2	2	837	93.4	6.35	1.87	119.3	114.6	95.1	101.4	110.8	85.6	114.9	64.6	99.5	94.2
Q3UVI9	Uncharacterized protein OS=Mus musculus OX=10090 GN=Abcf2 PE=2 SV=1	18	30	18	628	71.8	7.05	75.91	119.6	117.4	118.1	99.7	99.9	98.3	82.8	80.1	81.3	102.8
Q3UVK0	Endoplasmic reticulum metallopeptidase 1 OS=Mus musculus OX=10090 GN=Ermp1 PE=1 SV=2	5	6	5	898	100.1	7.49	14.46	98.7	105.7	106.2	113.4	100.8	108.8	85.3	91	82.2	108
Q3UVN5	Uncharacterized protein OS=Mus musculus OX=10090 GN=Nsfl1c PE=2 SV=1	8	14	8	372	40.9	5.2	44.61	100.7	101.1	101	104.8	93.3	94.1	102.4	102.6	102	98
Q3UW40	Uncharacterized protein OS=Mus musculus OX=10090 GN=Rpl24 PE=2 SV=1	6	26	6	160	18.2	11.05	69.46	112.4	119.2	113.6	97.8	94.6	93.7	88.9	86.8	89.4	103.6
Q3UW53	Protein Niban OS=Mus musculus OX=10090 GN=Fam129a PE=1 SV=2	5	5	5	926	102.6	4.78	9.64	78.5	79.7	71.6	101.8	112.7	103	124.5	116.9	108.7	102.7
Q3UW64	Bifunctional UDP-N-acetylglucosamine 2-epimerase/N-acetylmannosamine kinase OS=Mus musculus OX=10090 GN=Gne PE=1 SV=1	3	4	3	753	82.8	7.05	6.84	83.6	78.9	85.2	100.7	110.9	105.9	106.6	119.1	115.8	93.3
Q3UWG7	Uncharacterized protein OS=Mus musculus OX=10090 GN=Ube2g2 PE=2 SV=1	3	5	3	303	33	4.91	14.34	96.4	98.7	94.2	94	82.4	97.7	119.1	110.4	108.3	98.8
Q3UWL8	Prefoldin subunit 4 OS=Mus musculus OX=10090 GN=Pfdn4 PE=1 SV=1	6	7	6	134	15.2	4.61	21.29	109.1	106.7	108.1	94.9	90.6	93.2	102.8	96.5	97.7	100.3
Q3UWQ9	3-hydroxy-3-methylglutaryl coenzyme A synthase OS=Mus musculus OX=10090 GN=Hmgcs1 PE=2 SV=1	6	8	6	520	57.5	6.11	23.14	181.2	201.4	194.3	68.7	64	65.8	38.9	33.7	37.5	114.6
Q3UWW9	Uncharacterized protein OS=Mus musculus OX=10090 GN=Psmd11 PE=2 SV=1	17	44	17	422	47.3	6.48	119.92	102.6	103.3	103	96.3	95.6	96.1	100.6	99.1	101.8	101.7
Q3UWX7	Uncharacterized protein OS=Mus musculus OX=10090 GN=Tcea1 PE=2 SV=1	9	14	9	301	33.9	8.38	32.38	118.3	112	108.4	100	103.8	98.3	85.8	88.7	89.6	95
Q3UXI9	Uncharacterized protein OS=Mus musculus OX=10090 GN=Ilf2 PE=2 SV=1	7	19	7	390	43	5.14	56.84	101.7	101.7	113	94.8	97	101.9	93.4	93.6	99	103.9
Q3UXP2	RuvB-like helicase OS=Mus musculus OX=10090 GN=Ruvbl2 PE=2 SV=1	17	43	17	463	51.1	5.64	109.36	100.3	103.5	102.4	99.3	93.8	99	97.8	99.2	101.2	103.5
Q3UY05	Uncharacterized protein OS=Mus musculus OX=10090 GN=Ndufs8 PE=2 SV=1	1	2	1	212	24	6.87	5.13	168.1	172.4	179.4	80.8	83.4	89.7	34.8	40.2	43	108.2
Q3UY68	Calcium/calmodulin-dependent protein kinase I OS=Mus musculus OX=10090 GN=Camk1 PE=1 SV=1	2	2	2	374	41.6	5.35	5.54	113.2	125.3	110.7	88	111.2	97.5	88	83.9	67.8	114.4
Q3UYC8	Uncharacterized protein OS=Mus musculus OX=10090 GN=Adnp PE=2 SV=1	4	4	4	1108	124.1	6.84	1.65	103.4	127.3	143.7	111.4	84	108.8	70.5	51.9	83.7	115.3
Q3UYK2	Presenilin OS=Mus musculus OX=10090 GN=Psen1 PE=2 SV=1	2	3	2	467	52.6	5.38	8.55	90.3	83.9	80.4	105.1	112.3	105.4	101.9	113.4	104.8	102.5
Q3UYK8	Uncharacterized protein OS=Mus musculus OX=10090 GN=Rab3gap1 PE=2 SV=1	6	8	6	982	110.1	5.81	14.05	89.4	104.9	95	98.1	90.7	97.2	97.8	96.6	115.5	114.9
Q3UYQ4	Uncharacterized protein OS=Mus musculus OX=10090 GN=Api5 PE=2 SV=1	12	21	12	524	59	7.34	66.26	102.8	107.2	103.3	100.5	99.1	103.6	90.8	92.1	92.6	108
Q3UYV9	Nuclear cap-binding protein subunit 1 OS=Mus musculus OX=10090 GN=Ncbp1 PE=1 SV=2	5	6	5	790	91.9	6.64	14.23	105.9	110.9	109.4	104.6	95.6	97.1	91.6	90.7	89.1	105
Q3UYX6	Uncharacterized protein OS=Mus musculus OX=10090 GN=Srsf10 PE=2 SV=1	4	5	4	278	33.1	11.09	5.41	104.1	101.4	107.2	103.2	96.5	105	99	101.4	81.4	100.9
Q3UZ39	Leucine-rich repeat flightless-interacting protein 1 OS=Mus musculus OX=10090 GN=Lrrfip1 PE=1 SV=2	11	18	8	729	79.2	4.82	54.11	97.7	102.4	105.4	95	85.3	91.7	105	100.3	108.4	108.8
Q3UZ58	NADPH:adrenodoxin oxidoreductase, mitochondrial OS=Mus musculus OX=10090 GN=Fdxr PE=2 SV=1	5	6	5	521	57.3	8.95	12.94	94.4	81.3	79	99.7	109.3	107.9	110.1	121.8	97.9	98.7
Q3UZG4	Aminoacyl tRNA synthase complex-interacting multifunctional protein 1 OS=Mus musculus OX=10090 GN=Aimp1 PE=1 SV=1	7	12	7	319	35.1	8.57	37.79	103.6	98.5	101.1	98.2	98.2	97.2	101.1	101.3	98.4	102.3
Q3UZR5	Calcium-transporting ATPase OS=Mus musculus OX=10090 GN=Atp2c1 PE=1 SV=1	1	1	1	952	104.2	7.17	2.18	100.8	123.8	121.1	109.9	95	95.4	99	71.6	82.3	101.1
Q3UZR8	Eukaryotic translation initiation factor 2B, subunit 1 (Alpha) OS=Mus musculus OX=10090 GN=Eif2b1 PE=1 SV=1	6	8	6	305	33.8	8.32	14.2	107.2	102.4	94.3	103.7	98	94.2	101.7	104.3	98.1	96.1
Q3V009	Transmembrane emp24 domain-containing protein 1 OS=Mus musculus OX=10090 GN=Tmed1 PE=1 SV=1	3	4	3	227	25.2	4.5	11.15	94.8	95.1	104.1	97.5	99.4	109.4	106.9	89.1	104.2	99.4
Q3V0Z8	Uncharacterized protein (Fragment) OS=Mus musculus OX=10090 GN=Ddx5 PE=2 SV=1	28	83	21	690	76.7	8.6	206.28	133.3	133.7	131.3	92.8	92.4	94.8	73.5	74	72.5	101.8
Q3V100	Mannose-6-phosphate isomerase OS=Mus musculus OX=10090 GN=Mpi PE=1 SV=1	4	4	4	423	46.5	5.95	8.65	90	93.1	90.2	91.3	109.3	101.6	117.5	118	101.2	87.7
Q3V117	ATP-citrate synthase OS=Mus musculus OX=10090 GN=Acly PE=1 SV=1	33	81	1	1101	120.7	7.44	218.17	90.1	92.3	104	103	94.2	99.4	97.2	93.4	108.6	117.8
Q3V122	DNA replication licensing factor MCM7 OS=Mus musculus OX=10090 GN=Mcm7 PE=2 SV=1	18	41	18	720	81.3	6.37	109.65	123.9	124.1	124.1	100.4	98	99.5	74.9	73.1	76.1	105.8
Q3V141	Uncharacterized protein (Fragment) OS=Mus musculus OX=10090 GN=Papola PE=2 SV=1	8	11	8	739	82.2	7.18	20.72	114.2	120.3	118.1	101.4	98.8	87.6	84.2	85.7	88.2	101.6
Q3V1F1	Cytochrome P450, family 4, subfamily f, polypeptide 37 OS=Mus musculus OX=10090 GN=Cyp4f37 PE=1 SV=1	1	1	1	546	62.5	7.11	2.7	75.2	78.8	71.2	96.3	96.9	119.6	123.4	153.2	123.2	62.3
Q3V1M8	Uncharacterized protein OS=Mus musculus OX=10090 GN=Hdlbp PE=2 SV=1	39	78	39	1268	141.7	6.87	174.21	107.2	106.3	104.9	102.4	102.8	98.1	91.8	92.3	92.4	101.7
Q3V1X4	Surfeit gene 6, isoform CRA_a OS=Mus musculus OX=10090 GN=Surf6 PE=2 SV=1	4	5	4	355	41.2	10.52	13.14	91.5	93.6	93	95.5	95	94.1	116.2	107.3	112.9	100.9
Q3V214	MCG13422, isoform CRA_a OS=Mus musculus OX=10090 GN=Polr2e PE=1 SV=1	2	3	2	210	24.6	5.95	7.43	96.9	103.4	112.2	93.6	95.7	105.6	88.6	92.2	92.3	119.4
Q3V244	Uncharacterized protein OS=Mus musculus OX=10090 GN=Eif4h PE=2 SV=1	10	29	10	248	27.3	8.07	75.85	115.4	121.5	119.4	96.8	92.3	97.4	82.7	82.9	85.6	105.9
Q3V250	Uncharacterized protein OS=Mus musculus OX=10090 GN=Pdk3 PE=2 SV=1	5	5	5	415	48.1	8.62	13.76	82.9	83.5	74.5	115.6	118	112.7	107	108.5	102	95.3
Q3V2E0	Uncharacterized protein OS=Mus musculus OX=10090 GN=Try5 PE=2 SV=1	1	26	1	255	27.1	6.73	45.19	78.4	78.1	81.7	73.2	81.7	74.7	146.6	152.2	144.6	88.8
Q3V2E3	MCG17864, isoform CRA_b OS=Mus musculus OX=10090 GN=Uqcc3 PE=1 SV=1	1	1	1	89	9.6	9.52	2.23	95.6	75.8	91.3	111.1	126.1	91	122.4	87	99.3	100.4
Q3V2H3	Sorting nexin-12 OS=Mus musculus OX=10090 GN=Snx12 PE=1 SV=1	7	10	6	170	19.8	8.44	27.3	103.4	102.5	102.2	87	99.6	98.6	103.5	105.6	102	95.6
Q3V2S4	Uncharacterized protein OS=Mus musculus OX=10090 GN=Vim PE=2 SV=1	46	465	1	466	53.7	5.12	1309.58	91.6	101	103.5	102.2	94.1	96.1	98.1	101.5	106.1	105.9
Q3V300	Kinesin-like protein KIF22 OS=Mus musculus OX=10090 GN=Kif22 PE=2 SV=2	1	1	1	660	73.1	9.25	2.31	111.5	112.7	96.8	147.9	123.1	104.4	70.5	52.1	70.6	110.3
Q3V3N6	Uncharacterized protein OS=Mus musculus OX=10090 GN=Cops2 PE=2 SV=1	8	11	8	450	52.4	5.47	30.07	102.9	102.7	103.5	91.9	93.2	95.5	102.9	99.8	104.3	103.4
Q3V3R1	Monofunctional C1-tetrahydrofolate synthase, mitochondrial OS=Mus musculus OX=10090 GN=Mthfd1l PE=1 SV=2	38	125	37	977	105.7	7.02	353.77	83.4	84.9	84.1	109.2	107.1	108.6	107.6	106.5	107.6	100.9
Q3V453	Uncharacterized protein (Fragment) OS=Mus musculus OX=10090 GN=Ywhae PE=2 SV=1	5	29	1	91	10.3	4.25	72.84	95.7	90.9	106.8	105.3	106.7	99.2	87.4	136.8	90.8	80.5
Q497I3	Fatty acid binding protein 5, epidermal OS=Mus musculus OX=10090 GN=Fabp5 PE=1 SV=1	14	72	14	135	15.1	6.54	207.22	105.2	99.2	100.3	95	105.3	97.2	103.2	106.2	98	90.5
Q497N1	40S ribosomal protein S26 OS=Mus musculus OX=10090 GN=Rps26 PE=1 SV=1	3	14	3	115	13	11	38.09	99.8	112.1	108.7	105.1	93.1	99.3	92.6	85.5	93.5	110
Q497T6	COMM domain containing 2 OS=Mus musculus OX=10090 GN=Commd2 PE=1 SV=1	2	2	2	199	22.8	6.62	4.52	116.2	106.5	96.6	105.5	107	79.6	105.7	92.5	94.8	95.7
Q497V5	S1 RNA-binding domain-containing protein 1 OS=Mus musculus OX=10090 GN=Srbd1 PE=2 SV=2	2	2	2	1015	114	8.78	2.84	112	98.4	95	92.5	103.4	101.6	102.3	105.2	97.6	92.1
Q497Z6	High mobility group box 1 OS=Mus musculus OX=10090 GN=Hmgb1 PE=2 SV=1	11	50	10	215	24.9	5.74	162.38	109.4	114.5	116.9	99.4	94.7	101.7	88.3	83.5	89	102.7
Q4FJQ0	MCG130610 OS=Mus musculus OX=10090 GN=Rab7 PE=1 SV=1	13	75	13	207	23.5	6.7	200.48	100.4	99.1	99.5	99.6	100.2	100	99.9	100.3	97.8	103.3
Q4FK34	Cdkn1a protein OS=Mus musculus OX=10090 GN=Cdkn1a PE=2 SV=1	1	1	1	159	17.8	8.94	1.83	76.1	68.5	91.7	104.5	118.2	132.3	111.4	103.6	95.8	98
Q4FK36	Destrin OS=Mus musculus OX=10090 GN=Dstn PE=1 SV=1	9	25	8	165	18.5	7.97	59.77	99.6	91.1	93.8	96.3	107.1	97.9	107.3	109.3	105.1	92.6
Q4FK49	Pyp protein OS=Mus musculus OX=10090 GN=Ppa1 PE=1 SV=1	12	29	12	289	32.6	5.6	88.07	92.4	98.8	99.1	102.8	96.5	100.3	102.5	99.9	103.4	104.4
Q4FK54	Proteaseome (Prosome, macropain) 28 subunit, 3 OS=Mus musculus OX=10090 GN=Psme3 PE=1 SV=1	8	19	8	254	29.5	5.95	48.08	116	110.9	116	93.3	101.9	99	81.8	103.9	86.7	90.5
Q4FK74	ATP synthase, H+ transporting, mitochondrial F1 complex, delta subunit, isoform CRA_c OS=Mus musculus OX=10090 GN=Atp5d PE=1 SV=1	3	13	3	168	17.6	5.08	45.69	92.7	91.7	87.8	110.2	107.4	108.1	102.5	101.5	101.2	96.9
Q4FK79	Signal sequence receptor, gamma, isoform CRA_a OS=Mus musculus OX=10090 GN=Ssr3 PE=2 SV=1	3	5	3	185	21.1	9.61	4.47	96.4	101.8	89.1	99.4	102.7	100.5	110.2	102.8	101.1	95.8
Q4FZE6	40S ribosomal protein S7 OS=Mus musculus OX=10090 GN=Rps7 PE=2 SV=1	13	36	13	194	22.1	10.1	89.8	118	113.6	112.3	91.1	95	96	92.3	91.9	91.3	98.5
Q4FZF3	Probable ATP-dependent RNA helicase DDX49 OS=Mus musculus OX=10090 GN=Ddx49 PE=2 SV=1	1	1	1	480	54.1	8.78	2.06	111.9	137.5	127.3	82.2	91.1	85.9	93.6	95.3	90.2	85
Q4FZH2	MCG50660, isoform CRA_a OS=Mus musculus OX=10090 GN=Rpl26 PE=1 SV=1	8	26	8	145	17.2	10.55	52.65	125.1	117.1	112.6	89.5	95.8	93.2	92.1	94.4	89	91.1
Q4GX45	Peroxisomal N1-acetyl-spermine/spermidine OS=Mus musculus OX=10090 GN=Paox PE=2 SV=1	1	1	1	504	55.5	5.11	2.05	88.5	77.9	83.8	76.6	126.9	114.2	118.9	169.4	87.5	56.2
Q4KL76	Heat shock protein 1 (Chaperonin 10) OS=Mus musculus OX=10090 GN=Hspe1 PE=1 SV=1	8	60	8	102	11	8.35	146.16	91.1	90.3	89.2	106.3	108.4	106.3	103.9	104.2	104.3	95.9
Q4KWH5	1-phosphatidylinositol 4,5-bisphosphate phosphodiesterase eta-1 OS=Mus musculus OX=10090 GN=Plch1 PE=2 SV=1	1	2	1	1682	187.6	7.33	5.23	75	88.3	83.9	124.6	113.8	110.9	97.8	97.5	102.9	105.1
Q4QQP1	COMM domain containing 8 OS=Mus musculus OX=10090 GN=Commd8 PE=1 SV=1	1	1	1	183	20.8	5.59	2.32	104.4	84.2	93.8	124.8	113.8	91.6	104.7	92.4	85.8	104.5
Q4TVN0	TBC1 domain family member 15 OS=Mus musculus OX=10090 GN=Tbc1d15 PE=2 SV=1	2	4	2	671	76.4	5.34	11.98	95.5	104.5	99.1	105	99.9	104	87.5	98.8	94.8	110.8
Q4U105	NF-kB2 splice variant 4 OS=Mus musculus OX=10090 GN=Nfkb2 PE=2 SV=1	2	3	2	900	96.8	6.37	5.09	96.4	87.3	85.6	100.1	89.4	98	118.7	106.8	100.5	117.3
Q4V9X1	Ribosome biogenesis protein WDR12 OS=Mus musculus OX=10090 GN=Wdr12 PE=1 SV=1	8	14	8	423	47.3	5.6	34.92	106.7	103.4	98.3	101.6	96.8	96.7	97	100	95.1	104.3
Q4VAA2	Protein CDV3 OS=Mus musculus OX=10090 GN=Cdv3 PE=1 SV=2	8	12	8	281	29.7	6.1	38.31	115	111.2	110.1	87.5	90.6	88.2	101.2	101.7	100.3	94.3
Q4VAE8	Ndufb4 protein (Fragment) OS=Mus musculus OX=10090 GN=Ndufb4 PE=2 SV=1	2	4	2	131	15.3	9.8	7.56	109.7	106.5	106.7	109.2	109.8	105	82.5	81.5	91.7	97.4
Q4VAF7	Surfeit gene 2 OS=Mus musculus OX=10090 GN=Surf2 PE=1 SV=1	1	2	1	257	30.3	9.23	5.67	97.9	111.2	107.4	106.6	87.5	88.3	97.2	91.8	88.2	123.9
Q4VAG4	MCG12304 OS=Mus musculus OX=10090 GN=Rpl22 PE=1 SV=1	5	13	5	128	14.8	9.19	36.39	108.9	109.1	109	98.2	93.9	94.3	96.2	100.9	94.4	95.2
Q4VBD2	Transmembrane anterior posterior transformation protein 1 OS=Mus musculus OX=10090 GN=Tapt1 PE=1 SV=2	5	5	5	564	63.9	8.22	10.39	76.3	77.9	80.4	98.9	96.6	97	120.9	115.7	123	113.3
Q4VBG1	DEAD (Asp-Glu-Ala-Asp) box polypeptide 47 OS=Mus musculus OX=10090 GN=Ddx47 PE=2 SV=1	6	7	6	455	50.6	9.1	9.08	105.3	104.5	102.6	106.1	90.5	90.8	104.3	89.5	98.1	108.2
Q4VC33	Macrophage erythroblast attacher OS=Mus musculus OX=10090 GN=Maea PE=1 SV=1	3	3	3	396	45.3	8.69	4.99	105.9	118	100.3	94.7	106.3	95.3	102.9	90.5	84.8	101.3
Q4VWZ5	Acyl-CoA-binding protein OS=Mus musculus OX=10090 GN=Dbi PE=1 SV=1	6	48	6	135	15.2	9.13	150.32	104.1	97.7	101.1	84.4	91.8	86.6	114.1	118.2	111.9	90.2
Q505D7	Optic atrophy 3 protein homolog OS=Mus musculus OX=10090 GN=Opa3 PE=1 SV=1	1	1	1	179	20.1	8.34	2.19	79.4	63.8	89.9	93.7	106	118.5	113.9	111.2	125	98.7
Q505Q3	Fucosidase, alpha-L-2, plasma OS=Mus musculus OX=10090 GN=Fuca2 PE=1 SV=1	1	1	1	461	53.6	6.61	2.24	96.7	84	87.6	101.3	108.9	115.4	86.9	117.4	104.9	97
Q50HX0	RAB14 protein OS=Mus musculus OX=10090 GN=Rab14 PE=2 SV=1	11	29	10	215	23.9	5.9	68.63	98.9	101.2	98.6	100.1	103.8	102	99.4	99.5	97.5	99.1
Q52KC3	DNA helicase OS=Mus musculus OX=10090 GN=Mcm5 PE=1 SV=1	21	46	21	734	82.4	8.29	119.69	121.8	121.5	117.6	98.2	101.3	103.6	77.4	78.5	79.8	100.4
Q52KE7	Cyclin-L1 OS=Mus musculus OX=10090 GN=Ccnl1 PE=1 SV=1	1	1	1	532	60.1	10.7	2.58	107.1	114.7	96.9	99	107.8	95.9	83.2	79.4	114.7	101.3
[truncated: 1,806 more rows]

## Sheet: Table S9
Accession	Description	Gene names	Status	FC (24 h vs Control)	P value (24 h vs Control)	FC (48 h vs Control)	P value (48 h vs Control)	FC (48 h vs 24 h)	P value (48 h vs 24 h)
[truncated: 472 more rows]
